# Supplementary material for: The hierarchical assembly of septins revealed by high-speed AFM
Source: Nat Commun. 2020 Oct 8;11:5062. doi: 10.1038/s41467-020-18778-x (PMC7545167; doi:10.1038/s41467-020-18778-x)
Supplement: Supplementary file 10 — Source Data [file 41467_2020_18778_MOESM10_ESM.zip]

Archive with 65 entries (49 files):
- Septin source data/
- Septin source data/Figure 1/
- Septin source data/Figure 1/Fig. 1a.tif
- Septin source data/Figure 1/Fig. 1b.tif
- Septin source data/Figure 1/Fig. 1c.jpg
- Septin source data/Figure 1/Fig. 1d.tif
- Septin source data/Figure 1/Fig. 1e-h.xlsx
- Septin source data/Figure 2/
- Septin source data/Figure 2/Fig. 2a.avi
- Septin source data/Figure 2/Fig. 2b.avi
- Septin source data/Figure 2/Fig. 2c-f.xlsx
- Septin source data/Figure 3/
- Septin source data/Figure 3/Fig. 3b-e.xlsx
- Septin source data/Figure 4/
- Septin source data/Figure 4/Fig. 4a.tif
- Septin source data/Figure 4/Fig. 4b-1.tif
- Septin source data/Figure 4/Fig. 4b-2.tif
- Septin source data/Figure 4/Fig. 4b-3.tif
- Septin source data/Figure 4/Fig. 4c.xlsx
- Septin source data/Figure 4/Fig. 4d.xlsx
- Septin source data/Figure 5/
- Septin source data/Figure 5/Fig. 5a.tif
- Septin source data/Figure 5/Fig. 5b,e.xlsx
- Septin source data/Figure 5/Fig. 5c.tif
- Septin source data/Figure 5/Fig. 5d.jpg
- Septin source data/Figure 6/
- Septin source data/Figure 6/Fig. 6a.tif
- Septin source data/Figure 6/Fig. 6b,d-f.xlsx
- Septin source data/Figure 6/Fig. 6c_0min.tif
- Septin source data/Figure 6/Fig. 6c_130min.jpg
- Septin source data/Figure 6/Fig. 6c_250min.tif
- Septin source data/Figure 6/Fig. 6c_310min.tif
- Septin source data/Figure 6/Fig. 6c_70min.tif
- Septin source data/Figure SI/
- Septin source data/Figure SI/Fig. S1/
- Septin source data/Figure SI/Fig. S1/Fig. S1a.tif
- Septin source data/Figure SI/Fig. S1/Fig. S1b.xlsx
- Septin source data/Figure SI/Fig. S1/Fig. S1b_1mer.tif
- Septin source data/Figure SI/Fig. S1/Fig. S1b_2mer.tif
- Septin source data/Figure SI/Fig. S1/Fig. S1b_3mer.tif
- Septin source data/Figure SI/Fig. S1/Fig. S1b_4mer.tif
- Septin source data/Figure SI/Fig. S1/Fig. S1c.avi
- Septin source data/Figure SI/Fig. S2/
- Septin source data/Figure SI/Fig. S2/Fig. S2a.tif
- Septin source data/Figure SI/Fig. S2/Fig. S2b.tif
- Septin source data/Figure SI/Fig. S2/Fig. S2c.tif
- Septin source data/Figure SI/Fig. S2/Fig. S2d.tif
- Septin source data/Figure SI/Fig. S2/Fig. S2e.tif
- Septin source data/Figure SI/Fig. S3/
- Septin source data/Figure SI/Fig. S3/Fig. S3a.tif
- Septin source data/Figure SI/Fig. S3/Fig. S3b.tif
- Septin source data/Figure SI/Fig. S4/
- Septin source data/Figure SI/Fig. S4/Fig. S4a.avi
- Septin source data/Figure SI/Fig. S4/Fig. S4b.avi
- Septin source data/Figure SI/Fig. S4/Fig. S4c.d.xlsx
- Septin source data/Figure SI/Fig. S5/
- Septin source data/Figure SI/Fig. S5/fig. S5.jpg
- Septin source data/Figure SI/Fig. S6/
- Septin source data/Figure SI/Fig. S6/Fig. S6a-d.xlsx
- Septin source data/Figure SI/Fig. S7/
- Septin source data/Figure SI/Fig. S7/Fig. S7a.tif
- Septin source data/Figure SI/Fig. S7/Fig. S7b.xlsx
- Septin source data/Figure SI/Fig. S8/
- Septin source data/Figure SI/Fig. S8/C-terminal face.png
- Septin source data/Figure SI/Fig. S8/N-termianl face.png
