# Supplementary material for: The hierarchical assembly of septins revealed by high-speed AFM
Source: Nat Commun. 2020 Oct 8;11:5062. doi: 10.1038/s41467-020-18778-x (PMC7545167; doi:10.1038/s41467-020-18778-x)
Supplement: Supplementary file 10 — Source Data [file 41467_2020_18778_MOESM10_ESM.zip › Septin source data/Figure 1/Fig. 1e-h.xlsx]

## Sheet: Tabelle1
Fig. 1e								Fig. 1f								Fig. 1g								Fig. 1h
KCl Concentration(mM)	Angle distribution(°)	Error(±°)		KCl concentration(mM)	Pair percentage(%)	Error(±%)		Septin concentration(nM)	Angle distribution(°)	Error(±°)		Septin concentration(nM)	Pair percentage(%)	Error(±%)		Coverage (%)	Angle distribution(°)	Error(±°)		Coverage(%)	Pair percentage(%)	Error(±%)		pH	Angle distribution(°)	Error(±°)		pH	Pair percentage(%)	Error(±%)
50	50.62	8		50	14.2	4		50	22.9267	2.15333		50	50.2	3		0	180	0		0	0	0		5.8	28.2	3		5.8	62.9	3
150	44.355	11		150	28.6	3		100	18.445	6		100	51.8	10		12.5	91.2	10		8	3	3		7	22.2	4		7	59.7	5
300	47.0467	1.5		300	39.8	2		200	28.1267	1.36667		200	48.2	6		23.8	39.6	15		24	6.8	4		7.5	19.6	3		7.5	51.8	7
450	34.2133	2		450	45.35	5		300	37.8467	3.57333		300	53.8	8		42.9	25.6	11		42.9	26	9		8	28.2	5		8	32.6	5
600	18.44	6		600	51.8	7		400	59.9333	22.4867		400	59.4	4		77.6	14.2	6		64	43	10		8.5	28.4	2		8.5	32.2	8
																85	14	7		86	83	7		10	30.4	5		10	28.6	13
Fitting of Angle distribution_X(mM)	Fitting of Angle distribution_Y(°)			Fitting of Pair percentage_X(mM)	Fitting of Pair percentage_Y(%)			Fitting of Angle distribution_X(nM)	Fitting of Angle distribution_Y(°)			Fitting of Pair percentage_X(nM)	Fitting of Pair percentage_Y(%)			Fitting of Angle distribution_X(%)	Fitting of Angle distribution_Y(°)			Fitting of Pair percentage_X(%)	Fitting of Pair percentage_Y(%)			Fitting of Angle distribution_X	Fitting of Angle distribution_Y(°)			Fitting of Pair percentage_X	Fitting of Pair percentage_Y(%)
50	50.62			50	14.2			50	22.1818			50	48.9415			0	180.869			0	-0.0170396			5.8	25.4192			5.8	63.5464
50.55	50.6175			50.55	14.3287			50.35	22.1706			50.35	48.9496			0.085	179.933			0.086	-0.00256311			5.84242	25.4616			5.8042	63.5489
51.1	50.6149			51.1	14.4562			50.7	22.1596			50.7	48.9578			0.17	179.001			0.172	0.0120511			5.88485	25.5041			5.8084	63.5514
51.65	50.6123			51.65	14.5827			51.05	22.1486			51.05	48.966			0.255	178.075			0.258	0.0268029			5.92727	25.5465			5.8126	63.5539
52.2	50.6096			52.2	14.708			51.4	22.1378			51.4	48.9742			0.34	177.154			0.344	0.0416925			5.9697	25.5889			5.8168	63.5564
52.75	50.6069			52.75	14.8323			51.75	22.127			51.75	48.9824			0.425	176.237			0.43	0.0567197			6.01212	25.6314			5.821	63.5589
53.3	50.6042			53.3	14.9556			52.1	22.1164			52.1	48.9905			0.51	175.326			0.516	0.0718846			6.05455	25.6738			5.8252	63.5614
53.85	50.6014			53.85	15.0779			52.45	22.1058			52.45	48.9987			0.595	174.42			0.602	0.0871872			6.09697	25.7163			5.8294	63.5639
54.4	50.5986			54.4	15.1991			52.8	22.0953			52.8	49.0069			0.68	173.519			0.688	0.102628			6.13939	25.7587			5.8336	63.5664
54.95	50.5958			54.95	15.3194			53.15	22.0849			53.15	49.0151			0.765	172.622			0.774	0.118205			6.18182	25.8011			5.8378	63.5688
55.5	50.5929			55.5	15.4387			53.5	22.0747			53.5	49.0232			0.85	171.731			0.86	0.133921			6.22424	25.8436			5.842	63.5713
56.05	50.5899			56.05	15.5571			53.85	22.0645			53.85	49.0314			0.935	170.844			0.946	0.149774			6.26667	25.886			5.8462	63.5737
56.6	50.587			56.6	15.6745			54.2	22.0544			54.2	49.0396			1.02	169.963			1.032	0.165766			6.30909	25.9285			5.8504	63.5761
57.15	50.584			57.15	15.791			54.55	22.0444			54.55	49.0478			1.105	169.086			1.118	0.181894			6.35152	25.9709			5.8546	63.5785
57.7	50.5809			57.7	15.9066			54.9	22.0345			54.9	49.056			1.19	168.214			1.204	0.198161			6.39394	26.0133			5.8588	63.5809
58.25	50.5779			58.25	16.0213			55.25	22.0248			55.25	49.0641			1.275	167.347			1.29	0.214565			6.43636	26.0558			5.863	63.5833
58.8	50.5748			58.8	16.1352			55.6	22.0151			55.6	49.0723			1.36	166.484			1.376	0.231106			6.47879	26.0982			5.8672	63.5856
59.35	50.5716			59.35	16.2482			55.95	22.0055			55.95	49.0805			1.445	165.627			1.462	0.247786			6.52121	26.1407			5.8714	63.5879
59.9	50.5684			59.9	16.3604			56.3	21.996			56.3	49.0887			1.53	164.773			1.548	0.264603			6.56364	26.1831			5.8756	63.5902
60.45	50.5652			60.45	16.4717			56.65	21.9866			56.65	49.0968			1.615	163.925			1.634	0.281558			6.60606	26.2256			5.8798	63.5925
61	50.5619			61	16.5823			57	21.9773			57	49.105			1.7	163.082			1.72	0.29865			6.64848	26.268			5.884	63.5947
61.55	50.5586			61.55	16.692			57.35	21.9681			57.35	49.1132			1.785	162.242			1.806	0.31588			6.69091	26.3104			5.8882	63.5969
62.1	50.5552			62.1	16.801			57.7	21.959			57.7	49.1214			1.87	161.408			1.892	0.333248			6.73333	26.3529			5.8924	63.5991
62.65	50.5519			62.65	16.9091			58.05	21.95			58.05	49.1296			1.955	160.578			1.978	0.350754			6.77576	26.3953			5.8966	63.6012
63.2	50.5484			63.2	17.0166			58.4	21.941			58.4	49.1377			2.04	159.753			2.064	0.368397			6.81818	26.4378			5.9008	63.6033
63.75	50.545			63.75	17.1232			58.75	21.9322			58.75	49.1459			2.125	158.932			2.15	0.386178			6.86061	26.4802			5.905	63.6054
64.3	50.5414			64.3	17.2292			59.1	21.9235			59.1	49.1541			2.21	158.116			2.236	0.404097			6.90303	26.5226			5.9092	63.6075
64.85	50.5379			64.85	17.3344			59.45	21.9149			59.45	49.1623			2.295	157.304			2.322	0.422153			6.94545	26.5651			5.9134	63.6094
65.4	50.5343			65.4	17.4389			59.8	21.9064			59.8	49.1704			2.38	156.497			2.408	0.440347			6.98788	26.6075			5.9176	63.6114
65.95	50.5307			65.95	17.5426			60.15	21.8979			60.15	49.1786			2.465	155.694			2.494	0.458678			7.0303	26.65			5.9218	63.6133
66.5	50.527			66.5	17.6457			60.5	21.8896			60.5	49.1868			2.55	154.895			2.58	0.477148			7.07273	26.6924			5.926	63.6152
67.05	50.5233			67.05	17.7481			60.85	21.8814			60.85	49.195			2.635	154.101			2.666	0.495755			7.11515	26.7349			5.9302	63.617
67.6	50.5195			67.6	17.8499			61.2	21.8732			61.2	49.2032			2.72	153.312			2.752	0.514499			7.15758	26.7773			5.9344	63.6188
68.15	50.5157			68.15	17.9509			61.55	21.8652			61.55	49.2113			2.805	152.526			2.838	0.533382			7.2	26.8197			5.9386	63.6205
68.7	50.5119			68.7	18.0514			61.9	21.8573			61.9	49.2195			2.89	151.745			2.924	0.552402			7.24242	26.8622			5.9428	63.6222
69.25	50.508			69.25	18.1511			62.25	21.8494			62.25	49.2277			2.975	150.968			3.01	0.57156			7.28485	26.9046			5.947	63.6239
69.8	50.5041			69.8	18.2503			62.6	21.8417			62.6	49.2359			3.06	150.196			3.096	0.590855			7.32727	26.9471			5.9512	63.6255
70.35	50.5002			70.35	18.3488			62.95	21.834			62.95	49.2441			3.145	149.428			3.182	0.610288			7.3697	26.9895			5.9554	63.627
70.9	50.4962			70.9	18.4467			63.3	21.8265			63.3	49.2522			3.23	148.664			3.268	0.629859			7.41212	27.0319			5.9596	63.6285
71.45	50.4921			71.45	18.5439			63.65	21.819			63.65	49.2604			3.315	147.904			3.354	0.649567			7.45455	27.0744			5.9638	63.6299
72	50.488			72	18.6406			64	21.8117			64	49.2686			3.4	147.148			3.44	0.669414			7.49697	27.1168			5.968	63.6313
72.55	50.4839			72.55	18.7367			64.35	21.8044			64.35	49.2768			3.485	146.396			3.526	0.689397			7.53939	27.1593			5.9722	63.6326
73.1	50.4797			73.1	18.8322			64.7	21.7973			64.7	49.2849			3.57	145.649			3.612	0.709519			7.58182	27.2017			5.9764	63.6338
73.65	50.4755			73.65	18.9272			65.05	21.7902			65.05	49.2931			3.655	144.906			3.698	0.729778			7.62424	27.2442			5.9806	63.635
74.2	50.4713			74.2	19.0215			65.4	21.7832			65.4	49.3013			3.74	144.167			3.784	0.750175			7.66667	27.2866			5.9848	63.6361
74.75	50.467			74.75	19.1153			65.75	21.7764			65.75	49.3095			3.825	143.431			3.87	0.77071			7.70909	27.329			5.989	63.6372
75.3	50.4626			75.3	19.2086			66.1	21.7696			66.1	49.3177			3.91	142.7			3.956	0.791382			7.75152	27.3715			5.9932	63.6382
75.85	50.4583			75.85	19.3013			66.45	21.7629			66.45	49.3258			3.995	141.973			4.042	0.812192			7.79394	27.4139			5.9974	63.6391
76.4	50.4538			76.4	19.3934			66.8	21.7563			66.8	49.334			4.08	141.25			4.128	0.83314			7.83636	27.4564			6.0016	63.64
76.95	50.4494			76.95	19.4851			67.15	21.7499			67.15	49.3422			4.165	140.531			4.214	0.854225			7.87879	27.4988			6.0058	63.6407
77.5	50.4449			77.5	19.5762			67.5	21.7435			67.5	49.3504			4.25	139.816			4.3	0.875448			7.92121	27.5412			6.01	63.6414
78.05	50.4403			78.05	19.6668			67.85	21.7372			67.85	49.3585			4.335	139.105			4.386	0.896809			7.96364	27.5837			6.0142	63.6421
78.6	50.4357			78.6	19.7568			68.2	21.731			68.2	49.3667			4.42	138.397			4.472	0.918307			8.00606	27.6261			6.0184	63.6427
79.15	50.4311			79.15	19.8464			68.55	21.7249			68.55	49.3749			4.505	137.694			4.558	0.939943			8.04848	27.6686			6.0226	63.6431
79.7	50.4264			79.7	19.9355			68.9	21.7189			68.9	49.3831			4.59	136.994			4.644	0.961717			8.09091	27.711			6.0268	63.6435
80.25	50.4217			80.25	20.0241			69.25	21.713			69.25	49.3913			4.675	136.298			4.73	0.983628			8.13333	27.7534			6.031	63.6439
80.8	50.4169			80.8	20.1121			69.6	21.7072			69.6	49.3994			4.76	135.606			4.816	1.00568			8.17576	27.7959			6.0352	63.6441
81.35	50.4121			81.35	20.1998			69.95	21.7015			69.95	49.4076			4.845	134.918			4.902	1.02786			8.21818	27.8383			6.0394	63.6443
81.9	50.4073			81.9	20.2869			70.3	21.6959			70.3	49.4158			4.93	134.234			4.988	1.05019			8.26061	27.8808			6.0436	63.6444
82.45	50.4024			82.45	20.3736			70.65	21.6904			70.65	49.424			5.015	133.553			5.074	1.07265			8.30303	27.9232			6.0478	63.6444
83	50.3975			83	20.4598			71	21.685			71	49.4321			5.1	132.877			5.16	1.09525			8.34545	27.9657			6.052	63.6443
83.55	50.3925			83.55	20.5455			71.35	21.6797			71.35	49.4403			5.185	132.203			5.246	1.11799			8.38788	28.0081			6.0562	63.6441
84.1	50.3875			84.1	20.6308			71.7	21.6745			71.7	49.4485			5.27	131.534			5.332	1.14086			8.4303	28.0505			6.0604	63.6438
84.65	50.3824			84.65	20.7156			72.05	21.6694			72.05	49.4567			5.355	130.868			5.418	1.16388			8.47273	28.093			6.0646	63.6435
85.2	50.3773			85.2	20.8			72.4	21.6643			72.4	49.4649			5.44	130.206			5.504	1.18703			8.51515	28.1354			6.0688	63.643
85.75	50.3721			85.75	20.884			72.75	21.6594			72.75	49.473			5.525	129.548			5.59	1.21031			8.55758	28.1779			6.073	63.6425
86.3	50.3669			86.3	20.9675			73.1	21.6546			73.1	49.4812			5.61	128.893			5.676	1.23374			8.6	28.2203			6.0772	63.6418
86.85	50.3617			86.85	21.0506			73.45	21.6499			73.45	49.4894			5.695	128.242			5.762	1.2573			8.64242	28.2627			6.0814	63.6411
87.4	50.3564			87.4	21.1333			73.8	21.6452			73.8	49.4976			5.78	127.594			5.848	1.28101			8.68485	28.3052			6.0856	63.6403
87.95	50.3511			87.95	21.2156			74.15	21.6407			74.15	49.5057			5.865	126.95			5.934	1.30484			8.72727	28.3476			6.0898	63.6393
88.5	50.3457			88.5	21.2974			74.5	21.6363			74.5	49.5139			5.95	126.31			6.02	1.32882			8.7697	28.3901			6.094	63.6383
89.05	50.3402			89.05	21.3789			74.85	21.6319			74.85	49.5221			6.035	125.673			6.106	1.35294			8.81212	28.4325			6.0982	63.6372
89.6	50.3348			89.6	21.4599			75.2	21.6277			75.2	49.5303			6.12	125.039			6.192	1.37719			8.85455	28.4749			6.1024	63.6359
90.15	50.3293			90.15	21.5406			75.55	21.6235			75.55	49.5385			6.205	124.409			6.278	1.40158			8.89697	28.5174			6.1066	63.6346
90.7	50.3237			90.7	21.6208			75.9	21.6195			75.9	49.5466			6.29	123.783			6.364	1.42611			8.93939	28.5598			6.1108	63.6331
91.25	50.3181			91.25	21.7007			76.25	21.6155			76.25	49.5548			6.375	123.159			6.45	1.45077			8.98182	28.6023			6.115	63.6315
91.8	50.3125			91.8	21.7801			76.6	21.6117			76.6	49.563			6.46	122.54			6.536	1.47557			9.02424	28.6447			6.1192	63.6299
92.35	50.3068			92.35	21.8592			76.95	21.6079			76.95	49.5712			6.545	121.924			6.622	1.50051			9.06667	28.6871			6.1234	63.6281
92.9	50.301			92.9	21.9379			77.3	21.6043			77.3	49.5794			6.63	121.311			6.708	1.52559			9.10909	28.7296			6.1276	63.6262
93.45	50.2952			93.45	22.0163			77.65	21.6007			77.65	49.5875			6.715	120.701			6.794	1.55081			9.15152	28.772			6.1318	63.6241
94	50.2894			94	22.0942			78	21.5972			78	49.5957			6.8	120.095			6.88	1.57616			9.19394	28.8145			6.136	63.622
94.55	50.2835			94.55	22.1718			78.35	21.5939			78.35	49.6039			6.885	119.492			6.966	1.60165			9.23636	28.8569			6.1402	63.6198
95.1	50.2776			95.1	22.2491			78.7	21.5906			78.7	49.6121			6.97	118.893			7.052	1.62728			9.27879	28.8994			6.1444	63.6174
95.65	50.2717			95.65	22.326			79.05	21.5874			79.05	49.6202			7.055	118.296			7.138	1.65305			9.32121	28.9418			6.1486	63.6149
96.2	50.2656			96.2	22.4025			79.4	21.5844			79.4	49.6284			7.14	117.704			7.224	1.67895			9.36364	28.9842			6.1528	63.6123
96.75	50.2596			96.75	22.4787			79.75	21.5814			79.75	49.6366			7.225	117.114			7.31	1.70499			9.40606	29.0267			6.157	63.6096
97.3	50.2535			97.3	22.5545			80.1	21.5785			80.1	49.6448			7.31	116.527			7.396	1.73117			9.44848	29.0691			6.1612	63.6067
97.85	50.2473			97.85	22.63			80.45	21.5757			80.45	49.653			7.395	115.944			7.482	1.75749			9.49091	29.1116			6.1654	63.6037
98.4	50.2411			98.4	22.7051			80.8	21.573			80.8	49.6611			7.48	115.364			7.568	1.78395			9.53333	29.154			6.1696	63.6006
98.95	50.2349			98.95	22.7799			81.15	21.5705			81.15	49.6693			7.565	114.788			7.654	1.81054			9.57576	29.1964			6.1738	63.5973
99.5	50.2286			99.5	22.8544			81.5	21.568			81.5	49.6775			7.65	114.214			7.74	1.83727			9.61818	29.2389			6.178	63.594
100.05	50.2223			100.05	22.9285			81.85	21.5656			81.85	49.6857			7.735	113.643			7.826	1.86414			9.66061	29.2813			6.1822	63.5905
100.6	50.2159			100.6	23.0023			82.2	21.5633			82.2	49.6938			7.82	113.076			7.912	1.89114			9.70303	29.3238			6.1864	63.5868
101.15	50.2095			101.15	23.0758			82.55	21.5611			82.55	49.702			7.905	112.512			7.998	1.91829			9.74545	29.3662			6.1906	63.583
101.7	50.203			101.7	23.149			82.9	21.559			82.9	49.7102			7.99	111.951			8.084	1.94557			9.78788	29.4087			6.1948	63.5791
102.25	50.1965			102.25	23.2219			83.25	21.557			83.25	49.7184			8.075	111.393			8.17	1.97299			9.8303	29.4511			6.199	63.5751
102.8	50.1899			102.8	23.2944			83.6	21.5551			83.6	49.7266			8.16	110.838			8.256	2.00054			9.87273	29.4935			6.2032	63.5709
103.35	50.1833			103.35	23.3666			83.95	21.5533			83.95	49.7347			8.245	110.286			8.342	2.02824			9.91515	29.536			6.2074	63.5665
103.9	50.1766			103.9	23.4385			84.3	21.5515			84.3	49.7429			8.33	109.737			8.428	2.05607			9.95758	29.5784			6.2116	63.5621
104.45	50.1699			104.45	23.5101			84.65	21.5499			84.65	49.7511			8.415	109.191			8.514	2.08404			10	29.6209			6.2158	63.5574
105	50.1631			105	23.5815			85	21.5484			85	49.7593			8.5	108.649			8.6	2.11214							6.22	63.5527
105.55	50.1563			105.55	23.6525			85.35	21.547			85.35	49.7674			8.585	108.109			8.686	2.14039							6.2242	63.5478
106.1	50.1495			106.1	23.7232			85.7	21.5457			85.7	49.7756			8.67	107.572			8.772	2.16877							6.2284	63.5427
106.65	50.1426			106.65	23.7936			86.05	21.5444			86.05	49.7838			8.755	107.038			8.858	2.19729							6.2326	63.5375
107.2	50.1356			107.2	23.8637			86.4	21.5433			86.4	49.792			8.84	106.507			8.944	2.22595							6.2368	63.5321
107.75	50.1286			107.75	23.9336			86.75	21.5423			86.75	49.8002			8.925	105.979			9.03	2.25475							6.241	63.5266
108.3	50.1216			108.3	24.0031			87.1	21.5414			87.1	49.8083			9.01	105.454			9.116	2.28368							6.2452	63.521
108.85	50.1145			108.85	24.0724			87.45	21.5405			87.45	49.8165			9.095	104.932			9.202	2.31275							6.2494	63.5151
109.4	50.1074			109.4	24.1414			87.8	21.5398			87.8	49.8247			9.18	104.413			9.288	2.34196							6.2536	63.5091
109.95	50.1002			109.95	24.2101			88.15	21.5391			88.15	49.8329			9.265	103.896			9.374	2.37131							6.2578	63.503
110.5	50.093			110.5	24.2785			88.5	21.5386			88.5	49.841			9.35	103.382			9.46	2.40079							6.262	63.4967
111.05	50.0857			111.05	24.3467			88.85	21.5382			88.85	49.8492			9.435	102.872			9.546	2.43041							6.2662	63.4902
111.6	50.0783			111.6	24.4146			89.2	21.5378			89.2	49.8574			9.52	102.364			9.632	2.46017							6.2704	63.4836
112.15	50.071			112.15	24.4822			89.55	21.5376			89.55	49.8656			9.605	101.858			9.718	2.49007							6.2746	63.4768
112.7	50.0635			112.7	24.5495			89.9	21.5374			89.9	49.8738			9.69	101.356			9.804	2.5201							6.2788	63.4699
113.25	50.0561			113.25	24.6166			90.25	21.5373			90.25	49.8819			9.775	100.856			9.89	2.55027							6.283	63.4627
113.8	50.0485			113.8	24.6835			90.6	21.5374			90.6	49.8901			9.86	100.36			9.976	2.58058							6.2872	63.4554
114.35	50.041			114.35	24.75			90.95	21.5375			90.95	49.8983			9.945	99.8654			10.062	2.61103							6.2914	63.448
114.9	50.0334			114.9	24.8163			91.3	21.5378			91.3	49.9065			10.03	99.374			10.148	2.64162							6.2956	63.4403
115.45	50.0257			115.45	24.8824			91.65	21.5381			91.65	49.9147			10.115	98.8853			10.234	2.67234							6.2998	63.4325
116	50.018			116	24.9482			92	21.5385			92	49.9228			10.2	98.3993			10.32	2.7032							6.304	63.4245
116.55	50.0102			116.55	25.0138			92.35	21.539			92.35	49.931			10.285	97.9159			10.406	2.7342							6.3082	63.4164
117.1	50.0024			117.1	25.0791			92.7	21.5397			92.7	49.9392			10.37	97.4352			10.492	2.76534							6.3124	63.408
117.65	49.9945			117.65	25.1441			93.05	21.5404			93.05	49.9474			10.455	96.9572			10.578	2.79661							6.3166	63.3995
118.2	49.9866			118.2	25.2089			93.4	21.5412			93.4	49.9555			10.54	96.4818			10.664	2.82802							6.3208	63.3908
118.75	49.9786			118.75	25.2735			93.75	21.5421			93.75	49.9637			10.625	96.0091			10.75	2.85957							6.325	63.3819
119.3	49.9706			119.3	25.3378			94.1	21.5431			94.1	49.9719			10.71	95.5389			10.836	2.89126							6.3292	63.3729
119.85	49.9626			119.85	25.4019			94.45	21.5442			94.45	49.9801			10.795	95.0714			10.922	2.92308							6.3334	63.3636
120.4	49.9545			120.4	25.4658			94.8	21.5455			94.8	49.9883			10.88	94.6064			11.008	2.95505							6.3376	63.3542
120.95	49.9463			120.95	25.5294			95.15	21.5468			95.15	49.9964			10.965	94.1439			11.094	2.98715							6.3418	63.3445
121.5	49.9381			121.5	25.5928			95.5	21.5482			95.5	50.0046			11.05	93.6841			11.18	3.01938							6.346	63.3347
122.05	49.9298			122.05	25.656			95.85	21.5497			95.85	50.0128			11.135	93.2267			11.266	3.05176							6.3502	63.3247
122.6	49.9215			122.6	25.7189			96.2	21.5513			96.2	50.021			11.22	92.7719			11.352	3.08427							6.3544	63.3145
123.15	49.9132			123.15	25.7816			96.55	21.5529			96.55	50.0291			11.305	92.3196			11.438	3.11692							6.3586	63.3041
123.7	49.9048			123.7	25.8441			96.9	21.5547			96.9	50.0373			11.39	91.8698			11.524	3.14971							6.3628	63.2935
124.25	49.8963			124.25	25.9064			97.25	21.5566			97.25	50.0455			11.475	91.4225			11.61	3.18264							6.367	63.2827
124.8	49.8878			124.8	25.9684			97.6	21.5586			97.6	50.0537			11.56	90.9776			11.696	3.2157							6.3712	63.2718
125.35	49.8792			125.35	26.0302			97.95	21.5607			97.95	50.0619			11.645	90.5352			11.782	3.2489							6.3754	63.2606
125.9	49.8706			125.9	26.0918			98.3	21.5629			98.3	50.07			11.73	90.0953			11.868	3.28224							6.3796	63.2492
126.45	49.862			126.45	26.1532			98.65	21.5652			98.65	50.0782			11.815	89.6577			11.954	3.31572							6.3838	63.2376
127	49.8533			127	26.2144			99	21.5675			99	50.0864			11.9	89.2226			12.04	3.34933							6.388	63.2258
127.55	49.8445			127.55	26.2753			99.35	21.57			99.35	50.0946			11.985	88.7899			12.126	3.38309							6.3922	63.2138
128.1	49.8357			128.1	26.3361			99.7	21.5726			99.7	50.1027			12.07	88.3596			12.212	3.41697							6.3964	63.2016
128.65	49.8268			128.65	26.3966			100.05	21.5752			100.05	50.1109			12.155	87.9316			12.298	3.451							6.4006	63.1892
129.2	49.8179			129.2	26.457			100.4	21.578			100.4	50.1191			12.24	87.506			12.384	3.48517							6.4048	63.1766
129.75	49.809			129.75	26.5171			100.75	21.5809			100.75	50.1273			12.325	87.0828			12.47	3.51947							6.409	63.1637
130.3	49.7999			130.3	26.577			101.1	21.5838			101.1	50.1355			12.41	86.6619			12.556	3.55391							6.4132	63.1507
130.85	49.7909			130.85	26.6367			101.45	21.5869			101.45	50.1436			12.495	86.2433			12.642	3.58849							6.4174	63.1374
131.4	49.7818			131.4	26.6962			101.8	21.59			101.8	50.1518			12.58	85.827			12.728	3.62321							6.4216	63.1239
131.95	49.7726			131.95	26.7555			102.15	21.5933			102.15	50.16			12.665	85.4131			12.814	3.65806							6.4258	63.1102
132.5	49.7634			132.5	26.8147			102.5	21.5966			102.5	50.1682			12.75	85.0014			12.9	3.69305							6.43	63.0963
133.05	49.7541			133.05	26.8736			102.85	21.6001			102.85	50.1763			12.835	84.592			12.986	3.72818							6.4342	63.0822
133.6	49.7448			133.6	26.9323			103.2	21.6036			103.2	50.1845			12.92	84.1848			13.072	3.76345							6.4384	63.0678
134.15	49.7354			134.15	26.9908			103.55	21.6073			103.55	50.1927			13.005	83.7799			13.158	3.79885							6.4426	63.0532
134.7	49.726			134.7	27.0492			103.9	21.611			103.9	50.2009			13.09	83.3773			13.244	3.83439							6.4468	63.0384
135.25	49.7165			135.25	27.1073			104.25	21.6148			104.25	50.2091			13.175	82.9768			13.33	3.87007							6.451	63.0234
135.8	49.707			135.8	27.1653			104.6	21.6188			104.6	50.2172			13.26	82.5786			13.416	3.90589							6.4552	63.0081
136.35	49.6974			136.35	27.223			104.95	21.6228			104.95	50.2254			13.345	82.1826			13.502	3.94185							6.4594	62.9926
136.9	49.6878			136.9	27.2806			105.3	21.6269			105.3	50.2336			13.43	81.7887			13.588	3.97794							6.4636	62.9769
137.45	49.6781			137.45	27.338			105.65	21.6312			105.65	50.2418			13.515	81.3971			13.674	4.01417							6.4678	62.9609
138	49.6684			138	27.3952			106	21.6355			106	50.25			13.6	81.0076			13.76	4.05054							6.472	62.9447
138.55	49.6586			138.55	27.4522			106.35	21.6399			106.35	50.2581			13.685	80.6202			13.846	4.08704							6.4762	62.9283
139.1	49.6488			139.1	27.5091			106.7	21.6444			106.7	50.2663			13.77	80.235			13.932	4.12369							6.4804	62.9116
139.65	49.6389			139.65	27.5658			107.05	21.649			107.05	50.2745			13.855	79.8519			14.018	4.16047							6.4846	62.8947
140.2	49.629			140.2	27.6222			107.4	21.6537			107.4	50.2827			13.94	79.471			14.104	4.19739							6.4888	62.8776
140.75	49.619			140.75	27.6785			107.75	21.6585			107.75	50.2908			14.025	79.0921			14.19	4.23444							6.493	62.8602
141.3	49.609			141.3	27.7347			108.1	21.6635			108.1	50.299			14.11	78.7154			14.276	4.27164							6.4972	62.8426
141.85	49.5989			141.85	27.7906			108.45	21.6685			108.45	50.3072			14.195	78.3407			14.362	4.30897							6.5014	62.8247
142.4	49.5887			142.4	27.8464			108.8	21.6736			108.8	50.3154			14.28	77.9681			14.448	4.34644							6.5056	62.8066
142.95	49.5785			142.95	27.902			109.15	21.6788			109.15	50.3236			14.365	77.5976			14.534	4.38405							6.5098	62.7882
143.5	49.5683			143.5	27.9575			109.5	21.684			109.5	50.3317			14.45	77.2291			14.62	4.42179							6.514	62.7696
144.05	49.558			144.05	28.0127			109.85	21.6894			109.85	50.3399			14.535	76.8626			14.706	4.45967							6.5182	62.7508
144.6	49.5476			144.6	28.0678			110.2	21.6949			110.2	50.3481			14.62	76.4982			14.792	4.49769							6.5224	62.7317
145.15	49.5372			145.15	28.1227			110.55	21.7005			110.55	50.3563			14.705	76.1358			14.878	4.53585							6.5266	62.7123
145.7	49.5267			145.7	28.1775			110.9	21.7062			110.9	50.3644			14.79	75.7754			14.964	4.57415							6.5308	62.6927
146.25	49.5162			146.25	28.2321			111.25	21.712			111.25	50.3726			14.875	75.417			15.05	4.61258							6.535	62.6728
146.8	49.5057			146.8	28.2865			111.6	21.7179			111.6	50.3808			14.96	75.0605			15.136	4.65115							6.5392	62.6527
147.35	49.4951			147.35	28.3408			111.95	21.7238			111.95	50.389			15.045	74.7061			15.222	4.68986							6.5434	62.6323
147.9	49.4844			147.9	28.3949			112.3	21.7299			112.3	50.3972			15.13	74.3536			15.308	4.72871							6.5476	62.6116
148.45	49.4737			148.45	28.4488			112.65	21.7361			112.65	50.4053			15.215	74.003			15.394	4.76769							6.5518	62.5907
149	49.4629			149	28.5026			113	21.7423			113	50.4135			15.3	73.6544			15.48	4.80681							6.556	62.5695
149.55	49.4521			149.55	28.5562			113.35	21.7487			113.35	50.4217			15.385	73.3078			15.566	4.84607							6.5602	62.5481
150.1	49.4412			150.1	28.6097			113.7	21.7552			113.7	50.4299			15.47	72.963			15.652	4.88547							6.5644	62.5264
150.65	49.4302			150.65	28.663			114.05	21.7617			114.05	50.438			15.555	72.6202			15.738	4.92501							6.5686	62.5044
151.2	49.4192			151.2	28.7162			114.4	21.7684			114.4	50.4462			15.64	72.2792			15.824	4.96468							6.5728	62.4822
151.75	49.4082			151.75	28.7692			114.75	21.7751			114.75	50.4544			15.725	71.9402			15.91	5.00449							6.577	62.4596
152.3	49.3971			152.3	28.822			115.1	21.782			115.1	50.4626			15.81	71.603			15.996	5.04444							6.5812	62.4369
152.85	49.386			152.85	28.8747			115.45	21.789			115.45	50.4708			15.895	71.2677			16.082	5.08452							6.5854	62.4138
153.4	49.3748			153.4	28.9272			115.8	21.796			115.8	50.4789			15.98	70.9342			16.168	5.12475							6.5896	62.3905
153.95	49.3635			153.95	28.9796			116.15	21.8031			116.15	50.4871			16.065	70.6026			16.254	5.16511							6.5938	62.3669
154.5	49.3522			154.5	29.0318			116.5	21.8104			116.5	50.4953			16.15	70.2728			16.34	5.20561							6.598	62.343
155.05	49.3408			155.05	29.0839			116.85	21.8177			116.85	50.5035			16.235	69.9449			16.426	5.24624							6.6022	62.3188
155.6	49.3294			155.6	29.1359			117.2	21.8252			117.2	50.5116			16.32	69.6187			16.512	5.28702							6.6064	62.2943
156.15	49.3179			156.15	29.1876			117.55	21.8327			117.55	50.5198			16.405	69.2944			16.598	5.32793							6.6106	62.2696
156.7	49.3064			156.7	29.2393			117.9	21.8403			117.9	50.528			16.49	68.9719			16.684	5.36898							6.6148	62.2446
157.25	49.2948			157.25	29.2908			118.25	21.848			118.25	50.5362			16.575	68.6511			16.77	5.41017							6.619	62.2193
157.8	49.2832			157.8	29.3421			118.6	21.8559			118.6	50.5444			16.66	68.3322			16.856	5.45149							6.6232	62.1937
158.35	49.2715			158.35	29.3933			118.95	21.8638			118.95	50.5525			16.745	68.015			16.942	5.49295							6.6274	62.1678
158.9	49.2598			158.9	29.4444			119.3	21.8718			119.3	50.5607			16.83	67.6996			17.028	5.53455							6.6316	62.1417
159.45	49.248			159.45	29.4953			119.65	21.8799			119.65	50.5689			16.915	67.3859			17.114	5.57629							6.6358	62.1152
160	49.2361			160	29.5461			120	21.8881			120	50.5771			17	67.0739			17.2	5.61817							6.64	62.0885
160.55	49.2242			160.55	29.5968			120.35	21.8965			120.35	50.5853			17.085	66.7637			17.286	5.66018							6.6442	62.0614
161.1	49.2123			161.1	29.6473			120.7	21.9049			120.7	50.5934			17.17	66.4552			17.372	5.70233							6.6484	62.0341
161.65	49.2002			161.65	29.6976			121.05	21.9134			121.05	50.6016			17.255	66.1484			17.458	5.74462							6.6526	62.0064
162.2	49.1882			162.2	29.7478			121.4	21.922			121.4	50.6098			17.34	65.8433			17.544	5.78705							6.6568	61.9785
162.75	49.1761			162.75	29.7979			121.75	21.9307			121.75	50.618			17.425	65.5399			17.63	5.82961							6.661	61.9503
163.3	49.1639			163.3	29.8479			122.1	21.9395			122.1	50.6261			17.51	65.2382			17.716	5.87231							6.6652	61.9217
163.85	49.1516			163.85	29.8977			122.45	21.9484			122.45	50.6343			17.595	64.9382			17.802	5.91515							6.6694	61.8929
164.4	49.1394			164.4	29.9474			122.8	21.9574			122.8	50.6425			17.68	64.6398			17.888	5.95813							6.6736	61.8637
164.95	49.127			164.95	29.9969			123.15	21.9665			123.15	50.6507			17.765	64.3431			17.974	6.00124							6.6778	61.8343
165.5	49.1146			165.5	30.0464			123.5	21.9756			123.5	50.6589			17.85	64.048			18.06	6.04449							6.682	61.8045
166.05	49.1022			166.05	30.0956			123.85	21.9849			123.85	50.667			17.935	63.7546			18.146	6.08788							6.6862	61.7745
166.6	49.0897			166.6	30.1448			124.2	21.9943			124.2	50.6752			18.02	63.4628			18.232	6.13141							6.6904	61.7441
167.15	49.0771			167.15	30.1938			124.55	22.0038			124.55	50.6834			18.105	63.1726			18.318	6.17508							6.6946	61.7134
167.7	49.0645			167.7	30.2427			124.9	22.0134			124.9	50.6916			18.19	62.884			18.404	6.21888							6.6988	61.6824
168.25	49.0518			168.25	30.2915			125.25	22.023			125.25	50.6997			18.275	62.5971			18.49	6.26282							6.703	61.6511
168.8	49.0391			168.8	30.3401			125.6	22.0328			125.6	50.7079			18.36	62.3117			18.576	6.3069							6.7072	61.6195
169.35	49.0263			169.35	30.3886			125.95	22.0427			125.95	50.7161			18.445	62.0279			18.662	6.35112							6.7114	61.5875
169.9	49.0135			169.9	30.437			126.3	22.0526			126.3	50.7243			18.53	61.7457			18.748	6.39547							6.7156	61.5552
170.45	49.0006			170.45	30.4853			126.65	22.0627			126.65	50.7325			18.615	61.465			18.834	6.43996							6.7198	61.5227
171	48.9876			171	30.5334			127	22.0729			127	50.7406			18.7	61.1859			18.92	6.48459							6.724	61.4897
171.55	48.9746			171.55	30.5814			127.35	22.0831			127.35	50.7488			18.785	60.9084			19.006	6.52936							6.7282	61.4565
172.1	48.9616			172.1	30.6293			127.7	22.0935			127.7	50.757			18.87	60.6324			19.092	6.57426							6.7324	61.423
172.65	48.9484			172.65	30.6771			128.05	22.1039			128.05	50.7652			18.955	60.3579			19.178	6.6193							6.7366	61.3891
173.2	48.9353			173.2	30.7247			128.4	22.1145			128.4	50.7733			19.04	60.085			19.264	6.66448							6.7408	61.3549
173.75	48.9221			173.75	30.7722			128.75	22.1251			128.75	50.7815			19.125	59.8136			19.35	6.7098							6.745	61.3203
174.3	48.9088			174.3	30.8196			129.1	22.1359			129.1	50.7897			19.21	59.5436			19.436	6.75526							6.7492	61.2854
174.85	48.8954			174.85	30.8669			129.45	22.1467			129.45	50.7979			19.295	59.2752			19.522	6.80085							6.7534	61.2502
175.4	48.882			175.4	30.9141			129.8	22.1576			129.8	50.8061			19.38	59.0083			19.608	6.84658							6.7576	61.2147
175.95	48.8686			175.95	30.9611			130.15	22.1687			130.15	50.8142			19.465	58.7429			19.694	6.89245							6.7618	61.1788
176.5	48.8551			176.5	31.008			130.5	22.1798			130.5	50.8224			19.55	58.4789			19.78	6.93846							6.766	61.1426
177.05	48.8415			177.05	31.0548			130.85	22.1911			130.85	50.8306			19.635	58.2164			19.866	6.9846							6.7702	61.1061
177.6	48.8279			177.6	31.1015			131.2	22.2024			131.2	50.8388			19.72	57.9554			19.952	7.03088							6.7744	61.0692
178.15	48.8142			178.15	31.1481			131.55	22.2138			131.55	50.8469			19.805	57.6958			20.038	7.0773							6.7786	61.0319
178.7	48.8005			178.7	31.1945			131.9	22.2253			131.9	50.8551			19.89	57.4377			20.124	7.12386							6.7828	60.9944
179.25	48.7867			179.25	31.2409			132.25	22.2369			132.25	50.8633			19.975	57.181			20.21	7.17055							6.787	60.9564
179.8	48.7729			179.8	31.2871			132.6	22.2487			132.6	50.8715			20.06	56.9257			20.296	7.21738							6.7912	60.9182
180.35	48.759			180.35	31.3332			132.95	22.2605			132.95	50.8797			20.145	56.6718			20.382	7.26435							6.7954	60.8796
180.9	48.745			180.9	31.3792			133.3	22.2724			133.3	50.8878			20.23	56.4194			20.468	7.31146							6.7996	60.8406
181.45	48.731			181.45	31.4251			133.65	22.2844			133.65	50.896			20.315	56.1684			20.554	7.35871							6.8038	60.8013
182	48.7169			182	31.4709			134	22.2965			134	50.9042			20.4	55.9187			20.64	7.40609							6.808	60.7616
182.55	48.7028			182.55	31.5165			134.35	22.3087			134.35	50.9124			20.485	55.6705			20.726	7.45361							6.8122	60.7216
183.1	48.6886			183.1	31.5621			134.7	22.321			134.7	50.9206			20.57	55.4236			20.812	7.50127							6.8164	60.6813
183.65	48.6744			183.65	31.6075			135.05	22.3334			135.05	50.9287			20.655	55.1781			20.898	7.54906							6.8206	60.6405
184.2	48.6601			184.2	31.6529			135.4	22.3459			135.4	50.9369			20.74	54.934			20.984	7.597							6.8248	60.5994
184.75	48.6457			184.75	31.6981			135.75	22.3585			135.75	50.9451			20.825	54.6912			21.07	7.64507							6.829	60.558
185.3	48.6313			185.3	31.7432			136.1	22.3712			136.1	50.9533			20.91	54.4498			21.156	7.69328							6.8332	60.5162
185.85	48.6168			185.85	31.7882			136.45	22.384			136.45	50.9614			20.995	54.2098			21.242	7.74162							6.8374	60.474
186.4	48.6023			186.4	31.8331			136.8	22.3969			136.8	50.9696			21.08	53.971			21.328	7.79011							6.8416	60.4315
186.95	48.5877			186.95	31.8779			137.15	22.4098			137.15	50.9778			21.165	53.7336			21.414	7.83873							6.8458	60.3886
187.5	48.5731			187.5	31.9226			137.5	22.4229			137.5	50.986			21.25	53.4975			21.5	7.88749							6.85	60.3454
188.05	48.5584			188.05	31.9672			137.85	22.4361			137.85	50.9942			21.335	53.2628			21.586	7.93639							6.8542	60.3017
188.6	48.5436			188.6	32.0117			138.2	22.4494			138.2	51.0023			21.42	53.0293			21.672	7.98542							6.8584	60.2578
189.15	48.5288			189.15	32.0561			138.55	22.4627			138.55	51.0105			21.505	52.7972			21.758	8.0346							6.8626	60.2134
189.7	48.514			189.7	32.1003			138.9	22.4762			138.9	51.0187			21.59	52.5663			21.844	8.08391							6.8668	60.1687
190.25	48.499			190.25	32.1445			139.25	22.4898			139.25	51.0269			21.675	52.3368			21.93	8.13335							6.871	60.1235
190.8	48.484			190.8	32.1886			139.6	22.5034			139.6	51.035			21.76	52.1085			22.016	8.18294							6.8752	60.0781
191.35	48.469			191.35	32.2325			139.95	22.5172			139.95	51.0432			21.845	51.8815			22.102	8.23266							6.8794	60.0322
191.9	48.4539			191.9	32.2764			140.3	22.5311			140.3	51.0514			21.93	51.6557			22.188	8.28253							6.8836	59.986
192.45	48.4387			192.45	32.3202			140.65	22.545			140.65	51.0596			22.015	51.4312			22.274	8.33252							6.8878	59.9393
193	48.4235			193	32.3638			141	22.5591			141	51.0678			22.1	51.208			22.36	8.38266							6.892	59.8924
193.55	48.4083			193.55	32.4074			141.35	22.5732			141.35	51.0759			22.185	50.986			22.446	8.43294							6.8962	59.845
194.1	48.3929			194.1	32.4509			141.7	22.5875			141.7	51.0841			22.27	50.7653			22.532	8.48335							6.9004	59.7972
194.65	48.3775			194.65	32.4942			142.05	22.6018			142.05	51.0923			22.355	50.5457			22.618	8.5339							6.9046	59.7491
195.2	48.3621			195.2	32.5375			142.4	22.6163			142.4	51.1005			22.44	50.3274			22.704	8.58458							6.9088	59.7005
195.75	48.3466			195.75	32.5807			142.75	22.6308			142.75	51.1086			22.525	50.1104			22.79	8.63541							6.913	59.6516
196.3	48.331			196.3	32.6237			143.1	22.6454			143.1	51.1168			22.61	49.8945			22.876	8.68637							6.9172	59.6023
196.85	48.3154			196.85	32.6667			143.45	22.6602			143.45	51.125			22.695	49.6799			22.962	8.73747							6.9214	59.5526
197.4	48.2997			197.4	32.7096			143.8	22.675			143.8	51.1332			22.78	49.4664			23.048	8.78871							6.9256	59.5025
197.95	48.284			197.95	32.7524			144.15	22.6899			144.15	51.1414			22.865	49.2541			23.134	8.84009							6.9298	59.452
198.5	48.2682			198.5	32.795			144.5	22.705			144.5	51.1495			22.95	49.0431			23.22	8.8916							6.934	59.4011
199.05	48.2523			199.05	32.8376			144.85	22.7201			144.85	51.1577			23.035	48.8332			23.306	8.94325							6.9382	59.3498
199.6	48.2364			199.6	32.8801			145.2	22.7353			145.2	51.1659			23.12	48.6244			23.392	8.99504							6.9424	59.2981
200.15	48.2205			200.15	32.9225			145.55	22.7506			145.55	51.1741			23.205	48.4169			23.478	9.04697							6.9466	59.246
200.7	48.2044			200.7	32.9648			145.9	22.766			145.9	51.1822			23.29	48.2105			23.564	9.09903							6.9508	59.1936
201.25	48.1883			201.25	33.0071			146.25	22.7815			146.25	51.1904			23.375	48.0052			23.65	9.15123							6.955	59.1407
201.8	48.1722			201.8	33.0492			146.6	22.7972			146.6	51.1986			23.46	47.8011			23.736	9.20357							6.9592	59.0874
202.35	48.156			202.35	33.0912			146.95	22.8129			146.95	51.2068			23.545	47.5982			23.822	9.25605							6.9634	59.0337
202.9	48.1397			202.9	33.1331			147.3	22.8287			147.3	51.215			23.63	47.3964			23.908	9.30866							6.9676	58.9796
203.45	48.1234			203.45	33.175			147.65	22.8446			147.65	51.2231			23.715	47.1957			23.994	9.36142							6.9718	58.9251
204	48.107			204	33.2167			148	22.8606			148	51.2313			23.8	46.9961			24.08	9.41431							6.976	58.8701
204.55	48.0906			204.55	33.2584			148.35	22.8767			148.35	51.2395			23.885	46.7977			24.166	9.46733							6.9802	58.8148
205.1	48.0741			205.1	33.3			148.7	22.8929			148.7	51.2477			23.97	46.6003			24.252	9.5205							6.9844	58.759
205.65	48.0575			205.65	33.3415			149.05	22.9091			149.05	51.2559			24.055	46.4041			24.338	9.5738							6.9886	58.7029
206.2	48.0409			206.2	33.3829			149.4	22.9255			149.4	51.264			24.14	46.2089			24.424	9.62724							6.9928	58.6463
206.75	48.0242			206.75	33.4242			149.75	22.942			149.75	51.2722			24.225	46.0149			24.51	9.68082							6.997	58.5893
207.3	48.0075			207.3	33.4654			150.1	22.9586			150.1	51.2804			24.31	45.8219			24.596	9.73454							7.0012	58.5319
207.85	47.9907			207.85	33.5065			150.45	22.9753			150.45	51.2886			24.395	45.6301			24.682	9.78839							7.0054	58.4741
208.4	47.9739			208.4	33.5476			150.8	22.9921			150.8	51.2967			24.48	45.4393			24.768	9.84238							7.0096	58.4158
208.95	47.9569			208.95	33.5885			151.15	23.0089			151.15	51.3049			24.565	45.2495			24.854	9.89651							7.0138	58.3571
209.5	47.94			209.5	33.6294			151.5	23.0259			151.5	51.3131			24.65	45.0609			24.94	9.95078							7.018	58.298
210.05	47.9229			210.05	33.6702			151.85	23.043			151.85	51.3213			24.735	44.8733			25.026	10.0052							7.0222	58.2385
210.6	47.9058			210.6	33.7109			152.2	23.0601			152.2	51.3295			24.82	44.6867			25.112	10.0597							7.0264	58.1786
211.15	47.8887			211.15	33.7515			152.55	23.0774			152.55	51.3376			24.905	44.5012			25.198	10.1144							7.0306	58.1183
211.7	47.8715			211.7	33.792			152.9	23.0948			152.9	51.3458			24.99	44.3167			25.284	10.1692							7.0348	58.0575
212.25	47.8542			212.25	33.8325			153.25	23.1122			153.25	51.354			25.075	44.1333			25.37	10.2242							7.039	57.9964
212.8	47.8369			212.8	33.8728			153.6	23.1298			153.6	51.3622			25.16	43.9509			25.456	10.2793							7.0432	57.9348
213.35	47.8195			213.35	33.9131			153.95	23.1474			153.95	51.3703			25.245	43.7695			25.542	10.3345							7.0474	57.8728
213.9	47.802			213.9	33.9533			154.3	23.1652			154.3	51.3785			25.33	43.5891			25.628	10.3899							7.0516	57.8105
214.45	47.7845			214.45	33.9934			154.65	23.183			154.65	51.3867			25.415	43.4097			25.714	10.4454							7.0558	57.7477
215	47.767			215	34.0334			155	23.201			155	51.3949			25.5	43.2314			25.8	10.501							7.06	57.6845
215.55	47.7493			215.55	34.0734			155.35	23.219			155.35	51.4031			25.585	43.0541			25.886	10.5568							7.0642	57.6209
216.1	47.7317			216.1	34.1132			155.7	23.2372			155.7	51.4112			25.67	42.8777			25.972	10.6127							7.0684	57.5569
216.65	47.7139			216.65	34.153			156.05	23.2554			156.05	51.4194			25.755	42.7023			26.058	10.6688							7.0726	57.4925
217.2	47.6961			217.2	34.1927			156.4	23.2737			156.4	51.4276			25.84	42.528			26.144	10.725							7.0768	57.4277
217.75	47.6782			217.75	34.2323			156.75	23.2922			156.75	51.4358			25.925	42.3546			26.23	10.7813							7.081	57.3625
218.3	47.6603			218.3	34.2719			157.1	23.3107			157.1	51.4439			26.01	42.1821			26.316	10.8378							7.0852	57.2969
218.85	47.6423			218.85	34.3113			157.45	23.3293			157.45	51.4521			26.095	42.0107			26.402	10.8944							7.0894	57.2309
219.4	47.6243			219.4	34.3507			157.8	23.3481			157.8	51.4603			26.18	41.8402			26.488	10.9511							7.0936	57.1645
219.95	47.6061			219.95	34.39			158.15	23.3669			158.15	51.4685			26.265	41.6707			26.574	11.008							7.0978	57.0978
220.5	47.588			220.5	34.4292			158.5	23.3858			158.5	51.4767			26.35	41.5021			26.66	11.065							7.102	57.0306
221.05	47.5697			221.05	34.4684			158.85	23.4048			158.85	51.4848			26.435	41.3344			26.746	11.1222							7.1062	56.963
221.6	47.5515			221.6	34.5075			159.2	23.4239			159.2	51.493			26.52	41.1678			26.832	11.1795							7.1104	56.8951
222.15	47.5331			222.15	34.5464			159.55	23.4431			159.55	51.5012			26.605	41.002			26.918	11.2369							7.1146	56.8267
222.7	47.5147			222.7	34.5853			159.9	23.4624			159.9	51.5094			26.69	40.8372			27.004	11.2945							7.1188	56.758
223.25	47.4962			223.25	34.6242			160.25	23.4818			160.25	51.5175			26.775	40.6733			27.09	11.3522							7.123	56.6888
223.8	47.4777			223.8	34.6629			160.6	23.5013			160.6	51.5257			26.86	40.5103			27.176	11.4101							7.1272	56.6193
224.35	47.4591			224.35	34.7016			160.95	23.5209			160.95	51.5339			26.945	40.3483			27.262	11.468							7.1314	56.5494
224.9	47.4404			224.9	34.7402			161.3	23.5406			161.3	51.5421			27.03	40.1871			27.348	11.5262							7.1356	56.4792
225.45	47.4217			225.45	34.7787			161.65	23.5604			161.65	51.5503			27.115	40.0269			27.434	11.5844							7.1398	56.4085
226	47.4029			226	34.8172			162	23.5803			162	51.5584			27.2	39.8676			27.52	11.6428							7.144	56.3374
226.55	47.3841			226.55	34.8556			162.35	23.6003			162.35	51.5666			27.285	39.7092			27.606	11.7014							7.1482	56.266
227.1	47.3652			227.1	34.8939			162.7	23.6204			162.7	51.5748			27.37	39.5516			27.692	11.76							7.1524	56.1942
227.65	47.3463			227.65	34.9321			163.05	23.6406			163.05	51.583			27.455	39.395			27.778	11.8188							7.1566	56.122
228.2	47.3272			228.2	34.9702			163.4	23.6609			163.4	51.5912			27.54	39.2392			27.864	11.8778							7.1608	56.0495
228.75	47.3082			228.75	35.0083			163.75	23.6812			163.75	51.5993			27.625	39.0843			27.95	11.9369							7.165	55.9765
229.3	47.289			229.3	35.0463			164.1	23.7017			164.1	51.6075			27.71	38.9303			28.036	11.9961							7.1692	55.9032
229.85	47.2698			229.85	35.0843			164.45	23.7223			164.45	51.6157			27.795	38.7771			28.122	12.0555							7.1734	55.8295
230.4	47.2505			230.4	35.1221			164.8	23.743			164.8	51.6239			27.88	38.6249			28.208	12.115							7.1776	55.7555
230.95	47.2312			230.95	35.1599			165.15	23.7637			165.15	51.632			27.965	38.4734			28.294	12.1746							7.1818	55.681
231.5	47.2118			231.5	35.1976			165.5	23.7846			165.5	51.6402			28.05	38.3229			28.38	12.2344							7.186	55.6062
232.05	47.1924			232.05	35.2353			165.85	23.8056			165.85	51.6484			28.135	38.1731			28.466	12.2943							7.1902	55.5311
232.6	47.1729			232.6	35.2728			166.2	23.8266			166.2	51.6566			28.22	38.0243			28.552	12.3543							7.1944	55.4555
233.15	47.1533			233.15	35.3103			166.55	23.8478			166.55	51.6648			28.305	37.8762			28.638	12.4145							7.1986	55.3796
233.7	47.1337			233.7	35.3477			166.9	23.869			166.9	51.6729			28.39	37.729			28.724	12.4748							7.2028	55.3034
234.25	47.114			234.25	35.3851			167.25	23.8904			167.25	51.6811			28.475	37.5827			28.81	12.5353							7.207	55.2267
234.8	47.0942			234.8	35.4224			167.6	23.9118			167.6	51.6893			28.56	37.4371			28.896	12.5959							7.2112	55.1497
235.35	47.0744			235.35	35.4596			167.95	23.9334			167.95	51.6975			28.645	37.2924			28.982	12.6566							7.2154	55.0724
235.9	47.0545			235.9	35.4968			168.3	23.955			168.3	51.7056			28.73	37.1485			29.068	12.7175							7.2196	54.9946
236.45	47.0346			236.45	35.5338			168.65	23.9768			168.65	51.7138			28.815	37.0054			29.154	12.7785							7.2238	54.9165
237	47.0146			237	35.5708			169	23.9986			169	51.722			28.9	36.8632			29.24	12.8397							7.228	54.8381
237.55	46.9945			237.55	35.6078			169.35	24.0205			169.35	51.7302			28.985	36.7217			29.326	12.901							7.2322	54.7593
238.1	46.9744			238.1	35.6446			169.7	24.0426			169.7	51.7384			29.07	36.581			29.412	12.9624							7.2364	54.6802
238.65	46.9542			238.65	35.6814			170.05	24.0647			170.05	51.7465			29.155	36.4411			29.498	13.024							7.2406	54.6006
239.2	46.9339			239.2	35.7182			170.4	24.0869			170.4	51.7547			29.24	36.3021			29.584	13.0857							7.2448	54.5208
239.75	46.9136			239.75	35.7548			170.75	24.1092			170.75	51.7629			29.325	36.1638			29.67	13.1475							7.249	54.4406
240.3	46.8932			240.3	35.7914			171.1	24.1317			171.1	51.7711			29.41	36.0263			29.756	13.2095							7.2532	54.36
240.85	46.8728			240.85	35.828			171.45	24.1542			171.45	51.7792			29.495	35.8895			29.842	13.2716							7.2574	54.2791
241.4	46.8523			241.4	35.8644			171.8	24.1768			171.8	51.7874			29.58	35.7536			29.928	13.3338							7.2616	54.1978
241.95	46.8317			241.95	35.9008			172.15	24.1995			172.15	51.7956			29.665	35.6184			30.014	13.3962							7.2658	54.1162
242.5	46.8111			242.5	35.9372			172.5	24.2223			172.5	51.8038			29.75	35.4839			30.1	13.4588							7.27	54.0342
243.05	46.7904			243.05	35.9734			172.85	24.2452			172.85	51.812			29.835	35.3503			30.186	13.5214							7.2742	53.9519
243.6	46.7697			243.6	36.0096			173.2	24.2682			173.2	51.8201			29.92	35.2174			30.272	13.5842							7.2784	53.8692
244.15	46.7489			244.15	36.0457			173.55	24.2913			173.55	51.8283			30.005	35.0852			30.358	13.6472							7.2826	53.7862
244.7	46.728			244.7	36.0818			173.9	24.3145			173.9	51.8365			30.09	34.9538			30.444	13.7103							7.2868	53.7029
245.25	46.7071			245.25	36.1178			174.25	24.3378			174.25	51.8447			30.175	34.8232			30.53	13.7735							7.291	53.6192
245.8	46.6861			245.8	36.1538			174.6	24.3612			174.6	51.8528			30.26	34.6933			30.616	13.8368							7.2952	53.5352
246.35	46.665			246.35	36.1896			174.95	24.3847			174.95	51.861			30.345	34.5641			30.702	13.9003							7.2994	53.4508
246.9	46.6439			246.9	36.2254			175.3	24.4083			175.3	51.8692			30.43	34.4357			30.788	13.9639							7.3036	53.3661
247.45	46.6227			247.45	36.2612			175.65	24.432			175.65	51.8774			30.515	34.3079			30.874	14.0277							7.3078	53.281
248	46.6014			248	36.2969			176	24.4558			176	51.8856			30.6	34.181			30.96	14.0916							7.312	53.1957
248.55	46.5801			248.55	36.3325			176.35	24.4797			176.35	51.8937			30.685	34.0547			31.046	14.1557							7.3162	53.11
249.1	46.5587			249.1	36.368			176.7	24.5036			176.7	51.9019			30.77	33.9291			31.132	14.2198							7.3204	53.0239
249.65	46.5373			249.65	36.4035			177.05	24.5277			177.05	51.9101			30.855	33.8043			31.218	14.2842							7.3246	52.9375
250.2	46.5158			250.2	36.4389			177.4	24.5519			177.4	51.9183			30.94	33.6802			31.304	14.3486							7.3288	52.8508
250.75	46.4942			250.75	36.4743			177.75	24.5762			177.75	51.9265			31.025	33.5568			31.39	14.4132							7.333	52.7638
251.3	46.4726			251.3	36.5096			178.1	24.6005			178.1	51.9346			31.11	33.434			31.476	14.4779							7.3372	52.6764
251.85	46.4509			251.85	36.5448			178.45	24.625			178.45	51.9428			31.195	33.312			31.562	14.5428							7.3414	52.5887
252.4	46.4292			252.4	36.58			178.8	24.6496			178.8	51.951			31.28	33.1907			31.648	14.6078							7.3456	52.5007
252.95	46.4073			252.95	36.6151			179.15	24.6742			179.15	51.9592			31.365	33.0701			31.734	14.673							7.3498	52.4123
253.5	46.3855			253.5	36.6502			179.5	24.699			179.5	51.9673			31.45	32.9501			31.82	14.7382							7.354	52.3237
254.05	46.3635			254.05	36.6852			179.85	24.7238			179.85	51.9755			31.535	32.8309			31.906	14.8037							7.3582	52.2347
254.6	46.3415			254.6	36.7201			180.2	24.7488			180.2	51.9837			31.62	32.7123			31.992	14.8692							7.3624	52.1453
255.15	46.3194			255.15	36.755			180.55	24.7738			180.55	51.9919			31.705	32.5944			32.078	14.9349							7.3666	52.0557
255.7	46.2973			255.7	36.7898			180.9	24.799			180.9	52.0001			31.79	32.4771			32.164	15.0007							7.3708	51.9657
256.25	46.2751			256.25	36.8246			181.25	24.8242			181.25	52.0082			31.875	32.3606			32.25	15.0667							7.375	51.8755
256.8	46.2529			256.8	36.8592			181.6	24.8496			181.6	52.0164			31.96	32.2447			32.336	15.1328							7.3792	51.7849
257.35	46.2305			257.35	36.8939			181.95	24.875			181.95	52.0246			32.045	32.1294			32.422	15.1991							7.3834	51.6939
257.9	46.2081			257.9	36.9284			182.3	24.9005			182.3	52.0328			32.13	32.0148			32.508	15.2655							7.3876	51.6027
258.45	46.1857			258.45	36.963			182.65	24.9262			182.65	52.0409			32.215	31.9009			32.594	15.332							7.3918	51.5112
259	46.1632			259	36.9974			183	24.9519			183	52.0491			32.3	31.7876			32.68	15.3986							7.396	51.4193
259.55	46.1406			259.55	37.0318			183.35	24.9777			183.35	52.0573			32.385	31.675			32.766	15.4654							7.4002	51.3272
260.1	46.118			260.1	37.0661			183.7	25.0037			183.7	52.0655			32.47	31.563			32.852	15.5324							7.4044	51.2347
260.65	46.0952			260.65	37.1004			184.05	25.0297			184.05	52.0737			32.555	31.4516			32.938	15.5994							7.4086	51.1419
261.2	46.0725			261.2	37.1346			184.4	25.0558			184.4	52.0818			32.64	31.3409			33.024	15.6666							7.4128	51.0488
261.75	46.0496			261.75	37.1688			184.75	25.082			184.75	52.09			32.725	31.2309			33.11	15.734							7.417	50.9554
262.3	46.0267			262.3	37.2029			185.1	25.1083			185.1	52.0982			32.81	31.1214			33.196	15.8015							7.4212	50.8617
262.85	46.0038			262.85	37.237			185.45	25.1347			185.45	52.1064			32.895	31.0126			33.282	15.8691							7.4254	50.7677
263.4	45.9808			263.4	37.271			185.8	25.1612			185.8	52.1145			32.98	30.9044			33.368	15.9369							7.4296	50.6734
263.95	45.9577			263.95	37.3049			186.15	25.1878			186.15	52.1227			33.065	30.7968			33.454	16.0048							7.4338	50.5787
264.5	45.9345			264.5	37.3388			186.5	25.2146			186.5	52.1309			33.15	30.6898			33.54	16.0728							7.438	50.4838
265.05	45.9113			265.05	37.3726			186.85	25.2414			186.85	52.1391			33.235	30.5835			33.626	16.141							7.4422	50.3886
265.6	45.888			265.6	37.4063			187.2	25.2683			187.2	52.1473			33.32	30.4777			33.712	16.2093							7.4464	50.2931
266.15	45.8647			266.15	37.4401			187.55	25.2952			187.55	52.1554			33.405	30.3726			33.798	16.2777							7.4506	50.1972
266.7	45.8413			266.7	37.4737			187.9	25.3223			187.9	52.1636			33.49	30.268			33.884	16.3463							7.4548	50.1011
267.25	45.8178			267.25	37.5073			188.25	25.3495			188.25	52.1718			33.575	30.1641			33.97	16.415							7.459	50.0047
267.8	45.7942			267.8	37.5408			188.6	25.3768			188.6	52.18			33.66	30.0608			34.056	16.4839							7.4632	49.908
268.35	45.7706			268.35	37.5743			188.95	25.4042			188.95	52.1881			33.745	29.958			34.142	16.5529							7.4674	49.811
268.9	45.747			268.9	37.6078			189.3	25.4317			189.3	52.1963			33.83	29.8559			34.228	16.622							7.4716	49.7137
269.45	45.7232			269.45	37.6411			189.65	25.4593			189.65	52.2045			33.915	29.7543			34.314	16.6913							7.4758	49.6161
270	45.6994			270	37.6744			190	25.4869			190	52.2127			34	29.6533			34.4	16.7607							7.48	49.5183
270.55	45.6756			270.55	37.7077			190.35	25.5147			190.35	52.2209			34.085	29.5529			34.486	16.8303							7.4842	49.4201
271.1	45.6516			271.1	37.7409			190.7	25.5426			190.7	52.229			34.17	29.4531			34.572	16.9							7.4884	49.3217
271.65	45.6277			271.65	37.7741			191.05	25.5706			191.05	52.2372			34.255	29.3538			34.658	16.9698							7.4926	49.2229
272.2	45.6036			272.2	37.8072			191.4	25.5986			191.4	52.2454			34.34	29.2551			34.744	17.0397							7.4968	49.1239
272.75	45.5795			272.75	37.8402			191.75	25.6268			191.75	52.2536			34.425	29.157			34.83	17.1098							7.501	49.0246
273.3	45.5553			273.3	37.8732			192.1	25.655			192.1	52.2618			34.51	29.0594			34.916	17.1801							7.5052	48.925
273.85	45.531			273.85	37.9062			192.45	25.6834			192.45	52.2699			34.595	28.9624			35.002	17.2505							7.5094	48.8252
274.4	45.5067			274.4	37.9391			192.8	25.7119			192.8	52.2781			34.68	28.866			35.088	17.321							7.5136	48.725
274.95	45.4823			274.95	37.9719			193.15	25.7404			193.15	52.2863			34.765	28.7701			35.174	17.3916							7.5178	48.6246
275.5	45.4579			275.5	38.0047			193.5	25.7691			193.5	52.2945			34.85	28.6748			35.26	17.4624							7.522	48.524
276.05	45.4334			276.05	38.0374			193.85	25.7978			193.85	52.3026			34.935	28.58			35.346	17.5333							7.5262	48.4231
276.6	45.4088			276.6	38.0701			194.2	25.8266			194.2	52.3108			35.02	28.4858			35.432	17.6044							7.5304	48.322
277.15	45.3842			277.15	38.1027			194.55	25.8556			194.55	52.319			35.105	28.3921			35.518	17.6756							7.5346	48.2206
277.7	45.3595			277.7	38.1353			194.9	25.8846			194.9	52.3272			35.19	28.2989			35.604	17.7469							7.5388	48.1191
278.25	45.3347			278.25	38.1678			195.25	25.9138			195.25	52.3354			35.275	28.2063			35.69	17.8184							7.543	48.0173
278.8	45.3099			278.8	38.2003			195.6	25.943			195.6	52.3435			35.36	28.1142			35.776	17.89							7.5472	47.9153
279.35	45.2849			279.35	38.2327			195.95	25.9723			195.95	52.3517			35.445	28.0227			35.862	17.9618							7.5514	47.8131
279.9	45.26			279.9	38.2651			196.3	26.0018			196.3	52.3599			35.53	27.9317			35.948	18.0337							7.5556	47.7107
280.45	45.2349			280.45	38.2974			196.65	26.0313			196.65	52.3681			35.615	27.8412			36.034	18.1057							7.5598	47.6081
281	45.2099			281	38.3296			197	26.0609			197	52.3762			35.7	27.7512			36.12	18.1779							7.564	47.5054
281.55	45.1847			281.55	38.3619			197.35	26.0906			197.35	52.3844			35.785	27.6618			36.206	18.2502							7.5682	47.4025
282.1	45.1595			282.1	38.394			197.7	26.1204			197.7	52.3926			35.87	27.5728			36.292	18.3226							7.5724	47.2994
282.65	45.1342			282.65	38.4261			198.05	26.1504			198.05	52.4008			35.955	27.4844			36.378	18.3952							7.5766	47.1962
283.2	45.1088			283.2	38.4582			198.4	26.1804			198.4	52.409			36.04	27.3965			36.464	18.4679							7.5808	47.0928
283.75	45.0834			283.75	38.4902			198.75	26.2105			198.75	52.4171			36.125	27.3091			36.55	18.5408							7.585	46.9892
284.3	45.0579			284.3	38.5222			199.1	26.2407			199.1	52.4253			36.21	27.2222			36.636	18.6138							7.5892	46.8856
284.85	45.0323			284.85	38.5541			199.45	26.271			199.45	52.4335			36.295	27.1358			36.722	18.6869							7.5934	46.7818
285.4	45.0067			285.4	38.586			199.8	26.3014			199.8	52.4417			36.38	27.05			36.808	18.7602							7.5976	46.6779
285.95	44.981			285.95	38.6178			200.15	26.3319			200.15	52.4498			36.465	26.9646			36.894	18.8336							7.6018	46.5739
286.5	44.9553			286.5	38.6495			200.5	26.3625			200.5	52.458			36.55	26.8797			36.98	18.9071							7.606	46.4697
287.05	44.9294			287.05	38.6813			200.85	26.3932			200.85	52.4662			36.635	26.7953			37.066	18.9808							7.6102	46.3655
287.6	44.9036			287.6	38.7129			201.2	26.424			201.2	52.4744			36.72	26.7114			37.152	19.0546							7.6144	46.2612
288.15	44.8776			288.15	38.7445			201.55	26.4549			201.55	52.4826			36.805	26.6279			37.238	19.1286							7.6186	46.1568
288.7	44.8516			288.7	38.7761			201.9	26.4858			201.9	52.4907			36.89	26.545			37.324	19.2027							7.6228	46.0524
289.25	44.8255			289.25	38.8076			202.25	26.5169			202.25	52.4989			36.975	26.4625			37.41	19.2769							7.627	45.9479
289.8	44.7993			289.8	38.8391			202.6	26.5481			202.6	52.5071			37.06	26.3806			37.496	19.3513							7.6312	45.8433
290.35	44.7731			290.35	38.8705			202.95	26.5794			202.95	52.5153			37.145	26.2991			37.582	19.4258							7.6354	45.7386
290.9	44.7469			290.9	38.9019			203.3	26.6108			203.3	52.5234			37.23	26.218			37.668	19.5004							7.6396	45.6339
291.45	44.7205			291.45	38.9332			203.65	26.6422			203.65	52.5316			37.315	26.1375			37.754	19.5752							7.6438	45.5292
292	44.6941			292	38.9645			204	26.6738			204	52.5398			37.4	26.0574			37.84	19.6501							7.648	45.4245
292.55	44.6676			292.55	38.9958			204.35	26.7055			204.35	52.548			37.485	25.9778			37.926	19.7252							7.6522	45.3197
293.1	44.6411			293.1	39.0269			204.7	26.7372			204.7	52.5562			37.57	25.8986			38.012	19.8004							7.6564	45.2149
293.65	44.6144			293.65	39.0581			205.05	26.7691			205.05	52.5643			37.655	25.8199			38.098	19.8757							7.6606	45.1101
294.2	44.5878			294.2	39.0892			205.4	26.801			205.4	52.5725			37.74	25.7417			38.184	19.9512							7.6648	45.0053
294.75	44.561			294.75	39.1202			205.75	26.8331			205.75	52.5807			37.825	25.6639			38.27	20.0268							7.669	44.9005
295.3	44.5342			295.3	39.1512			206.1	26.8652			206.1	52.5889			37.91	25.5866			38.356	20.1025							7.6732	44.7958
295.85	44.5073			295.85	39.1822			206.45	26.8975			206.45	52.5971			37.995	25.5097			38.442	20.1784							7.6774	44.691
296.4	44.4804			296.4	39.2131			206.8	26.9298			206.8	52.6052			38.08	25.4333			38.528	20.2544							7.6816	44.5863
296.95	44.4534			296.95	39.244			207.15	26.9623			207.15	52.6134			38.165	25.3573			38.614	20.3306							7.6858	44.4816
297.5	44.4263			297.5	39.2748			207.5	26.9948			207.5	52.6216			38.25	25.2818			38.7	20.4069							7.69	44.377
298.05	44.3991			298.05	39.3056			207.85	27.0275			207.85	52.6298			38.335	25.2067			38.786	20.4833							7.6942	44.2724
298.6	44.3719			298.6	39.3363			208.2	27.0602			208.2	52.6379			38.42	25.132			38.872	20.5599							7.6984	44.1679
299.15	44.3446			299.15	39.367			208.55	27.093			208.55	52.6461			38.505	25.0578			38.958	20.6366							7.7026	44.0634
299.7	44.3173			299.7	39.3976			208.9	27.126			208.9	52.6543			38.59	24.984			39.044	20.7134							7.7068	43.959
300.25	44.2899			300.25	39.4282			209.25	27.159			209.25	52.6625			38.675	24.9107			39.13	20.7904							7.711	43.8547
300.8	44.2624			300.8	39.4587			209.6	27.1921			209.6	52.6707			38.76	24.8377			39.216	20.8676							7.7152	43.7505
301.35	44.2348			301.35	39.4892			209.95	27.2254			209.95	52.6788			38.845	24.7652			39.302	20.9448							7.7194	43.6464
301.9	44.2072			301.9	39.5197			210.3	27.2587			210.3	52.687			38.93	24.6932			39.388	21.0222							7.7236	43.5424
302.45	44.1796			302.45	39.5501			210.65	27.2921			210.65	52.6952			39.015	24.6215			39.474	21.0997							7.7278	43.4384
303	44.1518			303	39.5805			211	27.3256			211	52.7034			39.1	24.5503			39.56	21.1774							7.732	43.3347
303.55	44.124			303.55	39.6108			211.35	27.3592			211.35	52.7115			39.185	24.4795			39.646	21.2552							7.7362	43.231
304.1	44.0961			304.1	39.6411			211.7	27.3929			211.7	52.7197			39.27	24.4091			39.732	21.3332							7.7404	43.1275
304.65	44.0682			304.65	39.6713			212.05	27.4267			212.05	52.7279			39.355	24.3391			39.818	21.4113							7.7446	43.0241
305.2	44.0401			305.2	39.7015			212.4	27.4606			212.4	52.7361			39.44	24.2696			39.904	21.4895							7.7488	42.9209
305.75	44.0121			305.75	39.7316			212.75	27.4946			212.75	52.7443			39.525	24.2004			39.99	21.5679							7.753	42.8178
306.3	43.9839			306.3	39.7617			213.1	27.5287			213.1	52.7524			39.61	24.1317			40.076	21.6464							7.7572	42.7148
306.85	43.9557			306.85	39.7918			213.45	27.5629			213.45	52.7606			39.695	24.0633			40.162	21.725							7.7614	42.6121
307.4	43.9274			307.4	39.8218			213.8	27.5972			213.8	52.7688			39.78	23.9954			40.248	21.8038							7.7656	42.5095
307.95	43.899			307.95	39.8518			214.15	27.6316			214.15	52.777			39.865	23.9278			40.334	21.8827							7.7698	42.4071
308.5	43.8706			308.5	39.8817			214.5	27.6661			214.5	52.7851			39.95	23.8607			40.42	21.9617							7.774	42.3049
309.05	43.8421			309.05	39.9116			214.85	27.7007			214.85	52.7933			40.035	23.7939			40.506	22.0409							7.7782	42.203
309.6	43.8136			309.6	39.9414			215.2	27.7354			215.2	52.8015			40.12	23.7276			40.592	22.1202							7.7824	42.1012
310.15	43.7849			310.15	39.9712			215.55	27.7702			215.55	52.8097			40.205	23.6616			40.678	22.1997							7.7866	41.9996
310.7	43.7563			310.7	40.001			215.9	27.805			215.9	52.8179			40.29	23.596			40.764	22.2793							7.7908	41.8982
311.25	43.7275			311.25	40.0307			216.25	27.84			216.25	52.826			40.375	23.5309			40.85	22.359							7.795	41.7971
311.8	43.6987			311.8	40.0604			216.6	27.8751			216.6	52.8342			40.46	23.4661			40.936	22.4389							7.7992	41.6962
312.35	43.6698			312.35	40.09			216.95	27.9102			216.95	52.8424			40.545	23.4016			41.022	22.5189							7.8034	41.5956
312.9	43.6408			312.9	40.1196			217.3	27.9455			217.3	52.8506			40.63	23.3376			41.108	22.5991							7.8076	41.4952
313.45	43.6118			313.45	40.1491			217.65	27.9809			217.65	52.8587			40.715	23.274			41.194	22.6794							7.8118	41.3951
314	43.5827			314	40.1787			218	28.0163			218	52.8669			40.8	23.2107			41.28	22.7598							7.816	41.2952
314.55	43.5535			314.55	40.2081			218.35	28.0519			218.35	52.8751			40.885	23.1478			41.366	22.8404							7.8202	41.1957
315.1	43.5243			315.1	40.2375			218.7	28.0876			218.7	52.8833			40.97	23.0853			41.452	22.9211							7.8244	41.0964
315.65	43.495			315.65	40.2669			219.05	28.1233			219.05	52.8915			41.055	23.0231			41.538	23.0019							7.8286	40.9973
316.2	43.4656			316.2	40.2963			219.4	28.1592			219.4	52.8996			41.14	22.9613			41.624	23.0829							7.8328	40.8986
316.75	43.4362			316.75	40.3256			219.75	28.1951			219.75	52.9078			41.225	22.8999			41.71	23.164							7.837	40.8002
317.3	43.4067			317.3	40.3548			220.1	28.2312			220.1	52.916			41.31	22.8388			41.796	23.2453							7.8412	40.7021
317.85	43.3771			317.85	40.384			220.45	28.2673			220.45	52.9242			41.395	22.7781			41.882	23.3266							7.8454	40.6043
318.4	43.3474			318.4	40.4132			220.8	28.3035			220.8	52.9324			41.48	22.7178			41.968	23.4082							7.8496	40.5069
318.95	43.3177			318.95	40.4424			221.15	28.3399			221.15	52.9405			41.565	22.6578			42.054	23.4898							7.8538	40.4097
319.5	43.2879			319.5	40.4715			221.5	28.3763			221.5	52.9487			41.65	22.5982			42.14	23.5716							7.858	40.3129
320.05	43.2581			320.05	40.5005			221.85	28.4128			221.85	52.9569			41.735	22.539			42.226	23.6536							7.8622	40.2165
320.6	43.2282			320.6	40.5295			222.2	28.4495			222.2	52.9651			41.82	22.48			42.312	23.7357							7.8664	40.1204
321.15	43.1982			321.15	40.5585			222.55	28.4862			222.55	52.9732			41.905	22.4215			42.398	23.8179							7.8706	40.0247
321.7	43.1681			321.7	40.5874			222.9	28.523			222.9	52.9814			41.99	22.3633			42.484	23.9002							7.8748	39.9294
322.25	43.138			322.25	40.6163			223.25	28.5599			223.25	52.9896			42.075	22.3054			42.57	23.9827							7.879	39.8344
322.8	43.1078			322.8	40.6452			223.6	28.597			223.6	52.9978			42.16	22.2479			42.656	24.0654							7.8832	39.7398
323.35	43.0776			323.35	40.674			223.95	28.6341			223.95	53.006			42.245	22.1907			42.742	24.1481							7.8874	39.6456
323.9	43.0472			323.9	40.7028			224.3	28.6713			224.3	53.0141			42.33	22.1339			42.828	24.231							7.8916	39.5518
324.45	43.0169			324.45	40.7315			224.65	28.7086			224.65	53.0223			42.415	22.0774			42.914	24.3141							7.8958	39.4584
325	42.9864			325	40.7602			225	28.746			225	53.0305			42.5	22.0213			43	24.3973							7.9	39.3655
325.55	42.9559			325.55	40.7889			225.35	28.7835			225.35	53.0387			42.585	21.9655			43.086	24.4806							7.9042	39.2729
326.1	42.9253			326.1	40.8175			225.7	28.8211			225.7	53.0468			42.67	21.91			43.172	24.564							7.9084	39.1808
326.65	42.8946			326.65	40.8461			226.05	28.8588			226.05	53.055			42.755	21.8548			43.258	24.6476							7.9126	39.0891
327.2	42.8638			327.2	40.8746			226.4	28.8966			226.4	53.0632			42.84	21.8			43.344	24.7314							7.9168	38.9979
327.75	42.833			327.75	40.9031			226.75	28.9345			226.75	53.0714			42.925	21.7455			43.43	24.8152							7.921	38.9071
328.3	42.8022			328.3	40.9316			227.1	28.9725			227.1	53.0796			43.01	21.6914			43.516	24.8992							7.9252	38.8168
328.85	42.7712			328.85	40.96			227.45	29.0106			227.45	53.0877			43.095	21.6376			43.602	24.9834							7.9294	38.7269
329.4	42.7402			329.4	40.9884			227.8	29.0488			227.8	53.0959			43.18	21.584			43.688	25.0677							7.9336	38.6376
329.95	42.7091			329.95	41.0168			228.15	29.0871			228.15	53.1041			43.265	21.5309			43.774	25.1521							7.9378	38.5487
330.5	42.678			330.5	41.0451			228.5	29.1254			228.5	53.1123			43.35	21.478			43.86	25.2366							7.942	38.4602
331.05	42.6467			331.05	41.0734			228.85	29.1639			228.85	53.1204			43.435	21.4255			43.946	25.3213							7.9462	38.3723
331.6	42.6154			331.6	41.1016			229.2	29.2025			229.2	53.1286			43.52	21.3732			44.032	25.4062							7.9504	38.2849
332.15	42.5841			332.15	41.1298			229.55	29.2412			229.55	53.1368			43.605	21.3213			44.118	25.4911							7.9546	38.198
332.7	42.5527			332.7	41.158			229.9	29.2799			229.9	53.145			43.69	21.2697			44.204	25.5762							7.9588	38.1116
333.25	42.5212			333.25	41.1861			230.25	29.3188			230.25	53.1532			43.775	21.2184			44.29	25.6615							7.963	38.0258
333.8	42.4896			333.8	41.2142			230.6	29.3578			230.6	53.1613			43.86	21.1674			44.376	25.7469							7.9672	37.9405
334.35	42.458			334.35	41.2423			230.95	29.3968			230.95	53.1695			43.945	21.1168			44.462	25.8324							7.9714	37.8557
334.9	42.4262			334.9	41.2703			231.3	29.436			231.3	53.1777			44.03	21.0664			44.548	25.918							7.9756	37.7714
335.45	42.3945			335.45	41.2982			231.65	29.4752			231.65	53.1859			44.115	21.0164			44.634	26.0038							7.9798	37.6878
336	42.3626			336	41.3262			232	29.5146			232	53.194			44.2	20.9666			44.72	26.0898							7.984	37.6047
336.55	42.3307			336.55	41.3541			232.35	29.554			232.35	53.2022			44.285	20.9171			44.806	26.1759							7.9882	37.5221
337.1	42.2987			337.1	41.382			232.7	29.5936			232.7	53.2104			44.37	20.868			44.892	26.2621							7.9924	37.4401
337.65	42.2667			337.65	41.4098			233.05	29.6332			233.05	53.2186			44.455	20.8191			44.978	26.3484							7.9966	37.3588
338.2	42.2345			338.2	41.4376			233.4	29.673			233.4	53.2268			44.54	20.7706			45.064	26.4349							8.0008	37.278
338.75	42.2024			338.75	41.4653			233.75	29.7128			233.75	53.2349			44.625	20.7223			45.15	26.5215							8.005	37.1978
339.3	42.1701			339.3	41.4931			234.1	29.7528			234.1	53.2431			44.71	20.6744			45.236	26.6083							8.0092	37.1182
339.85	42.1378			339.85	41.5208			234.45	29.7928			234.45	53.2513			44.795	20.6267			45.322	26.6952							8.0134	37.0392
340.4	42.1054			340.4	41.5484			234.8	29.8329			234.8	53.2595			44.88	20.5793			45.408	26.7822							8.0176	36.9608
340.95	42.0729			340.95	41.576			235.15	29.8732			235.15	53.2677			44.965	20.5322			45.494	26.8694							8.0218	36.8829
341.5	42.0403			341.5	41.6036			235.5	29.9135			235.5	53.2758			45.05	20.4854			45.58	26.9567							8.026	36.8057
342.05	42.0077			342.05	41.6311			235.85	29.9539			235.85	53.284			45.135	20.4389			45.666	27.0441							8.0302	36.729
342.6	41.9751			342.6	41.6586			236.2	29.9944			236.2	53.2922			45.22	20.3926			45.752	27.1317							8.0344	36.6529
343.15	41.9423			343.15	41.6861			236.55	30.035			236.55	53.3004			45.305	20.3467			45.838	27.2195							8.0386	36.5774
343.7	41.9095			343.7	41.7136			236.9	30.0758			236.9	53.3085			45.39	20.301			45.924	27.3073							8.0428	36.5025
344.25	41.8766			344.25	41.741			237.25	30.1166			237.25	53.3167			45.475	20.2556			46.01	27.3953							8.047	36.4281
344.8	41.8436			344.8	41.7683			237.6	30.1575			237.6	53.3249			45.56	20.2105			46.096	27.4835							8.0512	36.3542
345.35	41.8106			345.35	41.7956			237.95	30.1985			237.95	53.3331			45.645	20.1656			46.182	27.5717							8.0554	36.281
345.9	41.7775			345.9	41.8229			238.3	30.2396			238.3	53.3413			45.73	20.1211			46.268	27.6601							8.0596	36.2083
346.45	41.7443			346.45	41.8502			238.65	30.2808			238.65	53.3494			45.815	20.0768			46.354	27.7487							8.0638	36.1361
347	41.7111			347	41.8774			239	30.3221			239	53.3576			45.9	20.0328			46.44	27.8374							8.068	36.0645
347.55	41.6778			347.55	41.9046			239.35	30.3635			239.35	53.3658			45.985	19.989			46.526	27.9262							8.0722	35.9934
348.1	41.6444			348.1	41.9318			239.7	30.405			239.7	53.374			46.07	19.9455			46.612	28.0152							8.0764	35.9229
348.65	41.6109			348.65	41.9589			240.05	30.4466			240.05	53.3821			46.155	19.9023			46.698	28.1043							8.0806	35.8529
349.2	41.5774			349.2	41.986			240.4	30.4883			240.4	53.3903			46.24	19.8594			46.784	28.1935							8.0848	35.7835
349.75	41.5438			349.75	42.013			240.75	30.5301			240.75	53.3985			46.325	19.8167			46.87	28.2829							8.089	35.7146
350.3	41.5102			350.3	42.0401			241.1	30.5719			241.1	53.4067			46.41	19.7743			46.956	28.3724							8.0932	35.6462
350.85	41.4764			350.85	42.067			241.45	30.6139			241.45	53.4149			46.495	19.7321			47.042	28.4621							8.0974	35.5783
351.4	41.4426			351.4	42.094			241.8	30.656			241.8	53.423			46.58	19.6903			47.128	28.5518							8.1016	35.511
351.95	41.4087			351.95	42.1209			242.15	30.6982			242.15	53.4312			46.665	19.6486			47.214	28.6418							8.1058	35.4442
352.5	41.3748			352.5	42.1478			242.5	30.7405			242.5	53.4394			46.75	19.6072			47.3	28.7318							8.11	35.3779
353.05	41.3408			353.05	42.1746			242.85	30.7828			242.85	53.4476			46.835	19.5661			47.386	28.822							8.1142	35.3121
353.6	41.3067			353.6	42.2015			243.2	30.8253			243.2	53.4557			46.92	19.5253			47.472	28.9124							8.1184	35.2468
354.15	41.2725			354.15	42.2282			243.55	30.8679			243.55	53.4639			47.005	19.4846			47.558	29.0029							8.1226	35.182
354.7	41.2383			354.7	42.255			243.9	30.9105			243.9	53.4721			47.09	19.4443			47.644	29.0935							8.1268	35.1178
355.25	41.204			355.25	42.2817			244.25	30.9533			244.25	53.4803			47.175	19.4042			47.73	29.1842							8.131	35.054
355.8	41.1697			355.8	42.3084			244.6	30.9961			244.6	53.4885			47.26	19.3643			47.816	29.2751							8.1352	34.9907
356.35	41.1352			356.35	42.335			244.95	31.0391			244.95	53.4966			47.345	19.3247			47.902	29.3661							8.1394	34.928
356.9	41.1007			356.9	42.3617			245.3	31.0821			245.3	53.5048			47.43	19.2854			47.988	29.4573							8.1436	34.8657
357.45	41.0661			357.45	42.3882			245.65	31.1253			245.65	53.513			47.515	19.2462			48.074	29.5486							8.1478	34.8039
358	41.0315			358	42.4148			246	31.1685			246	53.5212			47.6	19.2074			48.16	29.6401							8.152	34.7426
358.55	40.9967			358.55	42.4413			246.35	31.2119			246.35	53.5293			47.685	19.1687			48.246	29.7316							8.1562	34.6817
359.1	40.962			359.1	42.4678			246.7	31.2553			246.7	53.5375			47.77	19.1304			48.332	29.8234							8.1604	34.6214
359.65	40.9271			359.65	42.4943			247.05	31.2989			247.05	53.5457			47.855	19.0922			48.418	29.9152							8.1646	34.5615
360.2	40.8921			360.2	42.5207			247.4	31.3425			247.4	53.5539			47.94	19.0543			48.504	30.0072							8.1688	34.5021
360.75	40.8571			360.75	42.5471			247.75	31.3862			247.75	53.5621			48.025	19.0166			48.59	30.0993							8.173	34.4431
361.3	40.8221			361.3	42.5734			248.1	31.4301			248.1	53.5702			48.11	18.9792			48.676	30.1916							8.1772	34.3847
361.85	40.7869			361.85	42.5997			248.45	31.474			248.45	53.5784			48.195	18.942			48.762	30.284							8.1814	34.3267
362.4	40.7517			362.4	42.626			248.8	31.518			248.8	53.5866			48.28	18.905			48.848	30.3765							8.1856	34.2691
362.95	40.7164			362.95	42.6523			249.15	31.5621			249.15	53.5948			48.365	18.8683			48.934	30.4692							8.1898	34.212
363.5	40.681			363.5	42.6785			249.5	31.6064			249.5	53.603			48.45	18.8318			49.02	30.562							8.194	34.1553
364.05	40.6456			364.05	42.7047			249.85	31.6507			249.85	53.6111			48.535	18.7955			49.106	30.655							8.1982	34.0991
364.6	40.6101			364.6	42.7309			250.2	31.6951			250.2	53.6193			48.62	18.7595			49.192	30.7481							8.2024	34.0434
365.15	40.5745			365.15	42.757			250.55	31.7396			250.55	53.6275			48.705	18.7237			49.278	30.8413							8.2066	33.988
365.7	40.5389			365.7	42.7831			250.9	31.7842			250.9	53.6357			48.79	18.6881			49.364	30.9347							8.2108	33.9331
366.25	40.5032			366.25	42.8092			251.25	31.8289			251.25	53.6438			48.875	18.6527			49.45	31.0282							8.215	33.8787
366.8	40.4674			366.8	42.8352			251.6	31.8737			251.6	53.652			48.96	18.6176			49.536	31.1218							8.2192	33.8247
367.35	40.4315			367.35	42.8612			251.95	31.9186			251.95	53.6602			49.045	18.5827			49.622	31.2156							8.2234	33.7711
367.9	40.3956			367.9	42.8872			252.3	31.9636			252.3	53.6684			49.13	18.548			49.708	31.3095							8.2276	33.7179
368.45	40.3596			368.45	42.9131			252.65	32.0087			252.65	53.6766			49.215	18.5135			49.794	31.4036							8.2318	33.6652
369	40.3235			369	42.939			253	32.0539			253	53.6847			49.3	18.4793			49.88	31.4978							8.236	33.6129
369.55	40.2873			369.55	42.9649			253.35	32.0992			253.35	53.6929			49.385	18.4452			49.966	31.5921							8.2402	33.5609
370.1	40.2511			370.1	42.9908			253.7	32.1446			253.7	53.7011			49.47	18.4114			50.052	31.6866							8.2444	33.5095
370.65	40.2148			370.65	43.0166			254.05	32.1901			254.05	53.7093			49.555	18.3778			50.138	31.7812							8.2486	33.4584
371.2	40.1785			371.2	43.0424			254.4	32.2356			254.4	53.7174			49.64	18.3444			50.224	31.876							8.2528	33.4077
371.75	40.142			371.75	43.0681			254.75	32.2813			254.75	53.7256			49.725	18.3112			50.31	31.9708							8.257	33.3574
372.3	40.1055			372.3	43.0939			255.1	32.3271			255.1	53.7338			49.81	18.2783			50.396	32.0659							8.2612	33.3075
372.85	40.0689			372.85	43.1196			255.45	32.373			255.45	53.742			49.895	18.2455			50.482	32.161							8.2654	33.258
373.4	40.0323			373.4	43.1452			255.8	32.4189			255.8	53.7502			49.98	18.213			50.568	32.2563							8.2696	33.2089
373.95	39.9956			373.95	43.1709			256.15	32.465			256.15	53.7583			50.065	18.1806			50.654	32.3518							8.2738	33.1602
374.5	39.9588			374.5	43.1965			256.5	32.5112			256.5	53.7665			50.15	18.1485			50.74	32.4473							8.278	33.1119
375.05	39.9219			375.05	43.222			256.85	32.5574			256.85	53.7747			50.235	18.1166			50.826	32.543							8.2822	33.064
375.6	39.885			375.6	43.2476			257.2	32.6038			257.2	53.7829			50.32	18.0849			50.912	32.6389							8.2864	33.0164
376.15	39.8479			376.15	43.2731			257.55	32.6503			257.55	53.791			50.405	18.0534			50.998	32.7349							8.2906	32.9692
376.7	39.8109			376.7	43.2986			257.9	32.6968			257.9	53.7992			50.49	18.0221			51.084	32.831							8.2948	32.9224
377.25	39.7737			377.25	43.324			258.25	32.7435			258.25	53.8074			50.575	17.991			51.17	32.9273							8.299	32.876
377.8	39.7365			377.8	43.3495			258.6	32.7902			258.6	53.8156			50.66	17.9601			51.256	33.0237							8.3032	32.8299
378.35	39.6992			378.35	43.3749			258.95	32.8371			258.95	53.8238			50.745	17.9294			51.342	33.1202							8.3074	32.7842
378.9	39.6618			378.9	43.4002			259.3	32.884			259.3	53.8319			50.83	17.8989			51.428	33.2169							8.3116	32.7388
379.45	39.6244			379.45	43.4256			259.65	32.931			259.65	53.8401			50.915	17.8685			51.514	33.3137							8.3158	32.6938
380	39.5868			380	43.4509			260	32.9782			260	53.8483			51	17.8384			51.6	33.4106							8.32	32.6492
380.55	39.5493			380.55	43.4761			260.35	33.0254			260.35	53.8565			51.085	17.8085			51.686	33.5077							8.3242	32.6049
381.1	39.5116			381.1	43.5014			260.7	33.0728			260.7	53.8646			51.17	17.7788			51.772	33.6049							8.3284	32.561
381.65	39.4739			381.65	43.5266			261.05	33.1202			261.05	53.8728			51.255	17.7493			51.858	33.7023							8.3326	32.5174
382.2	39.4361			382.2	43.5518			261.4	33.1677			261.4	53.881			51.34	17.7199			51.944	33.7998							8.3368	32.4741
382.75	39.3982			382.75	43.577			261.75	33.2153			261.75	53.8892			51.425	17.6908			52.03	33.8974							8.341	32.4312
383.3	39.3602			383.3	43.6021			262.1	33.2631			262.1	53.8974			51.51	17.6619			52.116	33.9952							8.3452	32.3886
383.85	39.3222			383.85	43.6272			262.45	33.3109			262.45	53.9055			51.595	17.6331			52.202	34.0931							8.3494	32.3463
384.4	39.2841			384.4	43.6523			262.8	33.3588			262.8	53.9137			51.68	17.6045			52.288	34.1912							8.3536	32.3044
384.95	39.2459			384.95	43.6773			263.15	33.4068			263.15	53.9219			51.765	17.5761			52.374	34.2894							8.3578	32.2628
385.5	39.2077			385.5	43.7023			263.5	33.4549			263.5	53.9301			51.85	17.5479			52.46	34.3877							8.362	32.2215
386.05	39.1694			386.05	43.7273			263.85	33.5031			263.85	53.9383			51.935	17.5199			52.546	34.4861							8.3662	32.1805
386.6	39.131			386.6	43.7523			264.2	33.5514			264.2	53.9464			52.02	17.4921			52.632	34.5848							8.3704	32.1398
387.15	39.0925			387.15	43.7772			264.55	33.5998			264.55	53.9546			52.105	17.4644			52.718	34.6835							8.3746	32.0995
387.7	39.054			387.7	43.8021			264.9	33.6483			264.9	53.9628			52.19	17.437			52.804	34.7824							8.3788	32.0594
388.25	39.0154			388.25	43.827			265.25	33.6969			265.25	53.971			52.275	17.4097			52.89	34.8814							8.383	32.0197
388.8	38.9767			388.8	43.8518			265.6	33.7456			265.6	53.9791			52.36	17.3826			52.976	34.9805							8.3872	31.9803
389.35	38.938			389.35	43.8766			265.95	33.7944			265.95	53.9873			52.445	17.3557			53.062	35.0798							8.3914	31.9411
389.9	38.8991			389.9	43.9014			266.3	33.8433			266.3	53.9955			52.53	17.3289			53.148	35.1793							8.3956	31.9023
390.45	38.8602			390.45	43.9262			266.65	33.8923			266.65	54.0037			52.615	17.3024			53.234	35.2788							8.3998	31.8637
391	38.8213			391	43.9509			267	33.9414			267	54.0119			52.7	17.276			53.32	35.3785							8.404	31.8255
391.55	38.7822			391.55	43.9756			267.35	33.9906			267.35	54.02			52.785	17.2498			53.406	35.4784							8.4082	31.7875
392.1	38.7431			392.1	44.0003			267.7	34.0399			267.7	54.0282			52.87	17.2237			53.492	35.5783							8.4124	31.7498
392.65	38.7039			392.65	44.0249			268.05	34.0892			268.05	54.0364			52.955	17.1979			53.578	35.6785							8.4166	31.7124
393.2	38.6647			393.2	44.0496			268.4	34.1387			268.4	54.0446			53.04	17.1722			53.664	35.7787							8.4208	31.6752
393.75	38.6253			393.75	44.0741			268.75	34.1883			268.75	54.0527			53.125	17.1466			53.75	35.8791							8.425	31.6383
394.3	38.5859			394.3	44.0987			269.1	34.2379			269.1	54.0609			53.21	17.1213			53.836	35.9796							8.4292	31.6017
394.85	38.5464			394.85	44.1233			269.45	34.2877			269.45	54.0691			53.295	17.0961			53.922	36.0803							8.4334	31.5654
395.4	38.5069			395.4	44.1478			269.8	34.3376			269.8	54.0773			53.38	17.0711			54.008	36.1811							8.4376	31.5293
395.95	38.4673			395.95	44.1722			270.15	34.3875			270.15	54.0855			53.465	17.0463			54.094	36.282							8.4418	31.4935
396.5	38.4276			396.5	44.1967			270.5	34.4376			270.5	54.0936			53.55	17.0216			54.18	36.3831							8.446	31.4579
397.05	38.3878			397.05	44.2211			270.85	34.4877			270.85	54.1018			53.635	16.9971			54.266	36.4843							8.4502	31.4226
397.6	38.3479			397.6	44.2455			271.2	34.538			271.2	54.11			53.72	16.9727			54.352	36.5857							8.4544	31.3875
398.15	38.308			398.15	44.2699			271.55	34.5883			271.55	54.1182			53.805	16.9486			54.438	36.6872							8.4586	31.3527
398.7	38.268			398.7	44.2942			271.9	34.6388			271.9	54.1263			53.89	16.9245			54.524	36.7888							8.4628	31.3181
399.25	38.2279			399.25	44.3186			272.25	34.6893			272.25	54.1345			53.975	16.9007			54.61	36.8906							8.467	31.2838
399.8	38.1878			399.8	44.3429			272.6	34.74			272.6	54.1427			54.06	16.877			54.696	36.9925							8.4712	31.2497
400.35	38.1476			400.35	44.3671			272.95	34.7907			272.95	54.1509			54.145	16.8535			54.782	37.0945							8.4754	31.2158
400.9	38.1073			400.9	44.3914			273.3	34.8416			273.3	54.1591			54.23	16.8301			54.868	37.1967							8.4796	31.1821
401.45	38.0669			401.45	44.4156			273.65	34.8925			273.65	54.1672			54.315	16.8069			54.954	37.299							8.4838	31.1487
402	38.0265			402	44.4398			274	34.9435			274	54.1754			54.4	16.7838			55.04	37.4015							8.488	31.1155
402.55	37.986			402.55	44.4639			274.35	34.9947			274.35	54.1836			54.485	16.7609			55.126	37.5041							8.4922	31.0825
403.1	37.9454			403.1	44.4881			274.7	35.0459			274.7	54.1918			54.57	16.7382			55.212	37.6068							8.4964	31.0498
403.65	37.9047			403.65	44.5122			275.05	35.0972			275.05	54.1999			54.655	16.7156			55.298	37.7097							8.5006	31.0172
404.2	37.864			404.2	44.5362			275.4	35.1486			275.4	54.2081			54.74	16.6932			55.384	37.8127							8.5048	30.9849
404.75	37.8232			404.75	44.5603			275.75	35.2001			275.75	54.2163			54.825	16.6709			55.47	37.9158							8.509	30.9527
405.3	37.7823			405.3	44.5843			276.1	35.2518			276.1	54.2245			54.91	16.6488			55.556	38.0191							8.5132	30.9208
405.85	37.7414			405.85	44.6083			276.45	35.3035			276.45	54.2327			54.995	16.6269			55.642	38.1225							8.5174	30.8891
406.4	37.7004			406.4	44.6323			276.8	35.3553			276.8	54.2408			55.08	16.605			55.728	38.2261							8.5216	30.8576
406.95	37.6593			406.95	44.6562			277.15	35.4072			277.15	54.249			55.165	16.5834			55.814	38.3298							8.5258	30.8263
407.5	37.6181			407.5	44.6802			277.5	35.4592			277.5	54.2572			55.25	16.5619			55.9	38.4336							8.53	30.7952
408.05	37.5768			408.05	44.7041			277.85	35.5113			277.85	54.2654			55.335	16.5405			55.986	38.5376							8.5342	30.7643
408.6	37.5355			408.6	44.7279			278.2	35.5635			278.2	54.2736			55.42	16.5193			56.072	38.6417							8.5384	30.7336
409.15	37.4941			409.15	44.7518			278.55	35.6158			278.55	54.2817			55.505	16.4982			56.158	38.7459							8.5426	30.7031
409.7	37.4526			409.7	44.7756			278.9	35.6682			278.9	54.2899			55.59	16.4773			56.244	38.8503							8.5468	30.6729
410.25	37.4111			410.25	44.7994			279.25	35.7207			279.25	54.2981			55.675	16.4565			56.33	38.9549							8.551	30.6428
410.8	37.3695			410.8	44.8232			279.6	35.7733			279.6	54.3063			55.76	16.4359			56.416	39.0595							8.5552	30.6129
411.35	37.3278			411.35	44.8469			279.95	35.8259			279.95	54.3144			55.845	16.4154			56.502	39.1643							8.5594	30.5832
411.9	37.286			411.9	44.8706			280.3	35.8787			280.3	54.3226			55.93	16.3951			56.588	39.2692							8.5636	30.5538
412.45	37.2442			412.45	44.8943			280.65	35.9316			280.65	54.3308			56.015	16.3749			56.674	39.3743							8.5678	30.5245
413	37.2023			413	44.918			281	35.9846			281	54.339			56.1	16.3549			56.76	39.4795							8.572	30.4954
413.55	37.1603			413.55	44.9416			281.35	36.0377			281.35	54.3472			56.185	16.3349			56.846	39.5849							8.5762	30.4666
414.1	37.1182			414.1	44.9652			281.7	36.0908			281.7	54.3553			56.27	16.3152			56.932	39.6904							8.5804	30.4379
414.65	37.0761			414.65	44.9888			282.05	36.1441			282.05	54.3635			56.355	16.2956			57.018	39.796							8.5846	30.4094
415.2	37.0338			415.2	45.0124			282.4	36.1975			282.4	54.3717			56.44	16.2761			57.104	39.9017							8.5888	30.3812
415.75	36.9916			415.75	45.0359			282.75	36.2509			282.75	54.3799			56.525	16.2567			57.19	40.0076							8.593	30.3531
416.3	36.9492			416.3	45.0594			283.1	36.3045			283.1	54.388			56.61	16.2375			57.276	40.1137							8.5972	30.3252
416.85	36.9067			416.85	45.0829			283.45	36.3581			283.45	54.3962			56.695	16.2184			57.362	40.2199							8.6014	30.2975
417.4	36.8642			417.4	45.1064			283.8	36.4119			283.8	54.4044			56.78	16.1995			57.448	40.3262							8.6056	30.2701
417.95	36.8216			417.95	45.1298			284.15	36.4658			284.15	54.4126			56.865	16.1807			57.534	40.4326							8.6098	30.2428
418.5	36.779			418.5	45.1532			284.5	36.5197			284.5	54.4208			56.95	16.162			57.62	40.5392							8.614	30.2157
419.05	36.7363			419.05	45.1766			284.85	36.5738			284.85	54.4289			57.035	16.1435			57.706	40.6459							8.6182	30.1888
419.6	36.6934			419.6	45.2			285.2	36.6279			285.2	54.4371			57.12	16.1251			57.792	40.7528							8.6224	30.1621
420.15	36.6506			420.15	45.2233			285.55	36.6821			285.55	54.4453			57.205	16.1068			57.878	40.8598							8.6266	30.1355
420.7	36.6076			420.7	45.2467			285.9	36.7365			285.9	54.4535			57.29	16.0887			57.964	40.9669							8.6308	30.1092
421.25	36.5646			421.25	45.27			286.25	36.7909			286.25	54.4616			57.375	16.0707			58.05	41.0742							8.635	30.0831
421.8	36.5214			421.8	45.2932			286.6	36.8455			286.6	54.4698			57.46	16.0528			58.136	41.1816							8.6392	30.0571
422.35	36.4783			422.35	45.3165			286.95	36.9001			286.95	54.478			57.545	16.035			58.222	41.2892							8.6434	30.0314
422.9	36.435			422.9	45.3397			287.3	36.9548			287.3	54.4862			57.63	16.0174			58.308	41.3969							8.6476	30.0058
423.45	36.3917			423.45	45.3629			287.65	37.0096			287.65	54.4944			57.715	15.9999			58.394	41.5047							8.6518	29.9805
424	36.3483			424	45.386			288	37.0646			288	54.5025			57.8	15.9826			58.48	41.6126							8.656	29.9553
424.55	36.3048			424.55	45.4092			288.35	37.1196			288.35	54.5107			57.885	15.9654			58.566	41.7207							8.6602	29.9303
425.1	36.2612			425.1	45.4323			288.7	37.1747			288.7	54.5189			57.97	15.9483			58.652	41.829							8.6644	29.9055
425.65	36.2176			425.65	45.4554			289.05	37.2299			289.05	54.5271			58.055	15.9313			58.738	41.9374							8.6686	29.8808
426.2	36.1739			426.2	45.4785			289.4	37.2852			289.4	54.5352			58.14	15.9144			58.824	42.0459							8.6728	29.8564
426.75	36.1301			426.75	45.5015			289.75	37.3406			289.75	54.5434			58.225	15.8977			58.91	42.1545							8.677	29.8322
427.3	36.0862			427.3	45.5246			290.1	37.3961			290.1	54.5516			58.31	15.8811			58.996	42.2633							8.6812	29.8081
427.85	36.0423			427.85	45.5476			290.45	37.4518			290.45	54.5598			58.395	15.8646			59.082	42.3722							8.6854	29.7842
428.4	35.9983			428.4	45.5705			290.8	37.5075			290.8	54.568			58.48	15.8482			59.168	42.4813							8.6896	29.7605
428.95	35.9542			428.95	45.5935			291.15	37.5633			291.15	54.5761			58.565	15.832			59.254	42.5905							8.6938	29.737
429.5	35.91			429.5	45.6164			291.5	37.6192			291.5	54.5843			58.65	15.8159			59.34	42.6999							8.698	29.7137
430.05	35.8658			430.05	45.6393			291.85	37.6751			291.85	54.5925			58.735	15.7999			59.426	42.8093							8.7022	29.6905
430.6	35.8215			430.6	45.6622			292.2	37.7312			292.2	54.6007			58.82	15.784			59.512	42.9189							8.7064	29.6676
431.15	35.7771			431.15	45.6851			292.55	37.7874			292.55	54.6089			58.905	15.7683			59.598	43.0287							8.7106	29.6448
431.7	35.7326			431.7	45.7079			292.9	37.8437			292.9	54.617			58.99	15.7526			59.684	43.1386							8.7148	29.6222
432.25	35.6881			432.25	45.7307			293.25	37.9001			293.25	54.6252			59.075	15.7371			59.77	43.2486							8.719	29.5997
432.8	35.6435			432.8	45.7535			293.6	37.9566			293.6	54.6334			59.16	15.7217			59.856	43.3588							8.7232	29.5775
433.35	35.5988			433.35	45.7763			293.95	38.0132			293.95	54.6416			59.245	15.7064			59.942	43.4691							8.7274	29.5554
433.9	35.554			433.9	45.799			294.3	38.0698			294.3	54.6497			59.33	15.6913			60.028	43.5795							8.7316	29.5335
434.45	35.5092			434.45	45.8218			294.65	38.1266			294.65	54.6579			59.415	15.6762			60.114	43.6901							8.7358	29.5118
435	35.4643			435	45.8445			295	38.1835			295	54.6661			59.5	15.6613			60.2	43.8008							8.74	29.4903
435.55	35.4193			435.55	45.8671			295.35	38.2404			295.35	54.6743			59.585	15.6464			60.286	43.9117							8.7442	29.4689
436.1	35.3742			436.1	45.8898			295.7	38.2975			295.7	54.6825			59.67	15.6317			60.372	44.0227							8.7484	29.4477
436.65	35.3291			436.65	45.9124			296.05	38.3547			296.05	54.6906			59.755	15.6171			60.458	44.1338							8.7526	29.4267
437.2	35.2838			437.2	45.935			296.4	38.4119			296.4	54.6988			59.84	15.6026			60.544	44.2451							8.7568	29.4059
437.75	35.2385			437.75	45.9576			296.75	38.4693			296.75	54.707			59.925	15.5883			60.63	44.3565							8.761	29.3852
438.3	35.1932			438.3	45.9802			297.1	38.5267			297.1	54.7152			60.01	15.574			60.716	44.468							8.7652	29.3647
438.85	35.1477			438.85	46.0027			297.45	38.5843			297.45	54.7233			60.095	15.5599			60.802	44.5797							8.7694	29.3444
439.4	35.1022			439.4	46.0252			297.8	38.6419			297.8	54.7315			60.18	15.5458			60.888	44.6915							8.7736	29.3243
439.95	35.0566			439.95	46.0477			298.15	38.6997			298.15	54.7397			60.265	15.5319			60.974	44.8035							8.7778	29.3043
440.5	35.0109			440.5	46.0702			298.5	38.7575			298.5	54.7479			60.35	15.5181			61.06	44.9156							8.782	29.2845
441.05	34.9652			441.05	46.0926			298.85	38.8155			298.85	54.7561			60.435	15.5043			61.146	45.0278							8.7862	29.2649
441.6	34.9194			441.6	46.115			299.2	38.8735			299.2	54.7642			60.52	15.4907			61.232	45.1402							8.7904	29.2454
442.15	34.8735			442.15	46.1374			299.55	38.9316			299.55	54.7724			60.605	15.4772			61.318	45.2527							8.7946	29.2261
442.7	34.8275			442.7	46.1598			299.9	38.9899			299.9	54.7806			60.69	15.4639			61.404	45.3653							8.7988	29.207
443.25	34.7814			443.25	46.1822			300.25	39.0482			300.25	54.7888			60.775	15.4506			61.49	45.4781							8.803	29.188
443.8	34.7353			443.8	46.2045			300.6	39.1066			300.6	54.7969			60.86	15.4374			61.576	45.591							8.8072	29.1693
444.35	34.6891			444.35	46.2268			300.95	39.1651			300.95	54.8051			60.945	15.4243			61.662	45.7041							8.8114	29.1506
444.9	34.6428			444.9	46.2491			301.3	39.2238			301.3	54.8133			61.03	15.4113			61.748	45.8173							8.8156	29.1322
445.45	34.5965			445.45	46.2714			301.65	39.2825			301.65	54.8215			61.115	15.3985			61.834	45.9306							8.8198	29.1139
446	34.55			446	46.2936			302	39.3413			302	54.8297			61.2	15.3857			61.92	46.0441							8.824	29.0958
446.55	34.5035			446.55	46.3159			302.35	39.4002			302.35	54.8378			61.285	15.373			62.006	46.1577							8.8282	29.0778
447.1	34.4569			447.1	46.3381			302.7	39.4592			302.7	54.846			61.37	15.3605			62.092	46.2714							8.8324	29.06
447.65	34.4103			447.65	46.3602			303.05	39.5183			303.05	54.8542			61.455	15.348			62.178	46.3853							8.8366	29.0424
448.2	34.3635			448.2	46.3824			303.4	39.5775			303.4	54.8624			61.54	15.3357			62.264	46.4994							8.8408	29.0249
448.75	34.3167			448.75	46.4045			303.75	39.6368			303.75	54.8705			61.625	15.3234			62.35	46.6135							8.845	29.0076
449.3	34.2698			449.3	46.4266			304.1	39.6962			304.1	54.8787			61.71	15.3113			62.436	46.7278							8.8492	28.9905
449.85	34.2228			449.85	46.4487			304.45	39.7557			304.45	54.8869			61.795	15.2992			62.522	46.8422							8.8534	28.9735
450.4	34.1758			450.4	46.4708			304.8	39.8153			304.8	54.8951			61.88	15.2872			62.608	46.9568							8.8576	28.9566
450.95	34.1287			450.95	46.4929			305.15	39.875			305.15	54.9033			61.965	15.2754			62.694	47.0715							8.8618	28.94
451.5	34.0815			451.5	46.5149			305.5	39.9348			305.5	54.9114			62.05	15.2636			62.78	47.1864							8.866	28.9235
452.05	34.0342			452.05	46.5369			305.85	39.9947			305.85	54.9196			62.135	15.252			62.866	47.3014							8.8702	28.9071
452.6	33.9868			452.6	46.5589			306.2	40.0547			306.2	54.9278			62.22	15.2404			62.952	47.4165							8.8744	28.8909
453.15	33.9394			453.15	46.5808			306.55	40.1148			306.55	54.936			62.305	15.2289			63.038	47.5317							8.8786	28.8749
453.7	33.8919			453.7	46.6028			306.9	40.1749			306.9	54.9442			62.39	15.2175			63.124	47.6471							8.8828	28.859
454.25	33.8443			454.25	46.6247			307.25	40.2352			307.25	54.9523			62.475	15.2063			63.21	47.7627							8.887	28.8433
454.8	33.7967			454.8	46.6466			307.6	40.2956			307.6	54.9605			62.56	15.1951			63.296	47.8784							8.8912	28.8277
455.35	33.7489			455.35	46.6685			307.95	40.3561			307.95	54.9687			62.645	15.184			63.382	47.9942							8.8954	28.8123
455.9	33.7011			455.9	46.6903			308.3	40.4166			308.3	54.9769			62.73	15.173			63.468	48.1101							8.8996	28.7971
456.45	33.6532			456.45	46.7122			308.65	40.4773			308.65	54.985			62.815	15.1621			63.554	48.2262							8.9038	28.782
457	33.6053			457	46.734			309	40.5381			309	54.9932			62.9	15.1513			63.64	48.3424							8.908	28.767
457.55	33.5572			457.55	46.7558			309.35	40.5989			309.35	55.0014			62.985	15.1406			63.726	48.4588							8.9122	28.7522
458.1	33.5091			458.1	46.7776			309.7	40.6599			309.7	55.0096			63.07	15.1299			63.812	48.5753							8.9164	28.7376
458.65	33.4609			458.65	46.7993			310.05	40.7209			310.05	55.0178			63.155	15.1194			63.898	48.6919							8.9206	28.7231
459.2	33.4126			459.2	46.821			310.4	40.7821			310.4	55.0259			63.24	15.109			63.984	48.8087							8.9248	28.7088
459.75	33.3643			459.75	46.8427			310.75	40.8433			310.75	55.0341			63.325	15.0986			64.07	48.9256							8.929	28.6946
460.3	33.3159			460.3	46.8644			311.1	40.9047			311.1	55.0423			63.41	15.0883			64.156	49.0427							8.9332	28.6805
460.85	33.2673			460.85	46.8861			311.45	40.9661			311.45	55.0505			63.495	15.0782			64.242	49.1599							8.9374	28.6666
461.4	33.2188			461.4	46.9077			311.8	41.0277			311.8	55.0586			63.58	15.0681			64.328	49.2772							8.9416	28.6529
461.95	33.1701			461.95	46.9294			312.15	41.0893			312.15	55.0668			63.665	15.0581			64.414	49.3946							8.9458	28.6393
462.5	33.1214			462.5	46.951			312.5	41.151			312.5	55.075			63.75	15.0482			64.5	49.5122							8.95	28.6259
463.05	33.0726			463.05	46.9726			312.85	41.2129			312.85	55.0832			63.835	15.0384			64.586	49.63							8.9542	28.6126
463.6	33.0237			463.6	46.9941			313.2	41.2748			313.2	55.0914			63.92	15.0286			64.672	49.7479							8.9584	28.5994
464.15	32.9747			464.15	47.0157			313.55	41.3368			313.55	55.0995			64.005	15.019			64.758	49.8659							8.9626	28.5864
464.7	32.9257			464.7	47.0372			313.9	41.3989			313.9	55.1077			64.09	15.0094			64.844	49.984							8.9668	28.5735
465.25	32.8765			465.25	47.0587			314.25	41.4612			314.25	55.1159			64.175	15			64.93	50.1023							8.971	28.5608
465.8	32.8273			465.8	47.0802			314.6	41.5235			314.6	55.1241			64.26	14.9906			65.016	50.2207							8.9752	28.5483
466.35	32.7781			466.35	47.1016			314.95	41.5859			314.95	55.1322			64.345	14.9813			65.102	50.3393							8.9794	28.5358
466.9	32.7287			466.9	47.1231			315.3	41.6484			315.3	55.1404			64.43	14.972			65.188	50.458							8.9836	28.5235
467.45	32.6793			467.45	47.1445			315.65	41.711			315.65	55.1486			64.515	14.9629			65.274	50.5769							8.9878	28.5114
468	32.6298			468	47.1659			316	41.7737			316	55.1568			64.6	14.9539			65.36	50.6958							8.992	28.4994
468.55	32.5802			468.55	47.1873			316.35	41.8365			316.35	55.165			64.685	14.9449			65.446	50.815							8.9962	28.4875
469.1	32.5305			469.1	47.2086			316.7	41.8994			316.7	55.1731			64.77	14.936			65.532	50.9342							9.0004	28.4758
469.65	32.4808			469.65	47.23			317.05	41.9624			317.05	55.1813			64.855	14.9272			65.618	51.0536							9.0046	28.4642
470.2	32.4309			470.2	47.2513			317.4	42.0255			317.4	55.1895			64.94	14.9185			65.704	51.1731							9.0088	28.4528
470.75	32.381			470.75	47.2726			317.75	42.0887			317.75	55.1977			65.025	14.9098			65.79	51.2928							9.013	28.4415
471.3	32.3311			471.3	47.2939			318.1	42.152			318.1	55.2058			65.11	14.9013			65.876	51.4126							9.0172	28.4303
471.85	32.281			471.85	47.3151			318.45	42.2154			318.45	55.214			65.195	14.8928			65.962	51.5325							9.0214	28.4193
472.4	32.2309			472.4	47.3364			318.8	42.2789			318.8	55.2222			65.28	14.8844			66.048	51.6526							9.0256	28.4084
472.95	32.1807			472.95	47.3576			319.15	42.3425			319.15	55.2304			65.365	14.8761			66.134	51.7728							9.0298	28.3976
473.5	32.1304			473.5	47.3788			319.5	42.4062			319.5	55.2386			65.45	14.8678			66.22	51.8932							9.034	28.387
474.05	32.08			474.05	47.4			319.85	42.47			319.85	55.2467			65.535	14.8597			66.306	52.0137							9.0382	28.3765
474.6	32.0296			474.6	47.4211			320.2	42.5338			320.2	55.2549			65.62	14.8516			66.392	52.1343							9.0424	28.3662
475.15	31.9791			475.15	47.4423			320.55	42.5978			320.55	55.2631			65.705	14.8436			66.478	52.2551							9.0466	28.3559
475.7	31.9285			475.7	47.4634			320.9	42.6619			320.9	55.2713			65.79	14.8357			66.564	52.376							9.0508	28.3459
476.25	31.8778			476.25	47.4845			321.25	42.726			321.25	55.2795			65.875	14.8278			66.65	52.497							9.055	28.3359
476.8	31.827			476.8	47.5056			321.6	42.7903			321.6	55.2876			65.96	14.82			66.736	52.6182							9.0592	28.3261
477.35	31.7762			477.35	47.5266			321.95	42.8547			321.95	55.2958			66.045	14.8123			66.822	52.7395							9.0634	28.3164
477.9	31.7253			477.9	47.5477			322.3	42.9191			322.3	55.304			66.13	14.8047			66.908	52.861							9.0676	28.3068
478.45	31.6743			478.45	47.5687			322.65	42.9837			322.65	55.3122			66.215	14.7972			66.994	52.9826							9.0718	28.2974
479	31.6233			479	47.5897			323	43.0483			323	55.3203			66.3	14.7897			67.08	53.1043							9.076	28.2881
479.55	31.5721			479.55	47.6107			323.35	43.1131			323.35	55.3285			66.385	14.7823			67.166	53.2262							9.0802	28.279
480.1	31.5209			480.1	47.6317			323.7	43.1779			323.7	55.3367			66.47	14.775			67.252	53.3482							9.0844	28.2699
480.65	31.4696			480.65	47.6526			324.05	43.2429			324.05	55.3449			66.555	14.7677			67.338	53.4703							9.0886	28.261
481.2	31.4182			481.2	47.6735			324.4	43.3079			324.4	55.3531			66.64	14.7606			67.424	53.5926							9.0928	28.2522
481.75	31.3668			481.75	47.6945			324.75	43.3731			324.75	55.3612			66.725	14.7534			67.51	53.715							9.097	28.2436
482.3	31.3152			482.3	47.7153			325.1	43.4383			325.1	55.3694			66.81	14.7464			67.596	53.8376							9.1012	28.235
482.85	31.2636			482.85	47.7362			325.45	43.5037			325.45	55.3776			66.895	14.7395			67.682	53.9603							9.1054	28.2266
483.4	31.2119			483.4	47.7571			325.8	43.5691			325.8	55.3858			66.98	14.7326			67.768	54.0831							9.1096	28.2184
483.95	31.1601			483.95	47.7779			326.15	43.6346			326.15	55.3939			67.065	14.7258			67.854	54.2061							9.1138	28.2102
484.5	31.1083			484.5	47.7987			326.5	43.7002			326.5	55.4021			67.15	14.719			67.94	54.3292							9.118	28.2022
485.05	31.0564			485.05	47.8195			326.85	43.766			326.85	55.4103			67.235	14.7124			68.026	54.4525							9.1222	28.1943
485.6	31.0044			485.6	47.8403			327.2	43.8318			327.2	55.4185			67.32	14.7058			68.112	54.5758							9.1264	28.1865
486.15	30.9523			486.15	47.861			327.55	43.8977			327.55	55.4267			67.405	14.6992			68.198	54.6994							9.1306	28.1788
486.7	30.9001			486.7	47.8818			327.9	43.9637			327.9	55.4348			67.49	14.6928			68.284	54.823							9.1348	28.1713
487.25	30.8479			487.25	47.9025			328.25	44.0298			328.25	55.443			67.575	14.6864			68.37	54.9468							9.139	28.1639
487.8	30.7956			487.8	47.9232			328.6	44.0961			328.6	55.4512			67.66	14.6801			68.456	55.0708							9.1432	28.1566
488.35	30.7432			488.35	47.9439			328.95	44.1624			328.95	55.4594			67.745	14.6738			68.542	55.1948							9.1474	28.1494
488.9	30.6907			488.9	47.9645			329.3	44.2288			329.3	55.4675			67.83	14.6676			68.628	55.319							9.1516	28.1423
489.45	30.6381			489.45	47.9852			329.65	44.2953			329.65	55.4757			67.915	14.6615			68.714	55.4434							9.1558	28.1354
490	30.5855			490	48.0058			330	44.3619			330	55.4839			68	14.6555			68.8	55.5679							9.16	28.1285
490.55	30.5328			490.55	48.0264			330.35	44.4286			330.35	55.4921			68.085	14.6495			68.886	55.6925							9.1642	28.1218
491.1	30.48			491.1	48.047			330.7	44.4954			330.7	55.5003			68.17	14.6436			68.972	55.8173							9.1684	28.1153
491.65	30.4271			491.65	48.0675			331.05	44.5623			331.05	55.5084			68.255	14.6377			69.058	55.9422							9.1726	28.1088
492.2	30.3742			492.2	48.0881			331.4	44.6293			331.4	55.5166			68.34	14.6319			69.144	56.0672							9.1768	28.1024
492.75	30.3212			492.75	48.1086			331.75	44.6963			331.75	55.5248			68.425	14.6262			69.23	56.1924							9.181	28.0962
493.3	30.2681			493.3	48.1291			332.1	44.7635			332.1	55.533			68.51	14.6206			69.316	56.3177							9.1852	28.0901
493.85	30.2149			493.85	48.1496			332.45	44.8308			332.45	55.5411			68.595	14.615			69.402	56.4431							9.1894	28.084
494.4	30.1616			494.4	48.1701			332.8	44.8982			332.8	55.5493			68.68	14.6095			69.488	56.5687							9.1936	28.0781
494.95	30.1083			494.95	48.1906			333.15	44.9657			333.15	55.5575			68.765	14.604			69.574	56.6944							9.1978	28.0724
495.5	30.0549			495.5	48.211			333.5	45.0332			333.5	55.5657			68.85	14.5986			69.66	56.8203							9.202	28.0667
496.05	30.0014			496.05	48.2314			333.85	45.1009			333.85	55.5739			68.935	14.5933			69.746	56.9463							9.2062	28.0611
496.6	29.9478			496.6	48.2518			334.2	45.1687			334.2	55.582			69.02	14.588			69.832	57.0724							9.2104	28.0557
497.15	29.8941			497.15	48.2722			334.55	45.2365			334.55	55.5902			69.105	14.5828			69.918	57.1987							9.2146	28.0503
497.7	29.8404			497.7	48.2926			334.9	45.3045			334.9	55.5984			69.19	14.5777			70.004	57.3251							9.2188	28.0451
498.25	29.7866			498.25	48.3129			335.25	45.3726			335.25	55.6066			69.275	14.5726			70.09	57.4517							9.223	28.04
498.8	29.7327			498.8	48.3333			335.6	45.4407			335.6	55.6148			69.36	14.5676			70.176	57.5784							9.2272	28.0349
499.35	29.6787			499.35	48.3536			335.95	45.509			335.95	55.6229			69.445	14.5627			70.262	57.7052							9.2314	28.03
499.9	29.6246			499.9	48.3739			336.3	45.5773			336.3	55.6311			69.53	14.5578			70.348	57.8322							9.2356	28.0252
500.45	29.5705			500.45	48.3941			336.65	45.6458			336.65	55.6393			69.615	14.553			70.434	57.9593							9.2398	28.0205
501	29.5163			501	48.4144			337	45.7143			337	55.6475			69.7	14.5482			70.52	58.0865							9.244	28.016
501.55	29.462			501.55	48.4346			337.35	45.783			337.35	55.6556			69.785	14.5435			70.606	58.2139							9.2482	28.0115
502.1	29.4076			502.1	48.4549			337.7	45.8517			337.7	55.6638			69.87	14.5388			70.692	58.3414							9.2524	28.0071
502.65	29.3532			502.65	48.4751			338.05	45.9206			338.05	55.672			69.955	14.5343			70.778	58.469							9.2566	28.0028
503.2	29.2987			503.2	48.4953			338.4	45.9895			338.4	55.6802			70.04	14.5297			70.864	58.5968							9.2608	27.9987
503.75	29.2441			503.75	48.5154			338.75	46.0585			338.75	55.6884			70.125	14.5253			70.95	58.7248							9.265	27.9946
504.3	29.1894			504.3	48.5356			339.1	46.1277			339.1	55.6965			70.21	14.5209			71.036	58.8528							9.2692	27.9906
504.85	29.1346			504.85	48.5557			339.45	46.1969			339.45	55.7047			70.295	14.5165			71.122	58.981							9.2734	27.9868
505.4	29.0798			505.4	48.5758			339.8	46.2662			339.8	55.7129			70.38	14.5122			71.208	59.1094							9.2776	27.983
505.95	29.0248			505.95	48.5959			340.15	46.3356			340.15	55.7211			70.465	14.508			71.294	59.2379							9.2818	27.9794
506.5	28.9698			506.5	48.616			340.5	46.4052			340.5	55.7292			70.55	14.5038			71.38	59.3665							9.286	27.9758
507.05	28.9147			507.05	48.6361			340.85	46.4748			340.85	55.7374			70.635	14.4997			71.466	59.4952							9.2902	27.9724
507.6	28.8596			507.6	48.6561			341.2	46.5445			341.2	55.7456			70.72	14.4956			71.552	59.6241							9.2944	27.969
508.15	28.8043			508.15	48.6762			341.55	46.6143			341.55	55.7538			70.805	14.4916			71.638	59.7531							9.2986	27.9658
508.7	28.749			508.7	48.6962			341.9	46.6842			341.9	55.762			70.89	14.4877			71.724	59.8823							9.3028	27.9626
509.25	28.6936			509.25	48.7162			342.25	46.7542			342.25	55.7701			70.975	14.4838			71.81	60.0116							9.307	27.9595
509.8	28.6381			509.8	48.7361			342.6	46.8243			342.6	55.7783			71.06	14.48			71.896	60.1411							9.3112	27.9566
510.35	28.5826			510.35	48.7561			342.95	46.8945			342.95	55.7865			71.145	14.4762			71.982	60.2706							9.3154	27.9537
510.9	28.5269			510.9	48.776			343.3	46.9648			343.3	55.7947			71.23	14.4725			72.068	60.4004							9.3196	27.9509
511.45	28.4712			511.45	48.796			343.65	47.0352			343.65	55.8028			71.315	14.4688			72.154	60.5302							9.3238	27.9482
512	28.4154			512	48.8159			344	47.1057			344	55.811			71.4	14.4652			72.24	60.6602							9.328	27.9457
512.55	28.3595			512.55	48.8358			344.35	47.1763			344.35	55.8192			71.485	14.4616			72.326	60.7903							9.3322	27.9432
513.1	28.3035			513.1	48.8556			344.7	47.247			344.7	55.8274			71.57	14.4581			72.412	60.9206							9.3364	27.9408
513.65	28.2475			513.65	48.8755			345.05	47.3178			345.05	55.8356			71.655	14.4547			72.498	61.051							9.3406	27.9385
514.2	28.1914			514.2	48.8953			345.4	47.3887			345.4	55.8437			71.74	14.4513			72.584	61.1816							9.3448	27.9363
514.75	28.1352			514.75	48.9152			345.75	47.4596			345.75	55.8519			71.825	14.4479			72.67	61.3122							9.349	27.9341
515.3	28.0789			515.3	48.935			346.1	47.5307			346.1	55.8601			71.91	14.4447			72.756	61.4431							9.3532	27.9321
515.85	28.0225			515.85	48.9547			346.45	47.6019			346.45	55.8683			71.995	14.4414			72.842	61.574							9.3574	27.9302
516.4	27.9661			516.4	48.9745			346.8	47.6732			346.8	55.8764			72.08	14.4382			72.928	61.7051							9.3616	27.9283
516.95	27.9096			516.95	48.9943			347.15	47.7445			347.15	55.8846			72.165	14.4351			73.014	61.8363							9.3658	27.9266
517.5	27.853			517.5	49.014			347.5	47.816			347.5	55.8928			72.25	14.432			73.1	61.9677							9.37	27.9249
518.05	27.7963			518.05	49.0337			347.85	47.8876			347.85	55.901			72.335	14.429			73.186	62.0992							9.3742	27.9233
518.6	27.7395			518.6	49.0534			348.2	47.9592			348.2	55.9092			72.42	14.426			73.272	62.2309							9.3784	27.9218
519.15	27.6827			519.15	49.0731			348.55	48.031			348.55	55.9173			72.505	14.4231			73.358	62.3626							9.3826	27.9204
519.7	27.6258			519.7	49.0928			348.9	48.1028			348.9	55.9255			72.59	14.4202			73.444	62.4946							9.3868	27.9191
520.25	27.5688			520.25	49.1124			349.25	48.1748			349.25	55.9337			72.675	14.4174			73.53	62.6266							9.391	27.9179
520.8	27.5117			520.8	49.1321			349.6	48.2468			349.6	55.9419			72.76	14.4146			73.616	62.7588							9.3952	27.9167
521.35	27.4545			521.35	49.1517			349.95	48.319			349.95	55.9501			72.845	14.4119			73.702	62.8912							9.3994	27.9156
521.9	27.3973			521.9	49.1713			350.3	48.3912			350.3	55.9582			72.93	14.4093			73.788	63.0236							9.4036	27.9147
522.45	27.3399			522.45	49.1909			350.65	48.4636			350.65	55.9664			73.015	14.4066			73.874	63.1562							9.4078	27.9138
523	27.2825			523	49.2105			351	48.536			351	55.9746			73.1	14.4041			73.96	63.289							9.412	27.913
523.55	27.2251			523.55	49.23			351.35	48.6085			351.35	55.9828			73.185	14.4015			74.046	63.4219							9.4162	27.9122
524.1	27.1675			524.1	49.2495			351.7	48.6812			351.7	55.9909			73.27	14.3991			74.132	63.5549							9.4204	27.9116
524.65	27.1098			524.65	49.2691			352.05	48.7539			352.05	55.9991			73.355	14.3966			74.218	63.688							9.4246	27.911
525.2	27.0521			525.2	49.2886			352.4	48.8267			352.4	56.0073			73.44	14.3943			74.304	63.8213							9.4288	27.9105
525.75	26.9943			525.75	49.3081			352.75	48.8997			352.75	56.0155			73.525	14.3919			74.39	63.9548							9.433	27.9101
526.3	26.9364			526.3	49.3275			353.1	48.9727			353.1	56.0237			73.61	14.3897			74.476	64.0884							9.4372	27.9098
526.85	26.8785			526.85	49.347			353.45	49.0458			353.45	56.0318			73.695	14.3874			74.562	64.2221							9.4414	27.9095
527.4	26.8204			527.4	49.3664			353.8	49.119			353.8	56.04			73.78	14.3853			74.648	64.3559							9.4456	27.9093
527.95	26.7623			527.95	49.3858			354.15	49.1923			354.15	56.0482			73.865	14.3831			74.734	64.4899							9.4498	27.9092
528.5	26.7041			528.5	49.4053			354.5	49.2658			354.5	56.0564			73.95	14.381			74.82	64.624							9.454	27.9092
529.05	26.6458			529.05	49.4246			354.85	49.3393			354.85	56.0645			74.035	14.379			74.906	64.7583							9.4582	27.9093
529.6	26.5874			529.6	49.444			355.2	49.4129			355.2	56.0727			74.12	14.377			74.992	64.8927							9.4624	27.9094
530.15	26.529			530.15	49.4634			355.55	49.4866			355.55	56.0809			74.205	14.375			75.078	65.0272							9.4666	27.9096
530.7	26.4704			530.7	49.4827			355.9	49.5604			355.9	56.0891			74.29	14.3731			75.164	65.1619							9.4708	27.9099
531.25	26.4118			531.25	49.502			356.25	49.6343			356.25	56.0973			74.375	14.3713			75.25	65.2967							9.475	27.9103
531.8	26.3531			531.8	49.5214			356.6	49.7083			356.6	56.1054			74.46	14.3695			75.336	65.4317							9.4792	27.9107
532.35	26.2943			532.35	49.5406			356.95	49.7824			356.95	56.1136			74.545	14.3677			75.422	65.5667							9.4834	27.9112
532.9	26.2355			532.9	49.5599			357.3	49.8566			357.3	56.1218			74.63	14.366			75.508	65.702							9.4876	27.9118
533.45	26.1766			533.45	49.5792			357.65	49.9309			357.65	56.13			74.715	14.3643			75.594	65.8373							9.4918	27.9124
534	26.1175			534	49.5984			358	50.0052			358	56.1381			74.8	14.3627			75.68	65.9728							9.496	27.9131
534.55	26.0584			534.55	49.6177			358.35	50.0797			358.35	56.1463			74.885	14.3611			75.766	66.1085							9.5002	27.9139
535.1	25.9993			535.1	49.6369			358.7	50.1543			358.7	56.1545			74.97	14.3595			75.852	66.2442							9.5044	27.9148
535.65	25.94			535.65	49.6561			359.05	50.229			359.05	56.1627			75.055	14.358			75.938	66.3802							9.5086	27.9157
536.2	25.8807			536.2	49.6752			359.4	50.3038			359.4	56.1709			75.14	14.3566			76.024	66.5162							9.5128	27.9167
536.75	25.8212			536.75	49.6944			359.75	50.3786			359.75	56.179			75.225	14.3552			76.11	66.6524							9.517	27.9178
537.3	25.7617			537.3	49.7136			360.1	50.4536			360.1	56.1872			75.31	14.3538			76.196	66.7887							9.5212	27.9189
537.85	25.7022			537.85	49.7327			360.45	50.5287			360.45	56.1954			75.395	14.3525			76.282	66.9252							9.5254	27.9201
538.4	25.6425			538.4	49.7518			360.8	50.6038			360.8	56.2036			75.48	14.3512			76.368	67.0618							9.5296	27.9214
538.95	25.5827			538.95	49.7709			361.15	50.6791			361.15	56.2117			75.565	14.35			76.454	67.1985							9.5338	27.9227
539.5	25.5229			539.5	49.79			361.5	50.7544			361.5	56.2199			75.65	14.3488			76.54	67.3354							9.538	27.9241
540.05	25.463			540.05	49.8091			361.85	50.8299			361.85	56.2281			75.735	14.3476			76.626	67.4724							9.5422	27.9256
540.6	25.403			540.6	49.8281			362.2	50.9055			362.2	56.2363			75.82	14.3465			76.712	67.6096							9.5464	27.9271
541.15	25.3429			541.15	49.8472			362.55	50.9811			362.55	56.2445			75.905	14.3454			76.798	67.7469							9.5506	27.9287
541.7	25.2828			541.7	49.8662			362.9	51.0569			362.9	56.2526			75.99	14.3444			76.884	67.8843							9.5548	27.9303
542.25	25.2226			542.25	49.8852			363.25	51.1327			363.25	56.2608			76.075	14.3434			76.97	68.0219							9.559	27.932
542.8	25.1622			542.8	49.9042			363.6	51.2086			363.6	56.269			76.16	14.3425			77.056	68.1596							9.5632	27.9338
543.35	25.1018			543.35	49.9232			363.95	51.2847			363.95	56.2772			76.245	14.3416			77.142	68.2974							9.5674	27.9356
543.9	25.0414			543.9	49.9421			364.3	51.3608			364.3	56.2854			76.33	14.3407			77.228	68.4354							9.5716	27.9375
544.45	24.9808			544.45	49.9611			364.65	51.4371			364.65	56.2935			76.415	14.3399			77.314	68.5735							9.5758	27.9395
545	24.9202			545	49.98			365	51.5134			365	56.3017			76.5	14.3391			77.4	68.7118							9.58	27.9415
545.55	24.8594			545.55	49.9989			365.35	51.5898			365.35	56.3099			76.585	14.3384			77.486	68.8501							9.5842	27.9436
546.1	24.7986			546.1	50.0178			365.7	51.6663			365.7	56.3181			76.67	14.3377			77.572	68.9887							9.5884	27.9457
546.65	24.7377			546.65	50.0367			366.05	51.743			366.05	56.3262			76.755	14.337			77.658	69.1273							9.5926	27.9479
547.2	24.6768			547.2	50.0556			366.4	51.8197			366.4	56.3344			76.84	14.3364			77.744	69.2661							9.5968	27.9502
547.75	24.6157			547.75	50.0745			366.75	51.8965			366.75	56.3426			76.925	14.3358			77.83	69.4051							9.601	27.9525
548.3	24.5546			548.3	50.0933			367.1	51.9734			367.1	56.3508			77.01	14.3352			77.916	69.5442							9.6052	27.9548
548.85	24.4934			548.85	50.1121			367.45	52.0504			367.45	56.359			77.095	14.3347			78.002	69.6834							9.6094	27.9572
549.4	24.4321			549.4	50.1309			367.8	52.1275			367.8	56.3671			77.18	14.3343			78.088	69.8227							9.6136	27.9597
549.95	24.3707			549.95	50.1497			368.15	52.2048			368.15	56.3753			77.265	14.3338			78.174	69.9622							9.6178	27.9622
550.5	24.3093			550.5	50.1685			368.5	52.2821			368.5	56.3835			77.35	14.3334			78.26	70.1019							9.622	27.9648
551.05	24.2477			551.05	50.1873			368.85	52.3595			368.85	56.3917			77.435	14.3331			78.346	70.2416							9.6262	27.9674
551.6	24.1861			551.6	50.206			369.2	52.437			369.2	56.3998			77.52	14.3328			78.432	70.3815							9.6304	27.9701
552.15	24.1244			552.15	50.2247			369.55	52.5146			369.55	56.408			77.605	14.3325			78.518	70.5216							9.6346	27.9728
552.7	24.0626			552.7	50.2435			369.9	52.5923			369.9	56.4162			77.69	14.3323			78.604	70.6618							9.6388	27.9756
553.25	24.0007			553.25	50.2622			370.25	52.67			370.25	56.4244			77.775	14.3321			78.69	70.8021							9.643	27.9785
553.8	23.9388			553.8	50.2809			370.6	52.7479			370.6	56.4326			77.86	14.3319			78.776	70.9425							9.6472	27.9814
554.35	23.8768			554.35	50.2995			370.95	52.8259			370.95	56.4407			77.945	14.3318			78.862	71.0831							9.6514	27.9843
554.9	23.8147			554.9	50.3182			371.3	52.904			371.3	56.4489			78.03	14.3317			78.948	71.2239							9.6556	27.9873
555.45	23.7525			555.45	50.3368			371.65	52.9822			371.65	56.4571			78.115	14.3316			79.034	71.3647							9.6598	27.9903
556	23.6902			556	50.3555			372	53.0605			372	56.4653			78.2	14.3316			79.12	71.5058							9.664	27.9934
556.55	23.6278			556.55	50.3741			372.35	53.1388			372.35	56.4734			78.285	14.3316			79.206	71.6469							9.6682	27.9965
557.1	23.5654			557.1	50.3927			372.7	53.2173			372.7	56.4816			78.37	14.3317			79.292	71.7882							9.6724	27.9997
557.65	23.5029			557.65	50.4113			373.05	53.2959			373.05	56.4898			78.455	14.3318			79.378	71.9296							9.6766	28.0029
558.2	23.4403			558.2	50.4298			373.4	53.3746			373.4	56.498			78.54	14.3319			79.464	72.0712							9.6808	28.0062
558.75	23.3776			558.75	50.4484			373.75	53.4533			373.75	56.5062			78.625	14.3321			79.55	72.2129							9.685	28.0095
559.3	23.3148			559.3	50.4669			374.1	53.5322			374.1	56.5143			78.71	14.3323			79.636	72.3547							9.6892	28.0128
559.85	23.2519			559.85	50.4855			374.45	53.6111			374.45	56.5225			78.795	14.3325			79.722	72.4967							9.6934	28.0162
560.4	23.189			560.4	50.504			374.8	53.6902			374.8	56.5307			78.88	14.3328			79.808	72.6388							9.6976	28.0197
560.95	23.126			560.95	50.5225			375.15	53.7693			375.15	56.5389			78.965	14.3331			79.894	72.781							9.7018	28.0231
561.5	23.0629			561.5	50.541			375.5	53.8486			375.5	56.547			79.05	14.3334			79.98	72.9234							9.706	28.0267
562.05	22.9997			562.05	50.5594			375.85	53.928			375.85	56.5552			79.135	14.3338			80.066	73.0659							9.7102	28.0302
562.6	22.9365			562.6	50.5779			376.2	54.0074			376.2	56.5634			79.22	14.3342			80.152	73.2086							9.7144	28.0338
563.15	22.8731			563.15	50.5963			376.55	54.0869			376.55	56.5716			79.305	14.3346			80.238	73.3514							9.7186	28.0375
563.7	22.8097			563.7	50.6147			376.9	54.1666			376.9	56.5798			79.39	14.3351			80.324	73.4943							9.7228	28.0411
564.25	22.7462			564.25	50.6332			377.25	54.2463			377.25	56.5879			79.475	14.3356			80.41	73.6374							9.727	28.0449
564.8	22.6826			564.8	50.6516			377.6	54.3262			377.6	56.5961			79.56	14.3362			80.496	73.7806							9.7312	28.0486
565.35	22.6189			565.35	50.6699			377.95	54.4061			377.95	56.6043			79.645	14.3367			80.582	73.924							9.7354	28.0524
565.9	22.5551			565.9	50.6883			378.3	54.4861			378.3	56.6125			79.73	14.3373			80.668	74.0674							9.7396	28.0563
566.45	22.4913			566.45	50.7067			378.65	54.5662			378.65	56.6207			79.815	14.338			80.754	74.2111							9.7438	28.0601
567	22.4274			567	50.725			379	54.6465			379	56.6288			79.9	14.3387			80.84	74.3548							9.748	28.064
567.55	22.3634			567.55	50.7433			379.35	54.7268			379.35	56.637			79.985	14.3394			80.926	74.4987							9.7522	28.068
568.1	22.2993			568.1	50.7616			379.7	54.8072			379.7	56.6452			80.07	14.3401			81.012	74.6428							9.7564	28.072
568.65	22.2351			568.65	50.7799			380.05	54.8877			380.05	56.6534			80.155	14.3409			81.098	74.7869							9.7606	28.076
569.2	22.1709			569.2	50.7982			380.4	54.9683			380.4	56.6615			80.24	14.3417			81.184	74.9312							9.7648	28.08
569.75	22.1065			569.75	50.8165			380.75	55.049			380.75	56.6697			80.325	14.3425			81.27	75.0757							9.769	28.0841
570.3	22.0421			570.3	50.8347			381.1	55.1299			381.1	56.6779			80.41	14.3434			81.356	75.2203							9.7732	28.0882
570.85	21.9776			570.85	50.853			381.45	55.2108			381.45	56.6861			80.495	14.3443			81.442	75.365							9.7774	28.0923
571.4	21.913			571.4	50.8712			381.8	55.2918			381.8	56.6943			80.58	14.3453			81.528	75.5099							9.7816	28.0965
571.95	21.8484			571.95	50.8894			382.15	55.3729			382.15	56.7024			80.665	14.3462			81.614	75.6549							9.7858	28.1007
572.5	21.7836			572.5	50.9076			382.5	55.4541			382.5	56.7106			80.75	14.3472			81.7	75.8							9.79	28.105
573.05	21.7188			573.05	50.9258			382.85	55.5354			382.85	56.7188			80.835	14.3482			81.786	75.9453							9.7942	28.1092
573.6	21.6539			573.6	50.9439			383.2	55.6168			383.2	56.727			80.92	14.3493			81.872	76.0907							9.7984	28.1135
574.15	21.5889			574.15	50.9621			383.55	55.6982			383.55	56.7351			81.005	14.3504			81.958	76.2363							9.8026	28.1178
574.7	21.5238			574.7	50.9802			383.9	55.7798			383.9	56.7433			81.09	14.3515			82.044	76.3819							9.8068	28.1222
575.25	21.4586			575.25	50.9984			384.25	55.8615			384.25	56.7515			81.175	14.3527			82.13	76.5278							9.811	28.1265
575.8	21.3934			575.8	51.0165			384.6	55.9433			384.6	56.7597			81.26	14.3539			82.216	76.6737							9.8152	28.1309
576.35	21.3281			576.35	51.0346			384.95	56.0252			384.95	56.7679			81.345	14.3551			82.302	76.8198							9.8194	28.1354
576.9	21.2626			576.9	51.0527			385.3	56.1071			385.3	56.776			81.43	14.3563			82.388	76.9661							9.8236	28.1398
577.45	21.1971			577.45	51.0707			385.65	56.1892			385.65	56.7842			81.515	14.3576			82.474	77.1125							9.8278	28.1443
578	21.1316			578	51.0888			386	56.2714			386	56.7924			81.6	14.3589			82.56	77.259							9.832	28.1488
578.55	21.0659			578.55	51.1068			386.35	56.3537			386.35	56.8006			81.685	14.3602			82.646	77.4056							9.8362	28.1533
579.1	21.0002			579.1	51.1249			386.7	56.436			386.7	56.8087			81.77	14.3616			82.732	77.5524							9.8404	28.1579
579.65	20.9343			579.65	51.1429			387.05	56.5185			387.05	56.8169			81.855	14.363			82.818	77.6993							9.8446	28.1624
580.2	20.8684			580.2	51.1609			387.4	56.601			387.4	56.8251			81.94	14.3644			82.904	77.8464							9.8488	28.167
580.75	20.8024			580.75	51.1789			387.75	56.6837			387.75	56.8333			82.025	14.3659			82.99	77.9936							9.853	28.1716
581.3	20.7363			581.3	51.1968			388.1	56.7665			388.1	56.8415			82.11	14.3673			83.076	78.1409							9.8572	28.1763
581.85	20.6702			581.85	51.2148			388.45	56.8493			388.45	56.8496			82.195	14.3688			83.162	78.2884							9.8614	28.1809
582.4	20.6039			582.4	51.2328			388.8	56.9323			388.8	56.8578			82.28	14.3704			83.248	78.436							9.8656	28.1856
582.95	20.5376			582.95	51.2507			389.15	57.0153			389.15	56.866			82.365	14.372			83.334	78.5838							9.8698	28.1903
583.5	20.4712			583.5	51.2686			389.5	57.0985			389.5	56.8742			82.45	14.3736			83.42	78.7317							9.874	28.195
584.05	20.4047			584.05	51.2865			389.85	57.1817			389.85	56.8823			82.535	14.3752			83.506	78.8797							9.8782	28.1997
584.6	20.3381			584.6	51.3044			390.2	57.265			390.2	56.8905			82.62	14.3768			83.592	79.0279							9.8824	28.2045
585.15	20.2715			585.15	51.3223			390.55	57.3485			390.55	56.8987			82.705	14.3785			83.678	79.1762							9.8866	28.2092
585.7	20.2047			585.7	51.3402			390.9	57.432			390.9	56.9069			82.79	14.3802			83.764	79.3246							9.8908	28.214
586.25	20.1379			586.25	51.358			391.25	57.5156			391.25	56.9151			82.875	14.382			83.85	79.4732							9.895	28.2188
586.8	20.071			586.8	51.3758			391.6	57.5994			391.6	56.9232			82.96	14.3837			83.936	79.6219							9.8992	28.2236
587.35	20.004			587.35	51.3937			391.95	57.6832			391.95	56.9314			83.045	14.3855			84.022	79.7708							9.9034	28.2284
587.9	19.9369			587.9	51.4115			392.3	57.7671			392.3	56.9396			83.13	14.3873			84.108	79.9198							9.9076	28.2333
588.45	19.8698			588.45	51.4293			392.65	57.8511			392.65	56.9478			83.215	14.3892			84.194	80.0689							9.9118	28.2381
589	19.8025			589	51.4471			393	57.9352			393	56.956			83.3	14.391			84.28	80.2182							9.916	28.243
589.55	19.7352			589.55	51.4648			393.35	58.0195			393.35	56.9641			83.385	14.3929			84.366	80.3676							9.9202	28.2478
590.1	19.6678			590.1	51.4826			393.7	58.1038			393.7	56.9723			83.47	14.3949			84.452	80.5171							9.9244	28.2527
590.65	19.6003			590.65	51.5003			394.05	58.1882			394.05	56.9805			83.555	14.3968			84.538	80.6668							9.9286	28.2576
591.2	19.5327			591.2	51.5181			394.4	58.2727			394.4	56.9887			83.64	14.3988			84.624	80.8166							9.9328	28.2625
591.75	19.465			591.75	51.5358			394.75	58.3573			394.75	56.9968			83.725	14.4008			84.71	80.9666							9.937	28.2674
592.3	19.3973			592.3	51.5535			395.1	58.442			395.1	57.005			83.81	14.4028			84.796	81.1167							9.9412	28.2723
592.85	19.3294			592.85	51.5712			395.45	58.5268			395.45	57.0132			83.895	14.4049			84.882	81.2669							9.9454	28.2773
593.4	19.2615			593.4	51.5889			395.8	58.6117			395.8	57.0214			83.98	14.407			84.968	81.4173							9.9496	28.2822
593.95	19.1935			593.95	51.6065			396.15	58.6967			396.15	57.0296			84.065	14.4091			85.054	81.5678							9.9538	28.2871
594.5	19.1254			594.5	51.6242			396.5	58.7818			396.5	57.0377			84.15	14.4112			85.14	81.7184							9.958	28.2921
595.05	19.0573			595.05	51.6418			396.85	58.867			396.85	57.0459			84.235	14.4134			85.226	81.8692							9.9622	28.297
595.6	18.989			595.6	51.6595			397.2	58.9522			397.2	57.0541			84.32	14.4156			85.312	82.0201							9.9664	28.302
596.15	18.9207			596.15	51.6771			397.55	59.0376			397.55	57.0623			84.405	14.4178			85.398	82.1712							9.9706	28.307
596.7	18.8523			596.7	51.6947			397.9	59.1231			397.9	57.0704			84.49	14.4201			85.484	82.3224							9.9748	28.3119
597.25	18.7838			597.25	51.7123			398.25	59.2087			398.25	57.0786			84.575	14.4223			85.57	82.4737							9.979	28.3169
597.8	18.7152			597.8	51.7298			398.6	59.2943			398.6	57.0868			84.66	14.4246			85.656	82.6252							9.9832	28.3219
598.35	18.6465			598.35	51.7474			398.95	59.3801			398.95	57.095			84.745	14.4269			85.742	82.7768							9.9874	28.3269
598.9	18.5778			598.9	51.7649			399.3	59.466			399.3	57.1032			84.83	14.4293			85.828	82.9286							9.9916	28.3319
599.45	18.5089			599.45	51.7825			399.65	59.552			399.65	57.1113			84.915	14.4316			85.914	83.0805							9.9958	28.3368
600	18.44			600	51.8			400	59.638			400	57.1195			85	14.434			86	83.2325							10	28.3418
