# Supplementary material for: The hierarchical assembly of septins revealed by high-speed AFM
Source: Nat Commun. 2020 Oct 8;11:5062. doi: 10.1038/s41467-020-18778-x (PMC7545167; doi:10.1038/s41467-020-18778-x)
Supplement: Supplementary file 10 — Source Data [file 41467_2020_18778_MOESM10_ESM.zip › Septin source data/Figure 2/Fig. 2c-f.xlsx]

## Sheet: fig2c
pH5.8, 600mM KCl				pH7.5, 150mM KCl
time(s)	average length(nm)	error		time (s)	average length(nm)	error
30	42	12		150	40.7564	5
60	60	11		275	47.07	3
85	74	23		355	50.89	4
105	115	7		450	49.5837	5
125	137	46		550	47.1403	7
140	173	24		695	52.5628	6
165	197	24		745	57.4206	5
190	208	11		845	58.3077	6
				945	53.756	2
				1045	50.6913	3
time(s)	pair percentage(%)	error		1140	49.3824	5
25	0	0		1245	55.3896	3
45	0	0		1335	52.9042	3
60	0	0
85	9	7
100	18	4		time (s)	pair percentage(%)	error
125	26	10		600	0	0
140	45	20		700	0	0
165	50	15		800	0	0
190	85	10		895	6.50569	6
				1000	4.99123	4
				1090	8.23213	3
				1190	13.8096	3
				1245	16.2486	7
				1300	23.4878	6
				1335	30.9497	7

## Sheet: fig2d
pH5.8, 600mM KCl				pH5.8, 150mM KCl				pH7.5, 600mM KCl				pH7.5, 150mM KCl
time (s)	surface coverage (%)	sigmoidal curve fitting		time (s)	surface coverage (%)	sigmoidal curve fitting		time (s)	surface coverage (%)	sigmoidal curve fitting		time (s)	surface coverage (%)	sigmoidal curve fitting
-495	0	1.49599e-06		-495	0.25	0.274999		-490	1.52	0.0303317		-495	1.09	0.704199
-490	0	1.7129e-06		-490	0.31	0.277775		-480	0.59	0.033491		-490	1.07	0.719311
-485	0	1.96126e-06		-485	0.15	0.28058		-470	0.48	0.0369792		-485	0.91	0.734743
-480	0	2.24564e-06		-480	0.47	0.283412		-460	1.36	0.0408305		-480	0.54	0.750504
-475	0	2.57124e-06		-475	0.22	0.286274		-450	0.89	0.0450827		-475	0.85	0.766599
-470	0	2.94406e-06		-470	0.13	0.289164		-440	1.4	0.0497775		-470	0.93	0.783036
-465	0	3.37093e-06		-465	1	0.292083		-430	1.09	0.0549609		-465	0.68	0.799821
-460	0	3.8597e-06		-460	1.06	0.295031		-420	1.59	0.0606837		-460	0.47	0.816962
-455	0	4.41933e-06		-455	0.66	0.29801		-410	2.42	0.0670018		-455	0.84	0.834466
-450	0	5.06011e-06		-450	0.53	0.301018		-400	2.7	0.0739772		-450	0.57	0.85234
-445	0	5.7938e-06		-445	0.66	0.304056		-390	3.69	0.0816781		-445	0.55	0.870593
-440	0	6.63387e-06		-440	0.8	0.307125		-380	2.5	0.0901798		-440	0.52	0.889232
-435	0	7.59575e-06		-435	0.76	0.310225		-370	2.7	0.0995654		-435	0.31	0.908266
-430	0	8.69709e-06		-430	0.73	0.313356		-360	2.8	0.109927		-430	0.22	0.927701
-425	0	9.95812e-06		-425	0.85	0.316518		-340	4.35	0.13399		-425	0.35	0.947547
-420	0	1.1402e-05		-420	1.17	0.319712		-330	3.62	0.147928		-420	0.26	0.967811
-415	0	1.30552e-05		-415	0.74	0.322938		-320	3.75	0.163312		-415	0.49	0.988504
-410	0	1.49482e-05		-410	0.89	0.326197		-300	4.1	0.199035		-410	0.37	1.00963
-405	0	1.71156e-05		-405	0.53	0.329489		-290	2.8	0.21972		-405	0.83	1.03121
-400	0	1.95972e-05		-400	0.45	0.332813		-270	3.5	0.267742		-400	0.59	1.05323
-395	0	2.24387e-05		-395	0.32	0.336171		-220	2.47	0.438606		-395	0.43	1.07573
-390	0	2.56922e-05		-390	0.96	0.339563		-210	2.7	0.484047		-390	0.68	1.09869
-385	0	2.94175e-05		-385	0.52	0.342989		-200	3.97	0.534166		-385	0.96	1.12214
-380	0	3.36828e-05		-380	0.43	0.346449		-190	3.38	0.589438		-380	0.27	1.14608
-375	0	3.85667e-05		-375	0.37	0.349944		-170	5.85	0.71758		-375	0.52	1.17052
-370	0	4.41586e-05		-370	0.48	0.353474		-160	6.35	0.791653		-370	0.44	1.19547
-365	0	5.05614e-05		-365	0.48	0.357039		-150	5.66	0.873292		-365	0.65	1.22095
-360	0	5.78925e-05		-360	0.35	0.360641		-140	5.74	0.963253		-360	0.43	1.24696
-355	0	6.62866e-05		-355	0.83	0.364278		-130	6.13	1.06236		-355	0.76	1.27352
-350	0	7.58978e-05		-350	0.6	0.367952		-120	4.85	1.17153		-350	1.12	1.30063
-345	0	8.69026e-05		-345	0.99	0.371663		-110	3.87	1.29174		-345	0.72	1.32831
-340	0	9.9503e-05		-340	0.72	0.375411		-100	3.46	1.42408		-340	0.52	1.35656
-335	0	0.00011393		-335	0.66	0.379197		-90	3.6	1.56971		-335	0.67	1.38541
-330	0	0.00013045		-330	0.61	0.383021		-80	3.46	1.72994		-330	0.34	1.41486
-325	0	0.000149364		-325	0.47	0.386883		-70	2.85	1.90614		-325	0.4	1.44492
-320	0	0.000171021		-320	0.62	0.390784		-60	2.91	2.09983		-320	0.41	1.4756
-315	0	0.000195818		-315	0.48	0.394724		-50	2.9	2.31266		-315	0.79	1.50692
-310	0	0.000224211		-310	0.53	0.398704		-40	2.78	2.54639		-310	0.89	1.5389
-305	0	0.00025672		-305	0.47	0.402723		-30	2.83	2.80295		-305	0.45	1.57154
-300	0	0.000293943		-300	0.65	0.406783		-20	2.91	3.08438		-300	0.58	1.60485
-295	0	0.000336563		-295	0.46	0.410884		-10	2.6	3.39289		-295	1.18	1.63886
-290	0	0.000385362		-290	0.52	0.415025		0	2.35	3.73086		-290	0.72	1.67357
-285	0	0.000441238		-285	0.44	0.419208		10	2.87	4.1008		-285	0.37	1.70899
-280	0	0.000505215		-280	0.51	0.423434		20	2.18	4.50537		-280	0.2	1.74515
-275	0	0.000578467		-275	0.46	0.427701		30	4.74	4.94741		-275	1.38	1.78205
-270	0	0.000662342		-270	0.44	0.432011		40	7.36	5.42988		-270	1.35	1.81972
-265	0	0.000758377		-265	0.52	0.436365		50	11.1	5.95589		-265	0.67	1.85816
-260	0	0.000868336		-260	0.5	0.440762		60	16.78	6.52867		-260	0.71	1.89739
-255	0	0.000994239		-255	0.45	0.445203		90	17.8	8.56108		-255	0.29	1.93743
-250	0	0.0011384		-250	0.54	0.449689		110	17.48	10.2119		-250	1.39	1.97829
-245	0	0.00130346		-245	0.4	0.45422		120	19.42	11.1361		-245	1.32	2.01998
-240	0	0.00149245		-240	0.14	0.458796		130	21.44	12.1303		-240	0.87	2.06253
-235	0	0.00170884		-235	0.11	0.463418		140	19.63	13.1974		-235	0.77	2.10595
-230	0	0.00195661		-230	0.14	0.468086		150	16.95	14.3398		-230	1.04	2.15025
-225	0	0.0022403		-225	0.29	0.472801		160	20.67	15.5595		-225	0.77	2.19546
-220	0	0.00256512		-220	0.25	0.477563		170	16.42	16.8582		-220	1.19	2.24159
-215	0	0.00293704		-215	0.28	0.482373		180	15.91	18.2367		-215	0.45	2.28866
-210	0	0.00336287		-210	0.28	0.487231		190	17.22	19.6952		-210	1.12	2.33669
-205	0	0.00385045		-205	0.24	0.492138		200	19	21.233		-205	0.79	2.38568
-200	0	0.00440872		-200	0.55	0.497093		210	23.72	22.8488		-200	1.05	2.43567
-195	0	0.00504793		-195	0.51	0.502099		220	21.63	24.54		-195	0.88	2.48667
-190	0	0.0057798		-190	1.14	0.507154		230	24.88	26.3031		-190	0.67	2.53871
-185	0	0.00661778		-185	0.31	0.51226		250	33.87	30.0263		-185	0.64	2.59179
-180	0	0.00757724		-180	0.31	0.517417		260	33.53	31.9742		-180	0.68	2.64593
-175	0	0.0086758		-175	0.37	0.522626		270	36.5	33.97		-175	0.69	2.70117
-170	0	0.0099336		-170	0.38	0.527887		280	36.52	36.0053		-170	0.56	2.75752
-165	0	0.0113737		-165	0.4	0.5332		290	32.09	38.0711		-165	0.62	2.81499
-160	0	0.0130226		-160	0.29	0.538567		300	32.48	40.1577		-160	0.78	2.87361
-155	0	0.0149105		-155	0.34	0.543987		310	34.32	42.255		-155	0.66	2.9334
-150	0	0.0170721		-150	0.35	0.549461		320	36.19	44.3529		-150	0.82	2.99439
-145	0	0.0195469		-145	0.44	0.55499		330	38.72	46.4411		-145	0.81	3.05659
-140	0	0.0223804		-140	0.34	0.560575		340	41.35	48.5094		-140	1.03	3.12002
-135	0	0.0256245		-135	0.64	0.566215		350	42.19	50.5481		-135	0.62	3.18471
-130	0	0.0293387		-130	0.72	0.571911		360	43.3	52.5483		-130	0.71	3.25068
-125	0	0.0335911		-125	0.38	0.577665		370	46.88	54.5013		-125	0.79	3.31795
-120	0	0.0384595		-120	0.45	0.583476		380	46.8	56.3997		-120	1.49	3.38654
-115	0	0.0440332		-115	0.41	0.589344		390	55.39	58.2367		-115	1.55	3.45649
-110	0	0.0504142		-110	0.42	0.595272		400	60.67	60.0069		-110	1.67	3.52781
-105	0	0.0577194		-105	0.43	0.601259		410	63.9	61.7054		-105	1.41	3.60052
-100	0	0.0660822		-100	0.56	0.607305		420	67.94	63.3289		-100	1.7	3.67465
-95	0	0.0756557		-95	0.53	0.613412		430	75.91	64.8746		-95	1.64	3.75023
-90	0	0.0866149		-90	0.45	0.61958		440	75.04	66.3411		-90	1.32	3.82727
-85	0	0.0991597		-85	0.48	0.625809		450	77.22	67.7276		-85	1.29	3.90581
-80	0	0.113519		-80	0.63	0.6321		460	77.96	69.0342		-80	1.79	3.98587
-75	0	0.129955		-75	0.31	0.638454		480	74.03	71.4118		-75	1.43	4.06748
-70	0	0.148767		-70	0.51	0.644872		490	75.72	72.4863		-70	1.72	4.15066
-65	0	0.170297		-65	0.33	0.651354		500	76.79	73.4877		-65	1.43	4.23543
-60	0	0.194935		-60	0.33	0.6579		510	82.23	74.4188		-60	1.29	4.32183
-55	0	0.22313		-55	0.34	0.664511		520	82.33	75.2826		-55	1.58	4.40988
-50	0	0.255391		-50	0.35	0.671188		530	82.73	76.0823		-50	2.11	4.4996
-45	0	0.292301		-45	0.44	0.677932		540	82.97	76.8214		-45	3.2	4.59103
-40	0	0.334525		-40	0.43	0.684743		550	81.61	77.5033		-40	2.64	4.68419
-35	0	0.382824		-35	0.47	0.691622		560	82.97	78.1314		-35	2.03	4.77911
-30	0	0.438061		-30	0.33	0.69857		570	84.03	78.709		-30	2.23	4.87582
-25	0	0.501224		-25	0.56	0.705586		580	82.44	79.2395		-25	2.06	4.97435
-20	0	0.573437		-20	0.68	0.712673		590	84.26	79.7262		-20	2.7	5.07471
-15	0	0.655976		-15	0.9	0.71983		600	80.56	80.1722		-15	3.16	5.17695
-10	0	0.750297		-10	0.55	0.727058		610	83.01	80.5804		-10	4.71	5.28109
-5	0	0.85805		-5	0.35	0.734358		620	84.22	80.9536		-5	3.39	5.38717
0	0	0.981108		0	0.26	0.741731		630	83.23	81.2947		0	4.94	5.4952
5	0	1.12159		5	0.76	0.749177		640	83.12	81.606		5	4.2	5.60521
10	0	1.2819		10	1.15	0.756697		650	81.48	81.8901		10	4.16	5.71725
15	0	1.46475		15	1.01	0.764292		660	79.24	82.149		15	5.26	5.83133
20	0	1.67319		20	0.88	0.771963		670	80.15	82.3849		20	4.57	5.9475
25	0	1.91064		25	1.46	0.779709		680	80.74	82.5998		25	4.75	6.06576
30	0	2.18097		30	0.98	0.787533		690	81.37	82.7953		30	4.54	6.18617
35	0	2.48846		35	1.15	0.795434		700	80.09	82.9732		35	4.51	6.30874
40	0	2.83791		40	1.12	0.803414		710	79.87	83.1349		40	5.14	6.4335
45	0	3.23461		45	0.75	0.811474		720	81.99	83.282		45	5.59	6.5605
50	0	3.68443		50	0.98	0.819613		730	78.41	83.4156		50	5.27	6.68975
55	0	4.19378		55	1.07	0.827833		740	79.16	83.537		55	5.21	6.82129
60	0	4.76966		60	0.55	0.836135		750	79.32	83.6472		60	5.48	6.95515
65	0.05	5.41963		65	0.47	0.844519		760	80.44	83.7473		65	5.78	7.09135
70	0.63	6.15178		70	0.73	0.852986		770	82.27	83.8381		70	5.14	7.22993
75	1.13	6.97469		75	0.68	0.861537		780	81.37	83.9205		75	5.51	7.37092
80	0.89	7.89733		80	0.38	0.870173		790	80.23	83.9953		80	4.02	7.51435
85	1.85	8.9289		85	0.38	0.878895		800	79.73	84.0632		85	6.92	7.66025
90	6.93	10.0787		90	0.62	0.887703		850	81.88	84.3186		90	5.94	7.80864
95	6.99	11.3558		95	0.41	0.896598		860	86.24	84.3564		95	7.81	7.95956
100	11.3	12.769		100	0.44	0.905582		870	86.95	84.3905		100	6.66	8.11304
105	14.94	14.3259		105	0.38	0.914655		880	86.79	84.4215		105	8.79	8.26911
110	17.92	16.0334		110	0.49	0.923817		890	86.64	84.4496		110	8.35	8.42779
115	25.03	17.8963		115	0.67	0.93307		900	86.29	84.475		115	7.69	8.58911
120	27.34	19.9174		120	0.53	0.942415		910	86.48	84.4981		120	8.01	8.75311
125	29.59	22.0969		125	0.58	0.951852		920	85.2	84.519		125	8.52	8.91981
130	29.45	24.4319		130	0.66	0.961383		930	82.4	84.5379		130	7.81	9.08925
135	32.39	26.9159		135	0.55	0.971008		940	81.31	84.5551		135	9.21	9.26143
140	31.4	29.5388		140	0.71	0.980728		950	87.19	84.5706		140	9.68	9.43641
145	34.12	32.2866		145	0.59	0.990544		960	85.44	84.5847		145	9.19	9.61419
150	33.02	35.1417		150	0.87	1.00046		970	81.69	84.5974		150	8.96	9.79481
155	39.3	38.083		155	0.68	1.01047		980	78.66	84.609		155	9.21	9.9783
160	42.74	41.0862		160	0.89	1.02058		990	87.86	84.6194		160	9.78	10.1647
165	44.44	44.1254		165	0.63	1.03079		1000	85.92	84.6289		165	9.17	10.354
170	45.71	47.1728		170	1.29	1.0411		1010	85.29	84.6375		170	8.54	10.5462
175	49.34	50.2009		175	1.35	1.05151		1020	83.41	84.6453		175	6.82	10.7414
180	52.4	53.1824		180	1.86	1.06203		1030	82.51	84.6523		180	11.02	10.9396
185	55.31	56.0919		185	1.81	1.07265		1040	81.45	84.6587		185	11.46	11.1408
190	57.04	58.9064		190	2.17	1.08337		1050	83.52	84.6645		190	9.9	11.345
195	58.35	61.6062		195	1.22	1.0942		1060	84.74	84.6697		195	12.05	11.5522
200	63.18	64.175		200	1.19	1.10514		1070	86.05	84.6745		200	11.09	11.7626
205	67.23	66.6004		205	0.87	1.11618		1080	86.97	84.6788		205	10.23	11.976
210	71.23	68.8738		210	0.56	1.12734		1090	87.54	84.6827		210	11.5	12.1925
215	74.54	70.9901		215	0.51	1.1386		1100	87.31	84.6862		215	12.52	12.4122
220	72.93	72.9477		220	0.75	1.14997		1110	87.79	84.6894		220	12.61	12.635
225	73.68	74.748		225	0.66	1.16146		1120	87.03	84.6923		225	13.89	12.861
230	73.7	76.3946		230	0.95	1.17306		1130	87.16	84.6949		230	14.01	13.0901
235	73.5	77.8931		235	1.51	1.18477		1140	88.3	84.6972		235	15.38	13.3225
240	77.25	79.2509		240	0.96	1.1966		1150	88.42	84.6994		240	16.01	13.558
245	79.77	80.476		245	0.8	1.20855		1160	88.68	84.7013		245	15.37	13.7967
250	80.17	81.5774		250	0.88	1.22061		1170	87.81	84.7031		250	14.74	14.0387
255	79.54	82.5643		255	1.33	1.23279		1180	87.35	84.7047		255	15.82	14.2839
260	82.32	83.4459		260	1.06	1.24509		1190	86.55	84.7061		260	13.79	14.5323
265	79.86	84.2315		265	1.32	1.25751		1200	87.66	84.7074		265	14.68	14.784
270	83.81	84.9298		270	0.93	1.27005		1210	87.66	84.7086		270	13.23	15.0389
275	83.18	85.5491		275	1.24	1.28272		1220	88.15	84.7097		275	13.88	15.297
280	82.6	86.0975		280	1.11	1.29551		1230	87.46	84.7107		280	14.89	15.5585
285	90.72	86.5823		285	0.96	1.30843		1240	87.33	84.7116		285	14.28	15.8231
290	85.97	87.0101		290	0.77	1.32147		1250	86.5	84.7124		290	14.79	16.0911
295	83.95	87.3872		295	0.65	1.33464		1260	87.38	84.7131		295	14.56	16.3623
300	88.33	87.7193		300	0.87	1.34794		1270	87.91	84.7137		300	12.67	16.6367
305	89.67	88.0114		305	0.76	1.36137		1280	87.5	84.7143		305	13	16.9144
310	91	88.2681		310	0.69	1.37494		1290	87.68	84.7149		310	12.12	17.1953
315	90.79	88.4935		315	0.9	1.38863		1300	87.35	84.7153		315	17.29	17.4794
320	91.94	88.6913		320	1.05	1.40246		1310	87.48	84.7158		320	16.69	17.7668
325	91.73	88.8648		325	0.94	1.41642		1320	87.16	84.7162		325	18.37	18.0573
330	91.62	89.0168		330	1.26	1.43052		1330	87.02	84.7165		330	17.74	18.3511
335	91.76	89.1501		335	0.89	1.44476		1340	86.45	84.7169		335	18.45	18.648
340	91.19	89.2668		340	0.87	1.45914		1350	86.13	84.7172		340	19.69	18.9481
345	91.64	89.3689		345	0.8	1.47366		1360	85.79	84.7174		345	20.64	19.2513
350	91.75	89.4584		350	0.76	1.48832		1370	85.45	84.7177		350	19.51	19.5576
355	90.92	89.5366		355	0.96	1.50312		1380	86.2	84.7179		355	23.46	19.867
360	90.59	89.6051		360	1.16	1.51807		1390	86.56	84.7181		360	21.96	20.1795
365	91.59	89.6649		365	1.17	1.53316		1400	85.55	84.7183		365	22.27	20.4951
370	91.86	89.7173		370	0.93	1.5484		1410	85.78	84.7184		370	20.33	20.8136
375	91.38	89.763		375	1.16	1.56379		1420	86.61	84.7186		375	22.86	21.1351
380	91.57	89.8031		380	1.23	1.57933		1430	85.57	84.7187		380	22.85	21.4596
385	91.17	89.838		385	1.01	1.59502		1440	86.4	84.7188		385	22.54	21.787
390	91.56	89.8686		390	0.94	1.61086		1450	87.13	84.7189		390	24.36	22.1172
395	90.17	89.8953		395	0.89	1.62686		1460	86.06	84.719		395	24.07	22.4503
400	91.29	89.9187		400	0.99	1.64301		1470	85.85	84.7191		400	27.37	22.7862
405	91.56	89.9391		405	0.81	1.65932		1480	83.16	84.7192		405	27.06	23.1248
410	91.62	89.9569		410	0.76	1.67579		1490	83.37	84.7193		410	27.41	23.4662
415	92.11	89.9725		415	0.91	1.69242		1500	82.62	84.7194		415	25.84	23.8102
420	90.82	89.9861		420	0.81	1.70921		1510	83.06	84.7194		420	27.24	24.1568
425	91.56	89.9979		425	1.34	1.72617		1520	85.36	84.7195		425	28.49	24.506
430	90.81	90.0083		430	1.1	1.74328		1530	84.02	84.7195		430	28.42	24.8577
435	89.52	90.0174		435	0.82	1.76057		1540	81.91	84.7196		435	29.52	25.2118
440	89.69	90.0253		440	0.75	1.77802		1550	81.97	84.7196		440	28.68	25.5684
445	89.86	90.0322		445	1.01	1.79564		1560	82.11	84.7196		445	29.75	25.9273
450	90.41	90.0383		450	0.96	1.81343		1570	84.24	84.7197		450	30.77	26.2884
455	89.9	90.0436		455	1.39	1.83139		1580	84.18	84.7197		455	30.04	26.6518
460	90.04	90.0482		460	1.12	1.84953		1590	81	84.7197		460	30.28	27.0174
465	89.44	90.0522		465	1.65	1.86784		1620	82.06	84.7198		465	30.39	27.385
470	89.49	90.0557		470	1.38	1.88633		1630	79.81	84.7198		470	30.69	27.7546
475	90	90.0588		475	1.65	1.905		1640	82.08	84.7198		475	30.88	28.1262
480	89.16	90.0615		480	1.07	1.92385		1650	81.84	84.7199		480	30.29	28.4997
485	89.68	90.0638		485	0.91	1.94288		1660	84.68	84.7199		485	31.62	28.875
490	89.28	90.0659		490	0.87	1.9621		1670	82.92	84.7199		490	31.59	29.2521
495	90.44	90.0677		495	0.85	1.9815		1700	80.01	84.7199		495	32.55	29.6307
500	89.24	90.0692		500	1.67	2.00108		1720	80.29	84.7199		500	31.81	30.011
505	89.81	90.0706		505	0.73	2.02086		1750	78.87	84.7199		505	31.68	30.3928
510	89.32	90.0718		510	1.24	2.04083		1760	86.19	84.72		510	32.75	30.776
515	88.94	90.0728		515	1.25	2.06098		1770	86.92	84.72		515	36.06	31.1606
520	90.22	90.0737		520	1.63	2.08134		1780	86.71	84.72		520	35.97	31.5464
525	90.35	90.0745		525	2.93	2.10188		1790	84.23	84.72		525	36.48	31.9334
530	90.76	90.0752		530	1.58	2.12263		1800	84.23	84.72		530	35.74	32.3215
535	90.86	90.0758		535	1.43	2.14357		1810	81.99	84.72		535	35.31	32.7106
540	89.81	90.0764		540	1.88	2.16472		1820	80.57	84.72		540	34.86	33.1006
545	89.02	90.0768		545	2.08	2.18607		1830	79.37	84.72		545	33.43	33.4915
550	89.9	90.0772		550	2.57	2.20762		1840	83.38	84.72		550	34.06	33.8832
555	90.22	90.0776		555	1.78	2.22938		1850	84.54	84.72		555	33.59	34.2755
560	90.21	90.0779		560	2.07	2.25135		1860	84.89	84.72		560	36.7	34.6683
565	91.69	90.0781		565	2.64	2.27353		1870	85.9	84.72		565	37.92	35.0617
570	91.87	90.0784		570	3.09	2.29592		1880	84.67	84.72		570	37.37	35.4555
575	90.04	90.0786		575	2.85	2.31853		1890	84.92	84.72		575	35.77	35.8495
580	90.22	90.0788		580	3.2	2.34135		1900	85.42	84.72		580	34.7	36.2438
585	89.2	90.0789		585	3.25	2.36439		1910	85.37	84.72		585	36.24	36.6382
590	89.39	90.0791		590	2.85	2.38765		1920	82.65	84.72		590	37.56	37.0327
595	90.05	90.0792		595	2.16	2.41113		1930	80.82	84.72		595	38.57	37.4271
600	89.66	90.0793		600	3.07	2.43484		1940	78.81	84.72		600	39.23	37.8213
605	87.09	90.0794		605	2.29	2.45877		1950	77.38	84.72		605	39.79	38.2153
610	89.33	90.0795		610	2.5	2.48293		1960	82.79	84.72		610	40.07	38.609
615	90.02	90.0795		615	3.48	2.50731		1970	82.31	84.72		615	38.97	39.0023
620	89.26	90.0796		620	2.73	2.53194		1980	80.63	84.72		620	40.15	39.3951
625	90.15	90.0796		625	3.03	2.55679		1990	79.98	84.72		625	41.35	39.7872
630	89	90.0797		630	3.3	2.58188		2000	79.81	84.72		630	41.33	40.1787
635	88.66	90.0797		635	2.53	2.60721		2010	80.22	84.72		635	41.52	40.5694
640	89.57	90.0798		640	3.1	2.63278		2020	84.38	84.72		640	39.83	40.9593
645	89.87	90.0798		645	2.94	2.65859		2030	84.71	84.72		645	41.94	41.3482
650	90.87	90.0798		650	3.05	2.68465		2040	82.08	84.72		650	41.91	41.7361
655	90.95	90.0798		655	2.92	2.71095		2050	82.3	84.72		655	43.4	42.1229
660	90.1	90.0799		660	2.23	2.7375		2060	82.23	84.72		660	43.87	42.5084
665	88.73	90.0799		665	2.3	2.76431		2070	81.04	84.72		665	44.64	42.8927
670	89.68	90.0799		670	2.3	2.79136		2080	82.34	84.72		670	45.01	43.2757
675	89.65	90.0799		675	2.09	2.81868		2090	83.93	84.72		675	44.3	43.6572
680	90.64	90.0799		680	1.68	2.84625		2100	83.74	84.72		680	45.88	44.0371
685	89.19	90.0799		685	2.58	2.87408		2110	83.8	84.72		685	44.45	44.4155
690	89.93	90.0799		690	3.26	2.90217		2120	81.4	84.72		690	44.27	44.7922
695	88.48	90.0799		695	2.97	2.93052		2130	83.6	84.72		695	43.02	45.1671
700	87.66	90.08		700	2.22	2.95915		2140	82.71	84.72		700	44.38	45.5402
705	88.09	90.08		705	2.08	2.98804		2150	83.53	84.72		705	44.07	45.9114
710	87.93	90.08		710	3.58	3.0172		2160	83.79	84.72		710	42.03	46.2807
715	88.4	90.08		715	2.4	3.04664		2170	83.51	84.72		715	42.54	46.6479
720	89.65	90.08		720	1.8	3.07635		2180	85.36	84.72		720	41.52	47.013
725	90.57	90.08		725	1.31	3.10634		2190	85.67	84.72		725	45.39	47.376
730	89.51	90.08		730	2.06	3.13662		2200	86.65	84.72		730	46.68	47.7367
				735	2.18	3.16717		2210	86.06	84.72		735	46.28	48.0951
				740	3.01	3.19801		2220	86.79	84.72		740	45.42	48.4512
				745	2.22	3.22914		2230	87.04	84.72		745	46.67	48.8048
				750	1.94	3.26056		2240	86.26	84.72		750	47.88	49.156
				755	1.54	3.29227		2250	87.34	84.72		755	46.7	49.5047
				760	1.82	3.32428		2260	87.15	84.72		760	48.37	49.8508
				765	1.78	3.35659		2270	87.04	84.72		765	49.09	50.1943
				770	2.01	3.3892		2280	87.26	84.72		770	49.92	50.5351
				775	2.01	3.42211		2290	86.47	84.72		775	50.46	50.8732
				780	2	3.45532		2300	86.92	84.72		780	49.96	51.2085
				785	1.36	3.48884		2310	86.29	84.72		785	50.63	51.5411
				790	1.61	3.52268		2320	85.1	84.72		790	50.29	51.8707
				795	1.52	3.55683		2330	86.91	84.72		795	51.46	52.1975
				800	2.39	3.59129		2340	87.15	84.72		800	50.69	52.5214
				805	2.04	3.62607		2350	86.71	84.72		805	51.6	52.8424
				810	1.72	3.66118		2360	86.89	84.72		810	52.78	53.1603
				815	1.7	3.6966		2370	87.23	84.72		815	51.47	53.4752
				820	2.23	3.73236		2380	86.97	84.72		820	52.43	53.7871
				825	2	3.76844		2390	87.09	84.72		825	52.29	54.0959
				830	2.64	3.80486		2400	87	84.72		830	52.36	54.4016
				835	2.14	3.8416		2410	86.05	84.72		835	52.96	54.7042
				840	2.07	3.87869		2420	86.39	84.72		840	54.69	55.0036
				845	1.5	3.91612		2430	84.36	84.72		845	53.16	55.2999
				850	1.45	3.95389		2440	83.88	84.72		850	54.51	55.593
				855	2.48	3.99201		2450	85.75	84.72		855	55.69	55.883
				860	2.34	4.03047		2460	86.53	84.72		860	54.12	56.1697
				865	2.27	4.06929		2470	86.04	84.72		865	55.83	56.4532
				870	1.55	4.10846		2480	85.69	84.72		870	56.46	56.7334
				875	2.52	4.14798		2490	85.27	84.72		875	56.46	57.0105
				880	2.03	4.18787		2500	83.07	84.72		880	54.1	57.2842
				885	1.79	4.22812		2510	80.04	84.72		885	54.39	57.5548
				890	2.56	4.26874		2520	80.82	84.72		890	55.22	57.8221
				895	2.41	4.30972		2550	79.36	84.72		895	54.51	58.0861
				900	3.05	4.35108		2570	80.51	84.72		900	55.56	58.3469
				905	2.5	4.39281		2580	80.1	84.72		905	56.7	58.6044
				910	3.79	4.43492		2600	80.97	84.72		910	56.82	58.8586
				915	2.99	4.47741		2610	85.66	84.72		915	56.14	59.1097
				920	2.85	4.52028		2620	83.83	84.72		920	55.18	59.3574
				925	2.53	4.56354		2630	81.74	84.72		925	54.53	59.602
				930	2.86	4.60719						930	57.22	59.8433
				935	2.89	4.65123						935	57.34	60.0814
				940	2.49	4.69566						940	59.7	60.3163
				945	3.41	4.7405						945	57.3	60.548
				950	3.61	4.78573						950	57.71	60.7765
				955	3.34	4.83137						955	58.85	61.0018
				960	3.89	4.87742						960	59.55	61.224
				965	3.57	4.92388						965	61.29	61.443
				970	3.35	4.97076						970	60.94	61.6589
				975	2.78	5.01805						975	60.76	61.8717
				980	3.11	5.06576						980	61.12	62.0815
				985	3.87	5.1139						985	61.44	62.2881
				990	3.55	5.16246						990	61.36	62.4917
				995	3.19	5.21145						995	63.11	62.6923
				1000	2.88	5.26088						1000	64.17	62.8899
				1005	3.66	5.31074						1005	63.76	63.0845
				1010	3.43	5.36105						1010	64.82	63.2761
				1015	2.55	5.41179						1015	64.4	63.4648
				1020	3.87	5.46298						1020	64.38	63.6506
				1025	4.88	5.51463						1025	65.66	63.8335
				1030	4.54	5.56672						1030	65.61	64.0136
				1035	5.11	5.61927						1035	65.98	64.1908
				1040	4.88	5.67228						1040	66.45	64.3652
				1045	4.42	5.72575						1045	65.18	64.5369
				1050	3.88	5.77969						1050	64.22	64.7057
				1055	4.32	5.8341						1055	63.34	64.8719
				1060	5.39	5.88898						1060	64.65	65.0354
				1065	5.88	5.94434						1065	65.48	65.1962
				1070	6.26	6.00017						1070	65.99	65.3543
				1075	4.99	6.05649						1075	65.64	65.5099
				1080	6.74	6.1133						1080	64.51	65.6628
				1085	6.58	6.1706						1085	65.22	65.8132
				1090	7.04	6.22838						1090	65.35	65.9611
				1095	6.96	6.28667						1095	64.65	66.1065
				1100	6.94	6.34545						1100	64.93	66.2495
				1105	7.22	6.40474						1105	64.31	66.39
				1110	6.94	6.46454						1110	64.74	66.5281
				1115	6.64	6.52485						1115	63.31	66.6638
				1120	6.51	6.58567						1120	64.04	66.7972
				1125	5.68	6.647						1125	65.4	66.9283
				1130	6.24	6.70886						1130	65.71	67.0571
				1135	7.41	6.77124						1135	64.58	67.1836
				1140	6.68	6.83415						1140	68.5	67.308
				1145	6.29	6.89759						1145	67.82	67.4301
				1150	6.71	6.96157						1150	69.07	67.5501
				1155	6.58	7.02608						1155	70.46	67.6679
				1160	7.14	7.09114						1160	69.88	67.7836
				1165	6.71	7.15674						1165	69.72	67.8973
				1170	5.93	7.22289						1170	67.72	68.0089
				1175	6.77	7.28959						1175	69.62	68.1186
				1180	7.07	7.35685						1180	69.19	68.2262
				1185	6.77	7.42466						1185	70.01	68.3319
				1190	6.89	7.49304						1190	71.83	68.4356
				1195	7.36	7.56199						1195	71.01	68.5375
				1200	8.84	7.6315						1200	72.99	68.6375
				1205	8.48	7.70159						1205	72.3	68.7357
				1210	8.27	7.77226						1210	71.43	68.832
				1215	7.83	7.8435						1215	69.42	68.9266
				1220	7.37	7.91533						1220	69.02	69.0194
				1225	6.48	7.98775						1225	69.02	69.1105
				1230	7.21	8.06075						1230	69.71	69.1999
				1235	7.74	8.13436						1235	69.8	69.2876
				1240	7.39	8.20855						1240	71.32	69.3737
				1245	8.6	8.28336						1245	71.71	69.4581
				1250	9	8.35876						1250	70.75	69.541
				1255	8.97	8.43478						1255	71.55	69.6223
				1260	8.08	8.5114						1260	71.2	69.702
				1265	7.9	8.58864						1265	71.54	69.7803
				1270	7.85	8.6665						1270	67.68	69.857
				1275	8.11	8.74498						1275	68.2	69.9323
				1280	8.43	8.82409						1280	70.16	70.0061
				1285	8.91	8.90383						1285	70.21	70.0786
				1290	9.06	8.9842						1290	69.64	70.1496
				1295	10.73	9.0652						1295	68.56	70.2193
				1300	10.71	9.14685						1300	69.81	70.2876
				1305	10.23	9.22913						1305	70.23	70.3546
				1310	8.14	9.31207						1310	71.28	70.4203
				1315	8.57	9.39565						1315	73.2	70.4848
				1320	9.84	9.47989						1320	71.77	70.548
				1325	9.59	9.56478						1325	71.61	70.6099
				1330	8.61	9.65033						1330	72.22	70.6706
				1335	10.19	9.73655						1335	72.74	70.7302
				1340	9.7	9.82343						1340	72.87	70.7886
				1345	8.55	9.91098						1345	71.92	70.8458
				1350	7.76	9.9992						1350	71.78	70.902
				1355	8.04	10.0881						1355	71.04	70.957
				1360	9.15	10.1777						1360	70.68	71.0109
				1365	9.19	10.2679						1365	71.5	71.0638
				1370	8.43	10.3589						1370	70.12	71.1156
				1375	10.94	10.4505						1375	71.54	71.1664
				1380	10.16	10.5429						1380	71.07	71.2162
				1385	11.47	10.6359						1385	70.56	71.265
				1390	11.88	10.7296						1390	71.96	71.3128
				1395	11.51	10.824						1395	71.8	71.3597
				1400	12.57	10.9191						1400	73.02	71.4057
				1405	9.43	11.015						1405	72.13	71.4507
				1410	11.55	11.1115						1410	73.08	71.4948
				1415	12.9	11.2088						1415	73.68	71.538
				1420	13.45	11.3068						1420	74.16	71.5804
				1425	12.46	11.4054						1425	71.74	71.622
				1430	12.4	11.5049						1430	71.31	71.6626
				1435	11.4	11.605
				1440	11.01	11.7059
				1445	8.42	11.8075
				1450	10.22	11.9098
				1455	10.64	12.0129
				1460	12.93	12.1167
				1465	12.45	12.2212
				1470	15.34	12.3265
				1475	10.84	12.4326
				1480	12.98	12.5393
				1485	10.45	12.6469
				1490	10.49	12.7552
				1495	11.22	12.8642
				1500	10.74	12.974
				1505	10.98	13.0846
				1510	12.04	13.1959
				1515	13.79	13.308
				1520	13.9	13.4209
				1525	13.87	13.5345
				1530	17.04	13.6489
				1535	15.17	13.7641
				1540	17.61	13.8801
				1545	16.1	13.9968
				1550	15.63	14.1143
				1555	15.35	14.2326
				1560	15.59	14.3517
				1565	15.46	14.4715
				1570	17.24	14.5922
				1575	15.7	14.7136
				1580	18.33	14.8358
				1585	18.17	14.9589
				1590	17.63	15.0827
				1595	16.83	15.2073
				1600	18.44	15.3327
				1605	17.5	15.4589
				1610	18.6	15.5858
				1615	17.01	15.7136
				1620	18.17	15.8422
				1625	18.09	15.9716
				1630	18.14	16.1018
				1635	17.91	16.2328
				1640	18.79	16.3646
				1645	18.28	16.4972
				1650	17.66	16.6306
				1655	17.86	16.7648
				1660	18.43	16.8998
				1665	18.97	17.0356
				1670	20.87	17.1722
				1675	19.78	17.3097
				1680	18.1	17.4479
				1685	19.82	17.5869
				1690	21.52	17.7268
				1695	20.6	17.8674
				1700	20.6	18.0089
				1705	19.44	18.1511
				1710	22.05	18.2942
				1715	21.1	18.438
				1720	20.13	18.5827
				1725	21.57	18.7282
				1730	18.84	18.8745
				1735	20.51	19.0215
				1740	19.76	19.1694
				1745	20.31	19.3181
				1750	20.41	19.4676
				1755	20.44	19.6178
				1760	20.52	19.7689
				1765	22.79	19.9208
				1770	19.93	20.0734
				1775	22.79	20.2269
				1780	20.66	20.3811
				1785	18.59	20.5361
				1790	22.29	20.6919
				1795	20.52	20.8485
				1800	21.06	21.0059
				1805	23.27	21.164
				1810	21.8	21.323
				1815	23.38	21.4827
				1820	21.11	21.6431
				1825	21.48	21.8044
				1830	22.04	21.9664
				1835	20.93	22.1292
				1840	20.33	22.2927
				1845	21.38	22.457
				1850	18.57	22.622
				1855	21.22	22.7878
				1860	22.88	22.9544
				1865	20.36	23.1217
				1870	21.95	23.2897
				1875	22.06	23.4585
				1880	21.37	23.628
				1885	20.77	23.7983
				1890	20.48	23.9692
				1895	17.25	24.1409
				1900	20.64	24.3133
				1905	24.46	24.4864
				1910	27.34	24.6603
				1915	24.93	24.8348
				1920	24.58	25.01
				1925	23.76	25.186
				1930	25.82	25.3626
				1935	22.91	25.5399
				1940	25.54	25.7179
				1945	28.21	25.8965
				1950	29.8	26.0759
				1955	30.69	26.2559
				1960	29.68	26.4365
				1965	28.25	26.6178
				1970	27.7	26.7998
				1975	26.17	26.9824
				1980	24.93	27.1656
				1985	23.99	27.3495
				1990	24.87	27.534
				1995	18.96	27.7191
				2000	23.12	27.9048
				2005	27.68	28.0912
				2010	25.82	28.2781
				2015	23.33	28.4656
				2020	26.52	28.6537
				2025	30.86	28.8424
				2030	32.08	29.0316
				2035	31.07	29.2215
				2040	30.58	29.4118
				2045	29.59	29.6027
				2050	34.82	29.7942
				2055	33.39	29.9862
				2060	32.99	30.1787
				2065	32.33	30.3718
				2070	31.5	30.5653
				2075	32.56	30.7594
				2080	34.01	30.954
				2085	31.9	31.149
				2090	33.41	31.3445
				2095	34.26	31.5405
				2100	34.35	31.737
				2105	34.87	31.9339
				2110	31.27	32.1313
				2115	34.81	32.3291
				2120	34.4	32.5273
				2125	34.22	32.726
				2130	31.31	32.9251
				2135	30.46	33.1245
				2140	33.74	33.3244
				2145	30.77	33.5247
				2150	32.36	33.7253
				2155	35	33.9263
				2160	38.35	34.1276
				2165	36.94	34.3293
				2170	38.1	34.5314
				2175	36.01	34.7337
				2180	37.16	34.9364
				2185	37.62	35.1394
				2190	40.5	35.3427
				2195	40.31	35.5463
				2200	38.21	35.7502
				2205	35.11	35.9544
				2210	39.68	36.1588
				2215	41.26	36.3634
				2220	40.35	36.5683
				2225	36.91	36.7735
				2230	40.46	36.9788
				2235	40.74	37.1844
				2240	41.21	37.3902
				2245	42.27	37.5962
				2250	40.51	37.8023
				2255	35.77	38.0086
				2260	41.88	38.2151
				2265	41.49	38.4217
				2270	39.39	38.6285
				2275	44.19	38.8354
				2280	40.08	39.0424
				2285	40.11	39.2496
				2290	40.58	39.4568
				2295	35.76	39.6641
				2300	38.62	39.8715
				2305	40.81	40.079
				2310	43.18	40.2865
				2315	41.24	40.4941
				2320	37.85	40.7017
				2325	39.69	40.9093
				2330	37.78	41.1169
				2335	33.9	41.3246
				2340	40.03	41.5322
				2345	40.78	41.7399
				2350	42.9	41.9475
				2355	46.59	42.155
				2360	42.89	42.3625
				2365	40.91	42.57
				2370	45.24	42.7774
				2375	46.2	42.9847
				2380	45.48	43.1919
				2385	47.07	43.399
				2390	44.71	43.606
				2395	45.76	43.8129
				2400	44	44.0196
				2405	46.04	44.2262
				2410	44.92	44.4327
				2415	46.72	44.6389
				2420	44.84	44.845
				2425	44.35	45.051
				2430	41.37	45.2567
				2435	42.43	45.4622
				2440	42.49	45.6676
				2445	48.04	45.8727
				2450	47.26	46.0775
				2455	47.13	46.2821
				2460	42.43	46.4865
				2465	42.71	46.6906
				2470	44.28	46.8944
				2475	42.17	47.0979
				2480	41.37	47.3012
				2485	44.81	47.5041
				2490	48.08	47.7068
				2495	45.12	47.9091
				2500	49.18	48.111
				2505	43.22	48.3127
				2510	46.51	48.514
				2515	44.78	48.7149
				2520	43.36	48.9154
				2525	44.7	49.1156
				2530	47.38	49.3154
				2535	44.29	49.5148
				2540	43.36	49.7138
				2545	43.34	49.9123
				2550	50.24	50.1105
				2555	47.51	50.3082
				2560	50.07	50.5055
				2565	49.62	50.7023
				2570	49.31	50.8987
				2575	53.99	51.0946
				2580	53.15	51.29
				2585	53.78	51.485
				2590	46.69	51.6794
				2595	46.47	51.8734
				2600	46.96	52.0669
				2605	45.79	52.2598
				2610	46.05	52.4522
				2615	45.2	52.6441
				2620	47.76	52.8355
				2625	45.06	53.0263
				2630	45.92	53.2166
				2635	47.56	53.4063
				2640	54.82	53.5954
				2645	48.72	53.784
				2650	48.97	53.9719
				2655	45.84	54.1593
				2660	46.97	54.3462
				2665	48.81	54.5324
				2670	51.62	54.718
				2675	54.61	54.9029
				2680	56.97	55.0873
				2685	55.05	55.2711
				2690	54.73	55.4542
				2695	55.73	55.6366
				2700	53.48	55.8185
				2705	53.05	55.9996
				2710	54.75	56.1802
				2715	52.6	56.36
				2720	52.83	56.5392
				2725	57.88	56.7178
				2730	57.22	56.8956
				2735	58.21	57.0728
				2740	57.31	57.2493
				2745	56.03	57.4251
				2750	60.56	57.6002
				2755	58.45	57.7746
				2760	55.9	57.9482
				2765	56.46	58.1212
				2770	56.43	58.2935
				2775	60.98	58.465
				2780	57.35	58.6358
				2785	58.19	58.8059
				2790	59.97	58.9753
				2795	58.45	59.1439
				2800	63.32	59.3118
				2805	60.63	59.479
				2810	60.55	59.6454
				2815	62.66	59.811
				2820	58.48	59.9759
				2825	63.38	60.1401
				2830	64.37	60.3035
				2835	64.42	60.4661
				2840	64.3	60.6279
				2845	60.55	60.789
				2850	65.24	60.9493
				2855	64.33	61.1089
				2860	62.94	61.2677
				2865	64.89	61.4257
				2870	65.67	61.5829
				2875	64.28	61.7393
				2880	64.34	61.895
				2885	63.74	62.0498
				2890	65.35	62.2039
				2895	66.87	62.3572
				2900	64.99	62.5097
				2905	66.79	62.6614
				2910	67.02	62.8123
				2915	65.15	62.9624
				2920	67.71	63.1117
				2925	64.66	63.2602
				2930	65.28	63.4079
				2935	65.57	63.5549
				2940	67.79	63.701
				2945	67.83	63.8463
				2950	66.65	63.9908
				2955	66.68	64.1345
				2960	67.67	64.2774
				2965	69.21	64.4195
				2970	67.38	64.5608
				2975	67.67	64.7013
				2980	67.4	64.841
				2985	71.02	64.9798
				2990	66.36	65.1179
				2995	69.54	65.2552
				3000	69.71	65.3916
				3005	68.51	65.5273
				3010	64.08	65.6621
				3015	64.31	65.7962
				3020	64.39	65.9294
				3025	65.78	66.0618
				3030	66.69	66.1935
				3035	66.67	66.3243
				3040	69.45	66.4543
				3045	66.57	66.5836
				3050	68.47	66.712
				3055	68.08	66.8396
				3060	67.65	66.9664
				3065	66.51	67.0925
				3070	65.03	67.2177
				3075	70.44	67.3422
				3080	66.04	67.4658
				3085	64.49	67.5887
				3090	67.56	67.7107
				3095	67.85	67.832
				3100	71.5	67.9525
				3105	65.27	68.0722
				3110	68	68.1911
				3115	67.01	68.3093
				3120	67.5	68.4266
				3125	70.38	68.5432
				3130	67.06	68.659
				3135	67.88	68.774
				3140	69.71	68.8883
				3145	66.71	69.0018
				3150	67.45	69.1145
				3155	62.92	69.2264
				3160	65.08	69.3376
				3165	70.01	69.448
				3170	67.63	69.5577
				3175	72.03	69.6666
				3180	70.17	69.7747
				3185	71.91	69.8821
				3190	68.77	69.9887
				3195	70.03	70.0946
				3200	66.29	70.1997
				3205	66.28	70.3041
				3210	68.62	70.4078
				3215	70.16	70.5107
				3220	71.04	70.6129
				3225	71.24	70.7144
				3230	70.97	70.8151
				3235	71.96	70.9151
				3240	71.52	71.0143
				3245	71.64	71.1129
				3250	67.15	71.2107
				3255	67.5	71.3078
				3260	69.16	71.4042
				3265	72.11	71.4999
				3270	73.42	71.5949
				3275	73.6	71.6892

## Sheet: fig2e
		pH5.8, 600mM KCl
	Normalized counts	time (s)
	filament length (scaled to single rod	'25s'	'45s'	'50s'	'60s'	'75s'	'90s'	'100s'	'110s'	'125s'	'140s'	'165s'	'190s'
	1	1	1	1	0.972222	0.72549	0.292683	0.722222	0.421053	0.538462	0.0909091	0.1	0
	2	0.333333	0.45	0.612245	1	1	1	1	1	1	0.545455	1	0.315789
	3	0.133333	0.025	0.122449	0.416667	0.294118	0.439024	0.361111	0.473684	0.769231	1	0.7	1
	4	0.0666667	0.025	0	0.0277778	0.0392157	0.195122	0.222222	0.184211	0.5	0.863636	0.9	0.736842
	5	0	0	0	0.0555556	0.0588235	0.121951	0.305556	0.184211	0.192308	0.272727	0.266667	0.578947				pH7.5, 150mM KCl
	6	0	0	0	0	0.0196078	0.0487805	0.0555556	0.131579	0.0769231	0.363636	0.133333	0.368421
	7	0	0	0	0	0	0	0.0555556	0.0263158	0.153846	0.136364	0.166667	0.157895
	8	0	0	0	0	0	0	0	0.0263158	0.0769231	0.0454545	0.0333333	0.0526316
	9	0	0	0	0	0	0	0.0277778	0.0263158	0	0	0.0333333	0.157895
	10	0	0	0	0	0	0	0	0	0	0.0454545	0	0
	11	0	0	0	0	0	0	0	0	0.0384615	0	0	0.0526316
	12	0	0	0	0	0	0	0	0	0	0	0	0
	Raw counts	time (s)
	filament length (scaled to single rod	'25s'	'45s'	'50s'	'60s'	'75s'	'90s'	'100s'	'110s'	'125s'	'140s'	'165s'	'190s'
	1	15	40	49	35	37	12	26	16	14	2	3	0
	2	5	18	30	36	51	41	36	38	26	12	30	6
	3	2	1	6	15	15	18	13	18	20	22	21	19
	4	1	1	0	1	2	8	8	7	13	19	27	14
	5	0	0	0	2	3	5	11	7	5	6	8	11
	6	0	0	0	0	1	2	2	5	2	8	4	7
	7	0	0	0	0	0	0	2	1	4	3	5	3
	8	0	0	0	0	0	0	0	1	2	1	1	1
	9	0	0	0	0	0	0	1	1	0	0	1	3
	10	0	0	0	0	0	0	0	0	0	1	0	0
	11	0	0	0	0	0	0	0	0	1	0	0	1
	12	0	0	0	0	0	0	0	0	0	0	0	0

## Sheet: fig2f
		pH7.5, 150mM KCl
	Normalized counts	time (s)
	filament length (scaled to single rod	'60s'	'130s'	'165s'	'200s'	'310s'	'400s'	'500s'	'600s'	'705s'	'800s'	'900s'	'1000s'	'1100s'	'1170s'
	1	1	1	1	1	0.333333	0.740741	0.87234	0.808511	0.603175	0.411765	1	0.584416	0.355932	0.831461
	2	0.357143	0.48	0.653061	0.95122	1	1	1	1	1	1	0.982759	1	1	1
	3	0	0	0.0816327	0.0731707	0.181818	0.481481	0.234043	0.191489	0.222222	0.220588	0.241379	0.233766	0.152542	0.146067
	4	0	0	0	0	0.030303	0.037037	0.0212766	0.0212766	0	0.0441176	0.0517241	0.038961	0.0169492	0.0224719
	5	0	0	0	0	0	0	0	0.0212766	0	0.0147059	0	0	0.0338983	0
	6	0	0	0	0	0	0	0	0	0	0	0	0	0	0
	7	0	0	0	0	0	0	0	0	0	0	0	0	0	0
	Raw counts	time (s)
	filament length (scaled to single rod	'60s'	'130s'	'165s'	'200s'	'310s'	'400s'	'500s'	'600s'	'705s'	'800s'	'900s'	'1000s'	'1100s'	'1170s'
	1	42	50	49	41	11	20	41	38	38	28	58	45	21	74
	2	15	24	32	39	33	27	47	47	63	68	57	77	59	89
	3	0	0	4	3	6	13	11	9	14	15	14	18	9	13
	4	0	0	0	0	1	1	1	1	0	3	3	3	1	2
	5	0	0	0	0	0	0	0	1	0	1	0	0	2	0
	6	0	0	0	0	0	0	0	0	0	0	0	0	0	0
	7	0	0	0	0	0	0	0	0	0	0	0	0	0	0
