# Supplementary material for: The hierarchical assembly of septins revealed by high-speed AFM
Source: Nat Commun. 2020 Oct 8;11:5062. doi: 10.1038/s41467-020-18778-x (PMC7545167; doi:10.1038/s41467-020-18778-x)
Supplement: Supplementary file 10 — Source Data [file 41467_2020_18778_MOESM10_ESM.zip › Septin source data/Figure 3/Fig. 3b-e.xlsx]

## Sheet: fig3b
	pH5.8, 600mM KCl (SSE)	alpha
	kp (micrometer^2 second^-1)	0	0.2	0.4	0.6	0.8	1	1.2	1.4	1.6	1.8	2	2.2	2.4	2.6	2.8	3	3.2	3.4	3.6	3.8	4	4.2	4.4	4.6	4.8	5	5.2	5.4	5.6	5.8	6	6.2	6.4	6.6	6.8	7	7.2	7.4	7.6	7.8	8	8.2	8.4	8.6	8.8	9	9.2	9.4
	2e-07	1.49483	1.49523	1.4956	1.49594	1.49624	1.4965	1.49674	1.49695	1.49714	1.49731	1.49745	1.49758	1.49769	1.49779	1.49788	1.49795	1.49802	1.49808	1.49813	1.49817	1.49821	1.49824	1.49827	1.4983	1.49832	1.49834	1.49836	1.49837	1.49838	1.4984	1.49841	1.49841	1.49842	1.49843	1.49843	1.49844	1.49844	1.49845	1.49845	1.49845	1.49845	1.49846	1.49846	1.49846	1.49846	1.49846	1.49846	1.49847
	4e-07	1.38634	1.38773	1.38908	1.39035	1.39154	1.39264	1.39364	1.39455	1.39537	1.3961	1.39675	1.39733	1.39785	1.3983	1.3987	1.39906	1.39937	1.39964	1.39988	1.40009	1.40027	1.40043	1.40057	1.4007	1.4008	1.4009	1.40098	1.40105	1.40111	1.40117	1.40121	1.40126	1.40129	1.40132	1.40135	1.40137	1.40139	1.40141	1.40143	1.40144	1.40145	1.40146	1.40147	1.40148	1.40149	1.40149	1.4015	1.4015
	6e-07	1.29018	1.29248	1.29492	1.29738	1.29978	1.30207	1.30422	1.30621	1.30804	1.3097	1.31119	1.31254	1.31375	1.31482	1.31578	1.31662	1.31737	1.31803	1.31861	1.31912	1.31957	1.31996	1.32031	1.32061	1.32087	1.3211	1.32131	1.32148	1.32164	1.32177	1.32189	1.32199	1.32208	1.32216	1.32222	1.32228	1.32233	1.32238	1.32242	1.32245	1.32248	1.32251	1.32253	1.32255	1.32257	1.32258	1.32259	1.3226
	8e-07	1.20488	1.20747	1.21066	1.21418	1.21781	1.22141	1.2249	1.2282	1.23129	1.23414	1.23674	1.23911	1.24126	1.24318	1.2449	1.24643	1.24779	1.249	1.25006	1.251	1.25183	1.25256	1.2532	1.25376	1.25425	1.25468	1.25505	1.25538	1.25567	1.25592	1.25614	1.25633	1.2565	1.25664	1.25677	1.25688	1.25698	1.25706	1.25713	1.2572	1.25725	1.2573	1.25734	1.25738	1.25741	1.25744	1.25746	1.25749
	1e-06	1.12982	1.13179	1.13514	1.13933	1.14398	1.14882	1.15366	1.15837	1.16285	1.16706	1.17097	1.17455	1.17781	1.18077	1.18343	1.18582	1.18794	1.18834	1.18863	1.18891	1.18916	1.18939	1.1896	1.18978	1.18995	1.1901	1.19023	1.19034	1.19044	1.19053	1.19061	1.19068	1.19074	1.1908	1.19084	1.19088	1.19092	1.19095	1.19098	1.191	1.19102	1.19104	1.19106	1.19107	1.19108	1.19109	1.1911	1.19111
	1.2e-06	1.06443	1.06482	1.06759	1.07194	1.07728	1.08316	1.08926	1.09536	1.10129	1.10479	1.10559	1.10652	1.1075	1.10848	1.10942	1.11032	1.11116	1.11193	1.11263	1.11327	1.11384	1.11435	1.11481	1.11522	1.11557	1.11589	1.11617	1.11642	1.11663	1.11682	1.11699	1.11713	1.11726	1.11737	1.11747	1.11755	1.11763	1.11769	1.11775	1.1178	1.11784	1.11788	1.11791	1.11794	1.11796	1.11799	1.11801	1.11802
	1.4e-06	1.00805	1.00596	1.00741	1.01137	1.01698	1.02363	1.03082	1.03322	1.03412	1.03545	1.03702	1.0387	1.0404	1.04205	1.04362	1.04509	1.04644	1.04768	1.0488	1.04981	1.05072	1.05152	1.05224	1.05288	1.05344	1.05393	1.05437	1.05475	1.05509	1.05539	1.05564	1.05587	1.05607	1.05624	1.05639	1.05652	1.05664	1.05674	1.05683	1.0569	1.05697	1.05703	1.05708	1.05712	1.05716	1.0572	1.05722	1.05725
	1.6e-06	0.959877	0.954566	0.954044	0.957051	0.962524	0.969622	0.970915	0.971475	0.972931	0.974921	0.977196	0.979586	0.981976	0.984291	0.986485	0.988074	0.98895	0.989786	0.990571	0.991297	0.991961	0.992563	0.993105	0.993591	0.994024	0.994409	0.99475	0.995052	0.995317	0.995552	0.995757	0.995938	0.996096	0.996235	0.996356	0.996462	0.996555	0.996636	0.996707	0.996769	0.996823	0.99687	0.996911	0.996947	0.996978	0.997005	0.997029	0.997049
	1.8e-06	0.919053	0.909987	0.906929	0.908492	0.913413	0.917096	0.916052	0.916792	0.918663	0.921211	0.924123	0.926089	0.927341	0.928724	0.930146	0.931548	0.932891	0.934152	0.935319	0.936388	0.937357	0.938231	0.939014	0.939712	0.940333	0.940883	0.94137	0.941798	0.942176	0.942508	0.942799	0.943055	0.943278	0.943474	0.943646	0.943795	0.943926	0.94404	0.94414	0.944227	0.944303	0.944369	0.944427	0.944477	0.944521	0.944559	0.944592	0.944621
	2e-06	0.884694	0.871554	0.865528	0.865219	0.869214	0.868692	0.867191	0.867911	0.870052	0.871847	0.872851	0.874367	0.876163	0.878081	0.880016	0.881897	0.883685	0.885352	0.886888	0.888288	0.889555	0.890694	0.891712	0.89262	0.893425	0.894138	0.894768	0.895323	0.895811	0.89624	0.896616	0.896946	0.897234	0.897487	0.897708	0.897901	0.898069	0.898217	0.898345	0.898457	0.898555	0.89864	0.898714	0.898779	0.898835	0.898885	0.898927	0.898965
	2.2e-06	0.855943	0.838607	0.829318	0.82679	0.82953	0.825674	0.823456	0.82396	0.824483	0.824876	0.826254	0.828218	0.830495	0.832901	0.835311	0.837646	0.839856	0.841914	0.843807	0.84553	0.847088	0.848487	0.849738	0.850851	0.851839	0.852714	0.853486	0.854166	0.854764	0.855289	0.85575	0.856154	0.856507	0.856816	0.857087	0.857323	0.85753	0.85771	0.857867	0.858004	0.858124	0.858228	0.858319	0.858398	0.858467	0.858527	0.85858	0.858625
	2.4e-06	0.832	0.810514	0.797794	0.792785	0.793992	0.787385	0.784202	0.783478	0.782151	0.782649	0.784298	0.786633	0.789332	0.79218	0.795032	0.797795	0.800409	0.802844	0.805082	0.807121	0.808964	0.810619	0.812099	0.813417	0.814586	0.81562	0.816534	0.817339	0.818046	0.818668	0.819213	0.819518	0.819757	0.819966	0.820149	0.82031	0.820451	0.820574	0.820681	0.820775	0.820857	0.820928	0.820991	0.821045	0.821092	0.821134	0.82117	0.821201
	2.6e-06	0.812144	0.786683	0.77048	0.76281	0.762261	0.753313	0.748932	0.745624	0.743971	0.744444	0.746265	0.748893	0.751958	0.755205	0.758467	0.761632	0.764633	0.76743	0.769377	0.770603	0.771744	0.772792	0.773746	0.774608	0.775381	0.776073	0.776688	0.777234	0.777717	0.778143	0.778518	0.778848	0.779138	0.779392	0.779615	0.77981	0.779981	0.78013	0.78026	0.780374	0.780473	0.78056	0.780636	0.780701	0.780759	0.780809	0.780853	0.780891
	2.8e-06	0.795739	0.766567	0.746929	0.736496	0.734019	0.723044	0.717246	0.711541	0.709398	0.709721	0.711617	0.714467	0.717841	0.721446	0.724843	0.726396	0.728012	0.729617	0.731161	0.732617	0.733967	0.735206	0.736331	0.737346	0.738256	0.739069	0.739791	0.740432	0.740999	0.741498	0.741938	0.742325	0.742665	0.742962	0.743223	0.743452	0.743651	0.743826	0.743978	0.744111	0.744228	0.744329	0.744417	0.744495	0.744562	0.74462	0.744672	0.744716
	3e-06	0.782239	0.749673	0.726727	0.713498	0.708975	0.696231	0.687876	0.680804	0.678014	0.678066	0.679945	0.682944	0.686366	0.687599	0.68921	0.691012	0.692879	0.694728	0.696503	0.698174	0.699723	0.701141	0.70243	0.703591	0.704633	0.705562	0.706388	0.707121	0.707768	0.708339	0.708841	0.709283	0.709671	0.710011	0.710309	0.71057	0.710798	0.710997	0.711171	0.711323	0.711456	0.711571	0.711672	0.71176	0.711837	0.711904	0.711962	0.712013
	3.2e-06	0.771175	0.735563	0.709493	0.693497	0.686854	0.672578	0.661519	0.653073	0.649488	0.64915	0.650921	0.652871	0.653526	0.654909	0.656715	0.658735	0.660828	0.6629	0.66489	0.666763	0.668499	0.670089	0.671534	0.672836	0.674003	0.675045	0.675972	0.676793	0.677519	0.678159	0.678722	0.679217	0.679652	0.680033	0.680367	0.68066	0.680915	0.681138	0.681334	0.681504	0.681653	0.681782	0.681896	0.681994	0.68208	0.682155	0.682221	0.682277
	3.4e-06	0.762154	0.723847	0.694882	0.676198	0.667406	0.651826	0.63807	0.628072	0.623547	0.622707	0.623473	0.622834	0.623503	0.624988	0.626953	0.629161	0.631456	0.633732	0.635922	0.637985	0.639899	0.641653	0.643246	0.644684	0.645973	0.647124	0.648147	0.649054	0.649856	0.650511	0.651068	0.651559	0.65199	0.652368	0.6527	0.65299	0.653245	0.653467	0.653661	0.65383	0.653979	0.654108	0.65422	0.654319	0.654404	0.654479	0.654544	0.654601
	3.6e-06	0.754846	0.714188	0.68258	0.661328	0.650397	0.633748	0.617288	0.605571	0.599968	0.598516	0.596182	0.595345	0.595969	0.597513	0.5996	0.601969	0.604443	0.606906	0.609281	0.611523	0.613498	0.61518	0.616718	0.618113	0.619368	0.620492	0.621494	0.622384	0.623173	0.623869	0.624483	0.625023	0.625498	0.625914	0.626279	0.626599	0.626879	0.627123	0.627337	0.627524	0.627686	0.627829	0.627953	0.628061	0.628155	0.628238	0.628309	0.628372
	3.8e-06	0.748973	0.706292	0.672308	0.64864	0.635611	0.61814	0.598965	0.585371	0.578561	0.574827	0.57124	0.570135	0.570661	0.572219	0.574394	0.576896	0.57953	0.581863	0.584062	0.586167	0.588142	0.589969	0.59164	0.593155	0.594519	0.595741	0.59683	0.597798	0.598656	0.599413	0.600081	0.600668	0.601185	0.601638	0.602035	0.602382	0.602687	0.602953	0.603185	0.603388	0.603566	0.60372	0.603855	0.603973	0.604076	0.604165	0.604243	0.604311
	4e-06	0.744305	0.699904	0.663814	0.637906	0.62285	0.604816	0.58292	0.567305	0.559162	0.552611	0.548424	0.546983	0.547357	0.548889	0.551119	0.553349	0.555656	0.558036	0.560387	0.562641	0.564759	0.566719	0.568514	0.570143	0.57161	0.572925	0.574098	0.57514	0.576063	0.576879	0.577598	0.578231	0.578788	0.579276	0.579704	0.580078	0.580406	0.580693	0.580944	0.581163	0.581354	0.581521	0.581666	0.581793	0.581904	0.582	0.582084	0.582157
	4.2e-06	0.74065	0.694808	0.656876	0.628918	0.61193	0.593609	0.568995	0.551224	0.541629	0.532415	0.527546	0.525705	0.525876	0.527302	0.528932	0.531082	0.533497	0.536004	0.538489	0.540879	0.543128	0.545214	0.547125	0.54886	0.550425	0.551828	0.55308	0.554193	0.55518	0.556051	0.55682	0.557497	0.558092	0.558614	0.559072	0.559472	0.559823	0.56013	0.560398	0.560632	0.560837	0.561015	0.561171	0.561306	0.561425	0.561528	0.561618	0.561696
	4.4e-06	0.737847	0.690816	0.651298	0.62149	0.602682	0.584363	0.557048	0.536997	0.524579	0.514076	0.508445	0.506141	0.506039	0.506665	0.508277	0.510471	0.51297	0.515584	0.518188	0.5207	0.52307	0.525272	0.527292	0.529128	0.530785	0.532272	0.5336	0.53478	0.535827	0.536752	0.537569	0.538288	0.538919	0.539474	0.53996	0.540386	0.540759	0.541085	0.54137	0.541619	0.541836	0.542026	0.542192	0.542336	0.542462	0.542571	0.542667	0.54275
	4.6e-06	0.735761	0.687769	0.646906	0.615452	0.594953	0.576936	0.54695	0.524507	0.509225	0.497453	0.490985	0.488157	0.487125	0.487592	0.48915	0.49136	0.49392	0.496623	0.49933	0.501952	0.504433	0.506741	0.508863	0.510795	0.512539	0.514106	0.515505	0.51675	0.517855	0.518832	0.519694	0.520453	0.521121	0.521707	0.522221	0.522671	0.523065	0.52341	0.523711	0.523974	0.524204	0.524405	0.52458	0.524732	0.524865	0.524981	0.525083	0.525171
	4.8e-06	0.734279	0.685529	0.643548	0.610651	0.588599	0.571196	0.538586	0.513648	0.495555	0.482425	0.475047	0.471298	0.469683	0.469948	0.471418	0.473617	0.476216	0.47899	0.481785	0.484505	0.487086	0.489494	0.491711	0.493732	0.495559	0.497201	0.498669	0.499977	0.501137	0.502163	0.503069	0.503867	0.504569	0.505185	0.505726	0.5062	0.506614	0.506977	0.507294	0.507571	0.507813	0.508024	0.508202	0.508342	0.508464	0.50857	0.508662	0.508743
	5e-06	0.733308	0.683979	0.641089	0.606949	0.583491	0.56702	0.531847	0.504326	0.483457	0.468885	0.460525	0.455629	0.453597	0.453619	0.454968	0.457129	0.459746	0.462572	0.465442	0.468248	0.470921	0.47342	0.475725	0.47783	0.479735	0.481274	0.482576	0.483741	0.484779	0.485701	0.486517	0.487238	0.487873	0.488432	0.488922	0.489353	0.48973	0.490061	0.49035	0.490602	0.490823	0.491016	0.491184	0.491331	0.491459	0.491571	0.491669	0.491753
	5.2e-06	0.732765	0.683019	0.639412	0.604221	0.579509	0.564292	0.526636	0.496453	0.472833	0.456737	0.447102	0.441263	0.438765	0.438505	0.4397	0.441798	0.444411	0.447274	0.450205	0.453086	0.45584	0.457981	0.459952	0.461774	0.463439	0.464949	0.466309	0.467526	0.468611	0.469575	0.470429	0.471184	0.471848	0.472434	0.472947	0.473398	0.473794	0.47414	0.474443	0.474708	0.474939	0.475141	0.475317	0.475471	0.475606	0.475723	0.475825	0.475914
	5.4e-06	0.732585	0.682564	0.638415	0.602358	0.576544	0.562224	0.522861	0.489949	0.463594	0.445897	0.434734	0.428113	0.425099	0.424518	0.425529	0.427537	0.430127	0.433009	0.435754	0.438045	0.440306	0.442475	0.444513	0.4464	0.448128	0.449696	0.45111	0.452376	0.453506	0.45451	0.455399	0.456185	0.456879	0.457489	0.458025	0.458495	0.458907	0.459269	0.459585	0.459861	0.460102	0.460313	0.460497	0.460658	0.460798	0.46092	0.461027	0.46112
	5.6e-06	0.73271	0.682539	0.638008	0.60126	0.574497	0.559171	0.520436	0.48474	0.455662	0.436289	0.42356	0.416097	0.412523	0.411582	0.412378	0.414273	0.416819	0.418864	0.421104	0.423434	0.425747	0.427973	0.430071	0.432018	0.433803	0.435425	0.436888	0.438201	0.439372	0.440414	0.441337	0.442153	0.442873	0.443507	0.444064	0.444553	0.444981	0.445357	0.445685	0.445973	0.446224	0.446443	0.446634	0.446802	0.446947	0.447075	0.447185	0.447282
	5.8e-06	0.733091	0.682882	0.638112	0.600837	0.573276	0.557053	0.519283	0.480757	0.448962	0.427844	0.413506	0.405148	0.400966	0.399629	0.40018	0.401784	0.403206	0.405165	0.40741	0.409767	0.412121	0.414396	0.416547	0.418547	0.420385	0.422056	0.423566	0.424921	0.426131	0.427208	0.428163	0.429008	0.429753	0.430409	0.430986	0.431493	0.431937	0.432326	0.432667	0.432964	0.433225	0.433452	0.433651	0.433824	0.433975	0.434107	0.434222	0.434322
	6e-06	0.733687	0.683538	0.638658	0.60101	0.5728	0.555792	0.519325	0.477936	0.443429	0.420228	0.404509	0.395201	0.390367	0.388598	0.388805	0.38914	0.390456	0.392366	0.3946	0.396972	0.399357	0.401674	0.403871	0.405919	0.407803	0.40952	0.411073	0.412468	0.413715	0.414825	0.41581	0.416681	0.417451	0.418128	0.418724	0.419247	0.419706	0.420108	0.42046	0.420768	0.421037	0.421272	0.421477	0.421656	0.421813	0.421949	0.422068	0.422172
	6.2e-06	0.734463	0.68446	0.639588	0.601709	0.572992	0.555312	0.520492	0.476217	0.439004	0.413641	0.396511	0.3862	0.380672	0.378435	0.377248	0.37737	0.378559	0.380403	0.382612	0.384988	0.387395	0.389744	0.39198	0.39407	0.395998	0.397756	0.399348	0.40078	0.402061	0.403203	0.404216	0.405113	0.405905	0.406602	0.407216	0.407755	0.408228	0.408643	0.408991	0.40929	0.409551	0.409779	0.409978	0.410152	0.410304	0.410437	0.410552	0.410653
	6.4e-06	0.735389	0.685609	0.640847	0.602869	0.573783	0.555548	0.522718	0.475512	0.435629	0.40806	0.38946	0.378095	0.371829	0.368429	0.366534	0.366417	0.367459	0.36922	0.371391	0.373759	0.376178	0.378553	0.380822	0.382949	0.384914	0.38671	0.388306	0.389669	0.390892	0.391985	0.392957	0.393819	0.394582	0.395254	0.395846	0.396367	0.396824	0.397225	0.397576	0.397883	0.398152	0.398387	0.398592	0.398771	0.398927	0.399064	0.399183	0.399286
	6.6e-06	0.73644	0.686948	0.64239	0.604435	0.575112	0.556434	0.525938	0.475728	0.433254	0.403435	0.383307	0.370839	0.363795	0.358901	0.356611	0.356231	0.357106	0.358767	0.360887	0.363236	0.365659	0.368051	0.3703	0.372273	0.374111	0.375802	0.377342	0.378734	0.379985	0.381103	0.382098	0.382981	0.383763	0.384452	0.385059	0.385593	0.386062	0.386474	0.386834	0.387149	0.387425	0.387666	0.387877	0.388061	0.388221	0.388361	0.388483	0.38859
	6.8e-06	0.737594	0.688448	0.644178	0.606356	0.576922	0.557914	0.529929	0.476934	0.43183	0.399719	0.37801	0.36439	0.355879	0.350148	0.347433	0.346767	0.347454	0.349001	0.351055	0.353375	0.355632	0.357782	0.359878	0.361873	0.363736	0.365454	0.367021	0.368439	0.369715	0.370856	0.371872	0.372774	0.373573	0.374278	0.374899	0.375446	0.375926	0.376347	0.376716	0.377039	0.377321	0.377568	0.377784	0.377972	0.378137	0.37828	0.378406	0.378515
	7e-06	0.738832	0.690084	0.646174	0.608587	0.57916	0.559934	0.534047	0.479079	0.431313	0.396871	0.373528	0.358711	0.348506	0.342127	0.338959	0.337982	0.338464	0.339879	0.341786	0.343719	0.345823	0.347969	0.350074	0.352084	0.353968	0.355708	0.357298	0.35874	0.360037	0.361199	0.362235	0.363155	0.363969	0.364689	0.365323	0.365881	0.366371	0.366801	0.367178	0.367508	0.367797	0.36805	0.36827	0.368463	0.368631	0.368778	0.368906	0.369017
	7.2e-06	0.74014	0.691832	0.648347	0.611089	0.581781	0.562445	0.538908	0.482116	0.431662	0.394851	0.369824	0.353764	0.341863	0.334801	0.33115	0.329841	0.330098	0.331183	0.332659	0.334533	0.336605	0.33874	0.340847	0.342867	0.344766	0.346525	0.348135	0.349597	0.350914	0.352094	0.353147	0.354083	0.354912	0.355645	0.356291	0.35686	0.35736	0.357798	0.358183	0.358519	0.358814	0.359071	0.359297	0.359493	0.359665	0.359814	0.359945	0.360059
	7.4e-06	0.741502	0.693672	0.650672	0.613825	0.584741	0.565401	0.544462	0.485999	0.432836	0.393623	0.366865	0.348845	0.335912	0.328134	0.323974	0.322309	0.322127	0.322746	0.324109	0.325912	0.327944	0.330059	0.332161	0.334186	0.336096	0.337869	0.339496	0.340974	0.342309	0.343505	0.344574	0.345525	0.346367	0.347112	0.347769	0.348348	0.348856	0.349302	0.349694	0.350037	0.350337	0.350599	0.350828	0.351028	0.351203	0.351356	0.351489	0.351605
	7.6e-06	0.742908	0.695589	0.653124	0.616764	0.588003	0.56876	0.550662	0.490686	0.4348	0.393153	0.364618	0.344585	0.330622	0.322094	0.317398	0.315265	0.314436	0.314866	0.316102	0.317823	0.319806	0.321894	0.323985	0.326009	0.327925	0.329709	0.331348	0.332841	0.33419	0.335402	0.336484	0.337448	0.338302	0.339058	0.339725	0.340313	0.340829	0.341283	0.34168	0.342029	0.342334	0.342601	0.342834	0.343037	0.343215	0.34337	0.343506	0.343624
	7.8e-06	0.744347	0.697567	0.655682	0.619878	0.591531	0.572484	0.55746	0.496021	0.437518	0.39341	0.363056	0.340994	0.325962	0.316653	0.311394	0.308412	0.307288	0.307512	0.308609	0.310237	0.312161	0.314215	0.316288	0.318306	0.320224	0.322014	0.323664	0.325169	0.32653	0.327754	0.328849	0.329824	0.330689	0.331455	0.332131	0.332726	0.33325	0.333711	0.334114	0.334468	0.334777	0.335048	0.335285	0.335492	0.335672	0.33583	0.335967	0.336087
	8e-06	0.745812	0.699594	0.658328	0.623141	0.595293	0.576537	0.564816	0.502028	0.440869	0.394364	0.362149	0.338044	0.321905	0.311784	0.30567	0.302092	0.300654	0.300658	0.301601	0.303127	0.304983	0.306995	0.309044	0.311051	0.312967	0.31476	0.316417	0.31793	0.319302	0.320536	0.321641	0.322626	0.323501	0.324276	0.32496	0.325563	0.326094	0.32656	0.326969	0.327327	0.327641	0.327916	0.328148	0.328329	0.328487	0.328625	0.328745	0.32885
	8.2e-06	0.747295	0.701658	0.661046	0.626532	0.599262	0.580887	0.572686	0.508692	0.444894	0.395987	0.361704	0.335706	0.318426	0.307462	0.30032	0.29628	0.29451	0.294278	0.295056	0.296468	0.298248	0.30021	0.30223	0.30422	0.306129	0.307922	0.309582	0.311102	0.312481	0.313577	0.314512	0.31535	0.316098	0.316762	0.317351	0.317872	0.318331	0.318735	0.31909	0.319402	0.319675	0.319914	0.320123	0.320306	0.320466	0.320606	0.320728	0.320835
	8.4e-06	0.74879	0.70375	0.663822	0.63003	0.60341	0.585502	0.578089	0.515978	0.449589	0.398253	0.361518	0.333959	0.315501	0.303457	0.295476	0.290952	0.288832	0.288348	0.288948	0.290236	0.291932	0.293838	0.295822	0.297791	0.299689	0.301149	0.302492	0.303739	0.304883	0.305925	0.306864	0.307708	0.308461	0.309131	0.309725	0.31025	0.310714	0.311122	0.311481	0.311796	0.312072	0.312314	0.312525	0.31271	0.312872	0.313014	0.313137	0.313245
	8.6e-06	0.750291	0.705862	0.666644	0.633618	0.607715	0.590356	0.5833	0.523854	0.454924	0.401138	0.361935	0.332777	0.313108	0.299786	0.291117	0.286087	0.283598	0.282848	0.283259	0.284413	0.286015	0.287858	0.289599	0.291049	0.292503	0.293914	0.29525	0.296495	0.297641	0.298684	0.299627	0.300475	0.301232	0.301906	0.302505	0.303034	0.303501	0.303913	0.304275	0.304592	0.304871	0.305115	0.305329	0.305516	0.305679	0.305822	0.305946	0.306055
	8.8e-06	0.751796	0.707986	0.6695	0.63728	0.612155	0.595422	0.5888	0.532288	0.460872	0.404618	0.362934	0.332141	0.311227	0.296604	0.287221	0.281664	0.278789	0.277759	0.277967	0.278977	0.280413	0.281521	0.28284	0.284253	0.285683	0.287078	0.288405	0.289645	0.290789	0.291832	0.292777	0.293627	0.294388	0.295065	0.295667	0.296199	0.29667	0.297084	0.297448	0.297769	0.298049	0.298295	0.298511	0.298699	0.298864	0.299008	0.299134	0.299243
	9e-06	0.753298	0.710117	0.672381	0.641001	0.616711	0.600678	0.594565	0.541252	0.467409	0.40867	0.364493	0.33203	0.30964	0.293892	0.283769	0.277664	0.274386	0.273061	0.273056	0.273575	0.274189	0.275213	0.276471	0.277842	0.279243	0.280619	0.281934	0.283167	0.284306	0.285349	0.286294	0.287145	0.287907	0.288587	0.289191	0.289726	0.290198	0.290615	0.290981	0.291303	0.291586	0.291833	0.29205	0.29224	0.292406	0.292551	0.292677	0.292788
	9.2e-06	0.754796	0.712248	0.675279	0.64477	0.621366	0.606102	0.600571	0.550715	0.474509	0.413275	0.366592	0.332426	0.308399	0.291632	0.280745	0.274071	0.270372	0.268739	0.26808	0.267863	0.26835	0.269281	0.270473	0.271798	0.273166	0.274518	0.275818	0.277041	0.278174	0.279213	0.280157	0.281007	0.28177	0.282451	0.283056	0.283593	0.284067	0.284485	0.284853	0.285177	0.285461	0.28571	0.285928	0.286119	0.286286	0.286431	0.286559	0.28667
	9.4e-06	0.756287	0.714376	0.678186	0.648575	0.626104	0.611673	0.606796	0.56065	0.482148	0.41841	0.369212	0.333311	0.30762	0.289807	0.278131	0.270868	0.266732	0.264461	0.262926	0.262524	0.262875	0.263708	0.264828	0.2661	0.267431	0.268757	0.270038	0.271249	0.272374	0.273408	0.274348	0.275197	0.275959	0.27664	0.277246	0.277784	0.278259	0.278678	0.279047	0.279372	0.279657	0.279907	0.280126	0.280317	0.280485	0.280631	0.280759	0.280871
	9.6e-06	0.757769	0.716496	0.681096	0.652407	0.63091	0.617375	0.613218	0.571031	0.490305	0.424059	0.372334	0.334668	0.307289	0.288401	0.275912	0.26804	0.263451	0.259934	0.258137	0.257541	0.257749	0.258475	0.259518	0.260733	0.262023	0.263319	0.264579	0.265775	0.266889	0.267916	0.268851	0.269698	0.270458	0.271138	0.271744	0.272282	0.272757	0.273177	0.273547	0.273872	0.274158	0.274408	0.274628	0.27482	0.274988	0.275135	0.275263	0.275375
	9.8e-06	0.759239	0.718606	0.684004	0.656256	0.635772	0.623189	0.619819	0.581833	0.498957	0.430201	0.375943	0.336457	0.30739	0.287399	0.274075	0.265574	0.25968	0.255768	0.253698	0.252898	0.252954	0.253568	0.254527	0.255681	0.256925	0.258189	0.259424	0.260602	0.261705	0.262722	0.263652	0.264494	0.265251	0.26593	0.266534	0.267071	0.267547	0.267966	0.268336	0.268662	0.268948	0.269199	0.269419	0.269611	0.26978	0.269927	0.270056	0.270168
	1e-05	0.760696	0.720701	0.686904	0.660115	0.640679	0.6291	0.62658	0.593029	0.508083	0.436819	0.380022	0.338441	0.307908	0.286788	0.272605	0.26328	0.25624	0.251949	0.249594	0.24858	0.248477	0.248971	0.249841	0.250929	0.252124	0.253351	0.25456	0.255718	0.256806	0.257813	0.258735	0.259571	0.260325	0.261001	0.261603	0.262139	0.262613	0.263033	0.263402	0.263728	0.264014	0.264265	0.264485	0.264677	0.264846	0.264993	0.265122	0.265234
	1.02e-05	0.76214	0.72278	0.689793	0.663977	0.645619	0.635095	0.633485	0.604598	0.517664	0.443898	0.384555	0.340857	0.308829	0.286554	0.27149	0.260708	0.253147	0.248462	0.24581	0.244574	0.244303	0.244672	0.245448	0.246464	0.247606	0.248794	0.249973	0.251109	0.25218	0.253175	0.254087	0.254917	0.255666	0.256338	0.256938	0.257471	0.257944	0.258363	0.258732	0.259056	0.259342	0.259593	0.259813	0.260005	0.260174	0.260321	0.26045	0.260562
	1.04e-05	0.763568	0.724841	0.692666	0.667835	0.650583	0.64116	0.640519	0.616515	0.52768	0.451222	0.389528	0.343692	0.310141	0.286686	0.270718	0.258485	0.250386	0.245294	0.242335	0.240866	0.24042	0.240657	0.241333	0.242274	0.243359	0.244504	0.245651	0.246762	0.247815	0.248795	0.249697	0.250519	0.251262	0.251929	0.252525	0.253056	0.253527	0.253944	0.254312	0.254636	0.254921	0.255171	0.25539	0.255583	0.255751	0.255898	0.256027	0.256139
	1.06e-05	0.76498	0.726882	0.69552	0.671685	0.655564	0.647284	0.647666	0.62876	0.538112	0.458922	0.394927	0.346932	0.311832	0.287172	0.269611	0.256598	0.247945	0.242433	0.239155	0.237445	0.236816	0.236914	0.237485	0.238347	0.239371	0.24047	0.241582	0.242666	0.243698	0.244663	0.245553	0.246366	0.247101	0.247763	0.248355	0.248883	0.249351	0.249766	0.250132	0.250455	0.250739	0.250988	0.251207	0.251399	0.251567	0.251713	0.251842	0.251954
	1.08e-05	0.766375	0.728901	0.698353	0.675522	0.660553	0.653456	0.654914	0.641311	0.548943	0.467048	0.400739	0.350565	0.313891	0.288	0.268795	0.255035	0.245813	0.239867	0.23626	0.234299	0.23348	0.233433	0.233894	0.234671	0.235632	0.236681	0.237755	0.238811	0.239821	0.240768	0.241645	0.242447	0.243174	0.24383	0.244417	0.244941	0.245406	0.245818	0.246182	0.246503	0.246786	0.247034	0.247252	0.247443	0.24761	0.247757	0.247885	0.247996
	1.1e-05	0.767753	0.730897	0.701162	0.679341	0.665543	0.659665	0.662249	0.654147	0.560155	0.475583	0.40695	0.35458	0.316306	0.289162	0.26831	0.253785	0.243978	0.237586	0.233638	0.231419	0.230401	0.230204	0.230549	0.231238	0.232131	0.233128	0.234161	0.235186	0.236172	0.2371	0.237962	0.238753	0.239471	0.240119	0.2407	0.241219	0.241681	0.24209	0.242452	0.242771	0.243052	0.243299	0.243516	0.243706	0.243872	0.244018	0.244145	0.244257
	1.12e-05	0.769113	0.73287	0.703945	0.683138	0.670529	0.665903	0.66966	0.666138	0.571731	0.484513	0.413549	0.358966	0.318205	0.289437	0.268146	0.252837	0.24243	0.235578	0.23128	0.228793	0.22757	0.227216	0.22744	0.228037	0.228858	0.2298	0.230791	0.231782	0.232742	0.23365	0.234496	0.235273	0.235982	0.236622	0.237196	0.23771	0.238168	0.238573	0.238932	0.239249	0.239528	0.239773	0.239989	0.240178	0.240343	0.240488	0.240615	0.240725
	1.14e-05	0.770455	0.734818	0.7067	0.686911	0.675504	0.672162	0.677137	0.678101	0.583656	0.493826	0.420523	0.363089	0.319992	0.289404	0.26739	0.252182	0.241159	0.233836	0.229177	0.226412	0.224978	0.22446	0.224559	0.225059	0.225805	0.226689	0.227635	0.22859	0.229522	0.230409	0.231237	0.232001	0.232698	0.233329	0.233897	0.234405	0.234857	0.235259	0.235615	0.235929	0.236205	0.236449	0.236663	0.23685	0.237015	0.237158	0.237284	0.237394
	1.16e-05	0.771779	0.73674	0.709427	0.690657	0.680464	0.678432	0.684668	0.690249	0.595913	0.502026	0.425597	0.366836	0.322088	0.289675	0.266718	0.251173	0.240157	0.23235	0.227319	0.224269	0.222615	0.221929	0.221898	0.222297	0.222964	0.223787	0.224685	0.225603	0.226505	0.227368	0.228178	0.228926	0.229611	0.230233	0.230793	0.231294	0.231741	0.232139	0.232491	0.232802	0.233076	0.233317	0.233529	0.233715	0.233879	0.234021	0.234146	0.234256
	1.18e-05	0.773085	0.738638	0.712123	0.694373	0.685404	0.684709	0.692246	0.702566	0.608487	0.508951	0.429886	0.370905	0.324481	0.290241	0.266324	0.250057	0.239253	0.231111	0.225698	0.222355	0.220475	0.219613	0.219447	0.219741	0.220327	0.221086	0.221933	0.222812	0.223682	0.22452	0.22531	0.226043	0.226715	0.227326	0.227877	0.228371	0.228813	0.229205	0.229553	0.229861	0.230132	0.230371	0.230581	0.230766	0.230927	0.231069	0.231193	0.231301
	1.2e-05	0.774372	0.740509	0.714787	0.698056	0.69032	0.690985	0.69986	0.715037	0.621364	0.516219	0.434506	0.375287	0.327015	0.291091	0.266197	0.249197	0.237837	0.230111	0.224307	0.220661	0.218548	0.217507	0.2172	0.217385	0.217886	0.218578	0.219372	0.220209	0.221047	0.221859	0.222627	0.223343	0.224001	0.2246	0.225127	0.225571	0.225969	0.226325	0.22664	0.22692	0.227167	0.227385	0.227577	0.227745	0.227893	0.228023	0.228137	0.228236
	1.22e-05	0.775641	0.742354	0.71742	0.701706	0.69521	0.697254	0.707504	0.726573	0.634529	0.523819	0.439448	0.379417	0.329462	0.292215	0.26633	0.248583	0.236657	0.228888	0.223138	0.219182	0.216829	0.215601	0.21515	0.215222	0.215634	0.216256	0.216996	0.217789	0.218592	0.219312	0.219971	0.220593	0.221171	0.221701	0.222184	0.222619	0.22301	0.223359	0.22367	0.223945	0.224189	0.224404	0.224593	0.224759	0.224905	0.225033	0.225145	0.225244
	1.24e-05	0.776892	0.744173	0.72002	0.705321	0.700069	0.703512	0.715169	0.735528	0.647968	0.531737	0.444698	0.382708	0.332196	0.293607	0.266714	0.248207	0.235706	0.227498	0.222183	0.217909	0.215309	0.21389	0.213289	0.213244	0.213565	0.214115	0.214714	0.215326	0.215975	0.216628	0.217262	0.217864	0.218425	0.218942	0.219413	0.21984	0.220223	0.220565	0.22087	0.221141	0.221381	0.221592	0.221779	0.221943	0.222087	0.222213	0.222324	0.22242
	1.26e-05	0.778124	0.745965	0.722586	0.708898	0.704894	0.709753	0.722849	0.744537	0.66125	0.539963	0.450248	0.386285	0.335206	0.295256	0.26734	0.248061	0.234974	0.22632	0.220827	0.216837	0.213984	0.212367	0.211612	0.211447	0.211564	0.211856	0.212321	0.212884	0.213494	0.214115	0.214723	0.215304	0.215848	0.21635	0.216809	0.217226	0.2176	0.217936	0.218235	0.218501	0.218737	0.218945	0.219128	0.219289	0.219431	0.219555	0.219664	0.21976
	1.28e-05	0.779337	0.747731	0.725119	0.712437	0.709685	0.715973	0.730537	0.753594	0.673004	0.548487	0.456086	0.390139	0.338486	0.297156	0.268202	0.248138	0.234456	0.225348	0.219506	0.215959	0.212846	0.211026	0.21011	0.209572	0.209485	0.209697	0.210099	0.210611	0.211179	0.211766	0.212347	0.212906	0.213431	0.213918	0.214365	0.214771	0.215137	0.215465	0.215758	0.216019	0.21625	0.216454	0.216634	0.216792	0.216932	0.217054	0.217161	0.217255
	1.3e-05	0.780533	0.749471	0.727617	0.715938	0.714437	0.722168	0.738227	0.762689	0.684699	0.557299	0.462204	0.394259	0.342028	0.299299	0.269291	0.248431	0.234144	0.224574	0.218377	0.214581	0.211889	0.209802	0.208435	0.207766	0.207575	0.207705	0.20804	0.208498	0.209024	0.209576	0.210129	0.210664	0.21117	0.211641	0.212075	0.212469	0.212826	0.213146	0.213433	0.213688	0.213914	0.214114	0.214291	0.214446	0.214583	0.214703	0.214808	0.2149
	1.32e-05	0.781711	0.751185	0.730082	0.719399	0.71915	0.728335	0.745914	0.771817	0.694456	0.566389	0.468592	0.398637	0.345824	0.301678	0.270602	0.248933	0.234032	0.223991	0.217434	0.213358	0.210981	0.208469	0.206931	0.206126	0.205828	0.205872	0.206138	0.206542	0.207023	0.207539	0.208062	0.208572	0.209058	0.209513	0.209932	0.210315	0.210662	0.210974	0.211254	0.211503	0.211724	0.211919	0.212092	0.212245	0.212379	0.212496	0.2126	0.21269
	1.34e-05	0.782871	0.752873	0.732512	0.722819	0.723821	0.73447	0.753593	0.780971	0.704479	0.575748	0.475241	0.403265	0.349518	0.304286	0.272127	0.249638	0.234112	0.223595	0.21667	0.21231	0.20938	0.207305	0.205591	0.204647	0.204239	0.204194	0.20439	0.204736	0.205171	0.205649	0.206141	0.206626	0.207091	0.207528	0.207932	0.208303	0.20864	0.208943	0.209215	0.209458	0.209674	0.209865	0.210034	0.210183	0.210314	0.210429	0.21053	0.210619
	1.36e-05	0.784014	0.754535	0.734909	0.726199	0.72845	0.74057	0.761258	0.790144	0.714702	0.585367	0.482145	0.407756	0.352382	0.307118	0.27386	0.250539	0.23438	0.223378	0.216079	0.211121	0.207948	0.206155	0.20441	0.203323	0.202801	0.202666	0.202788	0.203075	0.203462	0.203901	0.20436	0.204819	0.205262	0.205681	0.20607	0.206428	0.206754	0.207048	0.207313	0.207549	0.207759	0.207945	0.20811	0.208256	0.208384	0.208496	0.208595	0.208682
	1.38e-05	0.785139	0.756172	0.737271	0.729537	0.733035	0.746633	0.768906	0.79933	0.725098	0.595238	0.489293	0.412481	0.355481	0.310166	0.275796	0.251632	0.23483	0.223335	0.21551	0.210085	0.206677	0.2047	0.203383	0.20215	0.201511	0.201282	0.201328	0.201555	0.201892	0.20229	0.202716	0.203147	0.203567	0.203967	0.204341	0.204685	0.205	0.205285	0.205541	0.20577	0.205974	0.206156	0.206316	0.206458	0.206583	0.206693	0.206789	0.206874
	1.4e-05	0.786247	0.757784	0.739599	0.732834	0.737574	0.752656	0.776533	0.808525	0.735717	0.605352	0.49668	0.417443	0.358806	0.313425	0.277929	0.25291	0.235456	0.223461	0.21494	0.20921	0.205563	0.203398	0.202276	0.201122	0.200363	0.200037	0.200006	0.20017	0.200455	0.200812	0.201204	0.201606	0.202002	0.202382	0.20274	0.20307	0.203373	0.203648	0.203896	0.204118	0.204316	0.204492	0.204648	0.204786	0.204907	0.205014	0.205109	0.205191
	1.42e-05	0.787338	0.759371	0.741894	0.736089	0.742068	0.758638	0.784135	0.817722	0.746549	0.615703	0.504299	0.422635	0.36235	0.31689	0.280253	0.254368	0.236253	0.223563	0.214531	0.208491	0.204601	0.202244	0.200971	0.200235	0.199352	0.198928	0.198817	0.198916	0.199148	0.199462	0.199818	0.200191	0.200563	0.200922	0.201262	0.201578	0.201869	0.202133	0.202372	0.202587	0.202779	0.202949	0.203101	0.203234	0.203353	0.203457	0.203548	0.203628
	1.44e-05	0.788413	0.760933	0.744155	0.739302	0.746515	0.764576	0.791708	0.826918	0.757586	0.626282	0.512141	0.428048	0.366106	0.320556	0.282764	0.256001	0.237217	0.223714	0.214277	0.207922	0.203785	0.201233	0.199806	0.199163	0.198476	0.197949	0.197757	0.197789	0.197967	0.198236	0.198555	0.198897	0.199244	0.199582	0.199904	0.200205	0.200483	0.200737	0.200967	0.201174	0.201359	0.201524	0.20167	0.2018	0.201914	0.202015	0.202104	0.202182
	1.46e-05	0.789471	0.762472	0.746383	0.742474	0.750914	0.770468	0.79925	0.836107	0.768818	0.637083	0.520202	0.433678	0.370068	0.324417	0.285457	0.257806	0.238256	0.224023	0.214175	0.207499	0.203111	0.200361	0.198776	0.198008	0.197728	0.197098	0.196821	0.196784	0.196907	0.197129	0.197411	0.197722	0.198042	0.198359	0.198662	0.198948	0.199213	0.199455	0.199676	0.199874	0.200053	0.200212	0.200353	0.200478	0.200589	0.200687	0.200773	0.200848
	1.48e-05	0.790513	0.763986	0.748579	0.745604	0.755266	0.776313	0.806757	0.845285	0.780237	0.646688	0.528474	0.439517	0.37423	0.327764	0.288327	0.259776	0.239255	0.224484	0.214218	0.207217	0.202574	0.199623	0.197878	0.196983	0.196676	0.196369	0.196006	0.195899	0.195964	0.19614	0.196382	0.19666	0.196954	0.197248	0.197532	0.197802	0.198053	0.198284	0.198495	0.198685	0.198856	0.199009	0.199145	0.199266	0.199373	0.199467	0.19955	0.199623
	1.5e-05	0.791538	0.765477	0.750741	0.748693	0.75957	0.78211	0.814227	0.854449	0.791833	0.655847	0.536951	0.44556	0.378586	0.330804	0.291369	0.261908	0.240409	0.225092	0.214404	0.207073	0.20217	0.199014	0.197107	0.196082	0.19567	0.195678	0.195308	0.19513	0.195135	0.195262	0.195464	0.19571	0.195975	0.196246	0.196511	0.196764	0.197001	0.19722	0.197421	0.197603	0.197766	0.197913	0.198043	0.198159	0.198262	0.198353	0.198433	0.198503
	1.52e-05	0.792548	0.766945	0.752872	0.75174	0.763825	0.787858	0.821657	0.863595	0.803599	0.665208	0.545629	0.451801	0.383131	0.334025	0.29458	0.264117	0.241714	0.225844	0.214727	0.207061	0.201895	0.198532	0.196459	0.195302	0.194784	0.194705	0.194724	0.194472	0.194417	0.194494	0.194655	0.194866	0.195103	0.19535	0.195595	0.195831	0.196053	0.19626	0.19645	0.196623	0.196779	0.196919	0.197044	0.197155	0.197254	0.197341	0.197418	0.197486
	1.54e-05	0.793543	0.768391	0.754971	0.754746	0.768032	0.793555	0.829046	0.872719	0.815527	0.674764	0.5545	0.458234	0.387859	0.337421	0.297955	0.266295	0.243166	0.226736	0.215184	0.207178	0.201745	0.198171	0.19593	0.194638	0.194013	0.193847	0.19399	0.193923	0.193806	0.193832	0.193951	0.194127	0.194334	0.194556	0.19478	0.194999	0.195207	0.195401	0.19558	0.195744	0.195892	0.196025	0.196144	0.19625	0.196345	0.196428	0.196502	0.196567
	1.56e-05	0.794522	0.769814	0.757038	0.757711	0.772189	0.799201	0.836391	0.881818	0.82761	0.684507	0.563561	0.464855	0.392764	0.340987	0.30149	0.268624	0.24476	0.227764	0.215771	0.207421	0.201717	0.197928	0.195517	0.194089	0.193353	0.193098	0.193169	0.193452	0.193299	0.193273	0.193348	0.193488	0.193665	0.193862	0.194065	0.194265	0.194458	0.194639	0.194807	0.194961	0.195101	0.195227	0.195341	0.195442	0.195532	0.195611	0.195682	0.195744
	1.58e-05	0.795487	0.771216	0.759075	0.760636	0.776298	0.804795	0.84369	0.890889	0.839677	0.694431	0.572805	0.471657	0.397843	0.344719	0.305182	0.271101	0.246494	0.228923	0.216484	0.207785	0.201807	0.1978	0.195216	0.193649	0.192802	0.192456	0.192453	0.192676	0.192893	0.192813	0.192844	0.192947	0.193093	0.193264	0.193445	0.193627	0.193804	0.193972	0.194129	0.194273	0.194404	0.194523	0.19463	0.194726	0.194811	0.194887	0.194954	0.195013
	1.6e-05	0.796436	0.772595	0.761081	0.76352	0.780359	0.810336	0.850942	0.89993	0.851502	0.704529	0.582228	0.478637	0.403091	0.348612	0.308955	0.273722	0.248364	0.230212	0.217321	0.208268	0.202011	0.197784	0.195024	0.193316	0.192355	0.191917	0.191839	0.192001	0.192317	0.192451	0.192436	0.192501	0.192616	0.19276	0.192918	0.193081	0.193242	0.193396	0.193541	0.193676	0.193799	0.19391	0.194011	0.194101	0.194182	0.194253	0.194317	0.194373
	1.62e-05	0.797371	0.773954	0.763058	0.766365	0.78437	0.815824	0.858146	0.908937	0.863449	0.714794	0.591825	0.48579	0.408503	0.352662	0.312319	0.276484	0.250365	0.231625	0.218276	0.208865	0.202326	0.197876	0.194937	0.193086	0.19201	0.191479	0.191325	0.191424	0.191689	0.192054	0.192121	0.192148	0.19223	0.192347	0.192482	0.192626	0.19277	0.19291	0.193043	0.193167	0.193281	0.193385	0.19348	0.193564	0.19364	0.193707	0.193767	0.19382
	1.64e-05	0.798292	0.775292	0.765004	0.769171	0.788333	0.821259	0.865299	0.917908	0.875514	0.725221	0.601591	0.49311	0.414075	0.356863	0.315202	0.279383	0.252496	0.233161	0.219349	0.209575	0.20275	0.198073	0.194954	0.192958	0.191764	0.191138	0.190906	0.190942	0.191155	0.191477	0.191862	0.191884	0.191933	0.192022	0.192134	0.192257	0.192385	0.19251	0.192631	0.192745	0.19285	0.192946	0.193034	0.193112	0.193183	0.193246	0.193302	0.193352
	1.66e-05	0.799199	0.776609	0.766922	0.771938	0.792248	0.82664	0.872401	0.926842	0.887691	0.735804	0.611388	0.500595	0.419802	0.361214	0.318228	0.282417	0.254752	0.234815	0.220535	0.210393	0.203279	0.198372	0.19507	0.192927	0.191615	0.190892	0.190581	0.190553	0.190712	0.19099	0.191338	0.191707	0.191723	0.191783	0.191871	0.191974	0.192084	0.192195	0.192303	0.192406	0.192501	0.19259	0.19267	0.192743	0.192809	0.192868	0.19292	0.192967
	1.68e-05	0.800091	0.777907	0.768811	0.774666	0.796115	0.831966	0.879451	0.935735	0.899604	0.746537	0.619697	0.50824	0.425681	0.365708	0.321395	0.285581	0.257131	0.236586	0.221831	0.211318	0.20391	0.198771	0.195283	0.19299	0.191558	0.190738	0.190347	0.190253	0.190358	0.190591	0.190902	0.191255	0.191596	0.191627	0.191691	0.191773	0.191865	0.191961	0.192056	0.192148	0.192234	0.192314	0.192388	0.192455	0.192515	0.19257	0.192618	0.192661
	1.7e-05	0.800971	0.779184	0.770672	0.777356	0.799934	0.837239	0.886447	0.944586	0.910458	0.757415	0.628069	0.51604	0.431709	0.370344	0.324698	0.288873	0.25963	0.238469	0.223235	0.212346	0.204642	0.199267	0.19559	0.193147	0.191592	0.190672	0.190201	0.19004	0.19009	0.190277	0.190551	0.190872	0.191215	0.191553	0.191591	0.191652	0.191726	0.191807	0.191889	0.191969	0.192046	0.192118	0.192184	0.192245	0.1923	0.19235	0.192394	0.192434
	1.72e-05	0.801836	0.780443	0.772506	0.780009	0.803706	0.842456	0.893389	0.953394	0.920557	0.768433	0.636598	0.523992	0.43788	0.37497	0.328133	0.292291	0.262245	0.240463	0.224744	0.213475	0.20547	0.199857	0.19599	0.193393	0.191714	0.190694	0.19014	0.189912	0.189906	0.190047	0.190282	0.190571	0.190887	0.191211	0.191531	0.19161	0.191665	0.19173	0.191798	0.191867	0.191934	0.191997	0.192056	0.192111	0.192161	0.192205	0.192246	0.192282
	1.74e-05	0.802689	0.781683	0.774312	0.782625	0.807431	0.84762	0.900277	0.962156	0.929397	0.779585	0.645279	0.532092	0.444193	0.379661	0.331698	0.295831	0.264975	0.242565	0.226356	0.214702	0.206393	0.200538	0.196478	0.193726	0.191922	0.1908	0.190162	0.189865	0.189803	0.189897	0.190092	0.190349	0.190637	0.190939	0.191239	0.191529	0.19168	0.191728	0.191783	0.19184	0.191897	0.191951	0.192003	0.192051	0.192095	0.192135	0.192171	0.192204
	1.76e-05	0.803529	0.782903	0.776092	0.785204	0.811109	0.852729	0.907108	0.970871	0.938312	0.790867	0.654108	0.540337	0.450643	0.384483	0.335389	0.29949	0.267817	0.244772	0.228068	0.216025	0.207409	0.201309	0.197054	0.194145	0.192214	0.190988	0.190266	0.189899	0.189779	0.189826	0.189981	0.190204	0.190465	0.190742	0.191023	0.191296	0.191556	0.1918	0.191841	0.191886	0.191932	0.191978	0.192022	0.192063	0.192101	0.192137	0.192168	0.192197
	1.78e-05	0.804355	0.784106	0.777845	0.787747	0.814741	0.857783	0.913884	0.979537	0.947297	0.802274	0.663079	0.548723	0.457228	0.389435	0.339202	0.3027	0.270768	0.247082	0.229877	0.217441	0.208514	0.202168	0.197715	0.194646	0.192586	0.191255	0.190448	0.190011	0.189832	0.18983	0.189946	0.190135	0.190367	0.190621	0.19088	0.191137	0.191382	0.191613	0.191828	0.192001	0.192036	0.192071	0.192107	0.19214	0.192172	0.192202	0.192229	0.192253
	1.8e-05	0.80517	0.785291	0.779573	0.790255	0.818327	0.862784	0.920603	0.988154	0.956348	0.813802	0.67219	0.557247	0.463944	0.394512	0.343134	0.305725	0.273826	0.249493	0.231782	0.218948	0.209708	0.203111	0.198458	0.195228	0.193038	0.191601	0.190706	0.190198	0.18996	0.189909	0.189984	0.190138	0.190342	0.190568	0.190804	0.19104	0.191268	0.191484	0.191686	0.191871	0.192041	0.192194	0.192247	0.192274	0.1923	0.192324	0.192347	0.192367
	1.82e-05	0.805972	0.786458	0.781275	0.792727	0.821868	0.86773	0.927265	0.99672	0.96546	0.825446	0.681434	0.565905	0.470788	0.399712	0.347184	0.308862	0.276988	0.252001	0.23378	0.220545	0.210987	0.204137	0.199282	0.195889	0.193567	0.192022	0.19104	0.190459	0.190161	0.19006	0.190087	0.190201	0.19037	0.190571	0.190785	0.191003	0.191216	0.191419	0.19161	0.191786	0.191947	0.192094	0.192226	0.192345	0.19245	0.192511	0.192529	0.192546
	1.84e-05	0.806762	0.787608	0.782952	0.795166	0.825364	0.872622	0.933869	1.00523	0.97463	0.837203	0.690809	0.574695	0.477757	0.405032	0.351347	0.312107	0.280253	0.254606	0.235869	0.222229	0.212349	0.205244	0.200184	0.196627	0.194171	0.192517	0.191446	0.19079	0.190422	0.190262	0.190246	0.190325	0.190464	0.190639	0.190833	0.191032	0.19123	0.19142	0.191599	0.191766	0.191919	0.192058	0.192184	0.192297	0.192399	0.192489	0.192569	0.19264
	1.86e-05	0.80754	0.788741	0.784605	0.79757	0.828815	0.877461	0.940416	1.01369	0.983853	0.849067	0.70031	0.583613	0.484848	0.410469	0.355622	0.31546	0.283618	0.257305	0.238047	0.223997	0.213793	0.20643	0.201163	0.197439	0.194848	0.193085	0.191912	0.191171	0.190741	0.190531	0.190471	0.190514	0.190623	0.190773	0.190944	0.191126	0.191307	0.191484	0.191652	0.191809	0.191953	0.192085	0.192205	0.192313	0.192409	0.192495	0.192572	0.19264
	1.88e-05	0.808306	0.789858	0.786234	0.799941	0.832223	0.882247	0.946905	1.0221	0.993126	0.861036	0.709933	0.592657	0.49203	0.416021	0.360005	0.318916	0.287081	0.260096	0.240313	0.225849	0.215317	0.207693	0.202217	0.198324	0.195597	0.193704	0.192435	0.191619	0.191126	0.190863	0.19076	0.190767	0.190845	0.190969	0.191118	0.191281	0.191447	0.19161	0.191766	0.191913	0.192049	0.192173	0.192287	0.192389	0.192481	0.192563	0.192636	0.192701
	1.9e-05	0.809061	0.790958	0.78784	0.802279	0.835587	0.88698	0.953336	1.03045	1.00245	0.873106	0.719675	0.600642	0.499176	0.421684	0.364495	0.322473	0.29064	0.262978	0.242663	0.227781	0.216919	0.209032	0.203344	0.19928	0.196391	0.194385	0.193024	0.19213	0.191574	0.191259	0.191112	0.191081	0.191128	0.191225	0.191353	0.191496	0.191646	0.191795	0.19194	0.192076	0.192203	0.192321	0.192427	0.192524	0.192611	0.192689	0.192758	0.19282
	1.92e-05	0.809804	0.792042	0.789423	0.804585	0.838908	0.891659	0.959709	1.03875	1.01181	0.885271	0.729533	0.608568	0.506438	0.427457	0.369088	0.326129	0.294294	0.265947	0.245097	0.229793	0.218597	0.210443	0.204542	0.200281	0.197252	0.195131	0.193675	0.192705	0.192085	0.191715	0.191524	0.191455	0.191471	0.191542	0.191646	0.191771	0.191904	0.192039	0.192171	0.192298	0.192416	0.192525	0.192626	0.192717	0.192799	0.192873	0.192938	0.192997
	1.94e-05	0.810536	0.79311	0.790982	0.806859	0.842187	0.896287	0.966024	1.04699	1.02121	0.897531	0.739502	0.616611	0.513813	0.433336	0.373782	0.329882	0.297707	0.269003	0.247612	0.231883	0.22035	0.211927	0.205786	0.201348	0.198176	0.19594	0.194389	0.19334	0.192655	0.192231	0.191994	0.191888	0.191872	0.191915	0.191997	0.192102	0.192218	0.192339	0.192459	0.192575	0.192685	0.192786	0.19288	0.192965	0.193042	0.193112	0.193174	0.193229
	1.96e-05	0.811257	0.794163	0.79252	0.809101	0.845424	0.900863	0.972281	1.05517	1.03065	0.909879	0.74958	0.624767	0.521299	0.439321	0.378576	0.333729	0.300799	0.272143	0.250208	0.234049	0.222175	0.213465	0.207094	0.202479	0.199164	0.19681	0.195163	0.194035	0.193284	0.192805	0.192523	0.192378	0.192329	0.192345	0.192403	0.192488	0.192588	0.192695	0.192802	0.192907	0.193008	0.193102	0.193188	0.193268	0.19334	0.193405	0.193463	0.193515
	1.98e-05	0.811968	0.795201	0.794036	0.811313	0.84862	0.905387	0.97848	1.0633	1.04013	0.922315	0.759763	0.633033	0.528893	0.445408	0.383466	0.337669	0.303979	0.275367	0.252881	0.236289	0.224071	0.215059	0.208466	0.203672	0.200213	0.19774	0.195996	0.194787	0.193969	0.193436	0.193106	0.192923	0.192841	0.192829	0.192864	0.192929	0.193011	0.193103	0.193198	0.193293	0.193384	0.19347	0.19355	0.193623	0.19369	0.193751	0.193805	0.193854
	2e-05	0.812667	0.796224	0.79553	0.813494	0.851775	0.909861	0.984621	1.07137	1.04963	0.934679	0.770048	0.641406	0.536592	0.451595	0.388451	0.341699	0.307246	0.278671	0.255631	0.238602	0.22601	0.216717	0.209902	0.204927	0.201321	0.198729	0.196886	0.195596	0.194711	0.194121	0.193745	0.193521	0.193406	0.193366	0.193377	0.193422	0.193487	0.193564	0.193647	0.19373	0.193812	0.19389	0.193963	0.19403	0.194092	0.194148	0.194199	0.194244
	2.02e-05	0.813357	0.797232	0.797003	0.815646	0.85489	0.914283	0.990704	1.07938	1.05917	0.945573	0.780432	0.649884	0.544396	0.45788	0.39353	0.345817	0.310597	0.282056	0.258457	0.240986	0.228013	0.21844	0.211398	0.206242	0.202487	0.199774	0.197832	0.196459	0.195506	0.19486	0.194436	0.194172	0.194024	0.193955	0.193942	0.193966	0.194014	0.194076	0.194145	0.194218	0.19429	0.19436	0.194425	0.194487	0.194543	0.194595	0.194642	0.194684
	2.04e-05	0.814036	0.798226	0.798456	0.817768	0.857965	0.918656	0.996729	1.08733	1.06873	0.956548	0.790913	0.658463	0.552301	0.464261	0.398699	0.350022	0.314031	0.285518	0.261355	0.24341	0.230081	0.220224	0.212956	0.207615	0.203711	0.200875	0.198832	0.197377	0.196354	0.19565	0.195178	0.194875	0.194692	0.194594	0.194557	0.19456	0.19459	0.194636	0.194693	0.194754	0.194817	0.194878	0.194937	0.194992	0.195044	0.19509	0.195133	0.195172
	2.06e-05	0.814705	0.799206	0.799888	0.819862	0.861001	0.922978	1.0027	1.09523	1.07831	0.967601	0.801487	0.667141	0.560306	0.470737	0.403957	0.354311	0.317546	0.289058	0.264326	0.2459	0.232213	0.22207	0.214571	0.209045	0.204989	0.20203	0.199886	0.198346	0.197254	0.196492	0.195971	0.195627	0.195409	0.195283	0.19522	0.195202	0.195214	0.195245	0.195289	0.195339	0.195391	0.195445	0.195496	0.195545	0.195591	0.195633	0.195672	0.195707
	2.08e-05	0.815364	0.800172	0.801301	0.821927	0.863999	0.927252	1.00861	1.10306	1.08792	0.97873	0.812151	0.675916	0.568409	0.477305	0.409302	0.358683	0.32114	0.292673	0.267351	0.248454	0.234406	0.223975	0.216244	0.21053	0.206322	0.203238	0.200991	0.199367	0.198204	0.197383	0.196813	0.196427	0.196175	0.196019	0.195931	0.195892	0.195885	0.195901	0.195931	0.19597	0.196013	0.196057	0.196101	0.196144	0.196184	0.196222	0.196256	0.196288
	2.1e-05	0.816013	0.801124	0.802694	0.823964	0.866958	0.931477	1.01446	1.11083	1.09755	0.98993	0.822903	0.684784	0.576606	0.483963	0.414733	0.362816	0.324668	0.296361	0.270427	0.251073	0.236661	0.225939	0.217974	0.21207	0.207708	0.204497	0.202147	0.200437	0.199203	0.198322	0.197703	0.197275	0.196987	0.196801	0.196688	0.196627	0.196603	0.196603	0.196619	0.196646	0.196679	0.196715	0.196752	0.196788	0.196823	0.196855	0.196886	0.196914
	2.12e-05	0.816653	0.802063	0.804068	0.825974	0.86988	0.935654	1.02026	1.11855	1.10719	1.0012	0.833741	0.693744	0.584897	0.49071	0.420105	0.366881	0.327985	0.299605	0.27357	0.253754	0.238975	0.227959	0.219758	0.213663	0.209145	0.205807	0.203352	0.201555	0.20025	0.199309	0.198639	0.198169	0.197846	0.197629	0.197491	0.197408	0.197365	0.197349	0.197351	0.197366	0.197389	0.197416	0.197446	0.197476	0.197505	0.197533	0.197559	0.197583
	2.14e-05	0.817283	0.802989	0.805423	0.827957	0.872765	0.939782	1.026	1.12621	1.11685	1.01253	0.844662	0.702793	0.592805	0.497543	0.425213	0.371019	0.331371	0.302387	0.276778	0.256496	0.241347	0.230035	0.221596	0.215308	0.210633	0.207167	0.204605	0.202721	0.201343	0.200342	0.199621	0.199108	0.198749	0.198502	0.198337	0.198232	0.19817	0.198138	0.198127	0.19813	0.198143	0.198161	0.198183	0.198206	0.19823	0.198253	0.198275	0.198295
	2.16e-05	0.817904	0.803903	0.806759	0.829914	0.875614	0.943864	1.03168	1.1338	1.12652	1.02393	0.855663	0.711929	0.600165	0.504462	0.430397	0.375228	0.334826	0.305212	0.280037	0.259299	0.243776	0.232166	0.223486	0.217004	0.21217	0.208574	0.205906	0.203933	0.202482	0.201419	0.200647	0.200091	0.199695	0.199417	0.199227	0.199099	0.199018	0.19897	0.198945	0.198936	0.198938	0.198947	0.198962	0.198978	0.198996	0.199014	0.199032	0.199049
	2.18e-05	0.818515	0.804803	0.808078	0.831844	0.878426	0.947899	1.03731	1.14134	1.13621	1.03538	0.866742	0.721142	0.607612	0.511465	0.435655	0.379508	0.338346	0.308099	0.283015	0.26216	0.246262	0.23435	0.225428	0.218749	0.213756	0.210029	0.207253	0.205191	0.203665	0.202541	0.201717	0.201117	0.200684	0.200375	0.200158	0.200008	0.199907	0.199843	0.199803	0.199782	0.199774	0.199775	0.199781	0.199791	0.199803	0.199816	0.199829	0.199842
	2.2e-05	0.819118	0.805691	0.809378	0.833749	0.881204	0.951888	1.04288	1.14882	1.14591	1.04689	0.877897	0.730311	0.614148	0.518549	0.440987	0.383856	0.341932	0.311046	0.286052	0.26508	0.248802	0.236586	0.22742	0.220543	0.215388	0.211529	0.208644	0.206493	0.204892	0.203705	0.202829	0.202185	0.201715	0.201374	0.20113	0.200958	0.200837	0.200756	0.200702	0.200669	0.20065	0.200642	0.20064	0.200643	0.200649	0.200657	0.200666	0.200676
	2.22e-05	0.819712	0.806567	0.810662	0.835629	0.883946	0.955831	1.0484	1.15624	1.15395	1.05846	0.889125	0.739421	0.620475	0.525657	0.446391	0.388271	0.345557	0.314053	0.289144	0.267832	0.251395	0.238874	0.229461	0.222384	0.217067	0.213074	0.21008	0.207837	0.206161	0.204911	0.203982	0.203294	0.202786	0.202414	0.202143	0.201947	0.201807	0.201708	0.20164	0.201595	0.201565	0.201548	0.201538	0.201534	0.201535	0.201537	0.201542	0.201547
	2.24e-05	0.820297	0.807431	0.811928	0.837485	0.886654	0.959729	1.05387	1.16359	1.16191	1.07007	0.900425	0.747556	0.626881	0.531949	0.451865	0.392752	0.349229	0.317118	0.292291	0.270537	0.254042	0.241212	0.23155	0.224272	0.218791	0.214664	0.211559	0.209224	0.207472	0.206158	0.205176	0.204442	0.203897	0.203492	0.203194	0.202975	0.202815	0.202699	0.202617	0.202559	0.202518	0.202491	0.202474	0.202463	0.202457	0.202455	0.202455	0.202457
	2.26e-05	0.820874	0.808283	0.813177	0.839316	0.889328	0.963583	1.05928	1.17089	1.16988	1.08174	0.911793	0.755772	0.633366	0.538005	0.457409	0.397297	0.35296	0.32024	0.295492	0.273294	0.256711	0.243599	0.233687	0.226206	0.220559	0.216296	0.213079	0.210652	0.208823	0.207445	0.206409	0.20563	0.205046	0.204609	0.204283	0.204041	0.203861	0.203728	0.203631	0.20356	0.203509	0.203472	0.203446	0.203429	0.203417	0.203409	0.203405	0.203403
	2.28e-05	0.821442	0.809124	0.814409	0.841123	0.891969	0.967392	1.06463	1.17813	1.17786	1.09345	0.923229	0.764066	0.639926	0.544134	0.46302	0.401906	0.35675	0.323417	0.298747	0.2761	0.259164	0.246035	0.23587	0.228184	0.22237	0.217971	0.214641	0.212121	0.210214	0.208771	0.207681	0.206856	0.206233	0.205764	0.20541	0.205143	0.204943	0.204793	0.204681	0.204597	0.204535	0.204489	0.204455	0.20443	0.204413	0.2044	0.204391	0.204384
	2.3e-05	0.822001	0.809953	0.815626	0.842907	0.894577	0.971158	1.06993	1.18531	1.18586	1.10521	0.934729	0.772436	0.646562	0.550334	0.468699	0.406576	0.360597	0.326648	0.301619	0.278955	0.261664	0.248517	0.238098	0.230206	0.224224	0.219687	0.216243	0.213629	0.211644	0.210136	0.20899	0.208119	0.207458	0.206955	0.206573	0.206282	0.206062	0.205894	0.205767	0.20567	0.205597	0.205541	0.205499	0.205467	0.205443	0.205425	0.205411	0.205401
	2.32e-05	0.822553	0.810771	0.816826	0.844668	0.897153	0.974881	1.07518	1.19244	1.19387	1.117	0.946293	0.780882	0.653269	0.556603	0.474443	0.411285	0.364499	0.329933	0.304413	0.281858	0.264209	0.250951	0.240371	0.232271	0.226119	0.221443	0.217885	0.215176	0.213112	0.211538	0.210336	0.209419	0.208718	0.208182	0.207771	0.207457	0.207215	0.20703	0.206888	0.206778	0.206693	0.206628	0.206578	0.206539	0.206508	0.20648	0.206446	0.206418
	2.34e-05	0.823097	0.811577	0.818011	0.846406	0.899697	0.978562	1.08038	1.1995	1.20189	1.12884	0.957219	0.789401	0.660049	0.56294	0.480252	0.416035	0.368457	0.333269	0.307257	0.284808	0.266798	0.253254	0.242687	0.234378	0.228055	0.223239	0.219565	0.21676	0.214616	0.212976	0.211719	0.210754	0.210014	0.209444	0.209005	0.208666	0.208389	0.208131	0.207926	0.207762	0.20763	0.207524	0.207437	0.207367	0.20731	0.207263	0.207224	0.207192
	2.36e-05	0.823632	0.812373	0.819181	0.848122	0.90221	0.9822	1.08552	1.2065	1.20991	1.14071	0.967549	0.797992	0.666897	0.569345	0.486123	0.420842	0.372468	0.336657	0.31015	0.287803	0.269431	0.255599	0.245046	0.236526	0.230031	0.225073	0.221283	0.218382	0.216158	0.21445	0.213137	0.212125	0.21134	0.210639	0.210088	0.209651	0.209305	0.209028	0.208807	0.208629	0.208486	0.208369	0.208274	0.208196	0.208133	0.20808	0.208036	0.208
	2.38e-05	0.82416	0.813159	0.820335	0.849816	0.904692	0.985797	1.09062	1.21345	1.21794	1.15262	0.977939	0.806653	0.673814	0.575815	0.492057	0.425706	0.376532	0.340094	0.313091	0.290844	0.272107	0.257985	0.247314	0.238714	0.232046	0.226945	0.223038	0.22004	0.217735	0.215959	0.214523	0.213335	0.212402	0.211667	0.211085	0.210623	0.210254	0.209959	0.209722	0.20953	0.209374	0.209248	0.209144	0.209058	0.208988	0.208929	0.208881	0.20884
	2.4e-05	0.824681	0.813934	0.821474	0.851489	0.907143	0.989354	1.09566	1.22033	1.22598	1.16456	0.988387	0.815383	0.680797	0.58235	0.498053	0.430625	0.380647	0.34358	0.316079	0.29393	0.274825	0.260411	0.249506	0.240942	0.234099	0.228855	0.224829	0.221733	0.219303	0.217288	0.215712	0.214474	0.213499	0.212728	0.212116	0.211628	0.211237	0.210923	0.210669	0.210463	0.210295	0.210158	0.210045	0.209952	0.209875	0.209811	0.209757	0.209712
	2.42e-05	0.825193	0.814698	0.822599	0.85314	0.909565	0.992869	1.10065	1.22716	1.23401	1.17653	0.99889	0.82418	0.687845	0.588407	0.504108	0.435598	0.384813	0.347114	0.319112	0.297059	0.277584	0.262876	0.251736	0.243208	0.236189	0.230801	0.226656	0.223324	0.220656	0.21857	0.216934	0.215646	0.214629	0.213822	0.213179	0.212665	0.212251	0.211918	0.211648	0.211428	0.211248	0.2111	0.210978	0.210877	0.210793	0.210723	0.210664	0.210615
	2.44e-05	0.825699	0.815453	0.82371	0.854771	0.911957	0.996345	1.10559	1.23394	1.24205	1.18853	1.00945	0.833043	0.694957	0.594149	0.510186	0.440624	0.389029	0.350695	0.32219	0.300231	0.280383	0.265379	0.254002	0.245353	0.238316	0.232783	0.228322	0.224796	0.222043	0.219886	0.21819	0.216851	0.215791	0.214948	0.214274	0.213733	0.213297	0.212945	0.212658	0.212424	0.212231	0.212073	0.211942	0.211833	0.211742	0.211666	0.211602	0.211548
	2.46e-05	0.826197	0.816198	0.824806	0.856382	0.91432	0.999782	1.11048	1.24065	1.25009	1.20056	1.01992	0.84197	0.702132	0.599952	0.515653	0.445703	0.393293	0.354322	0.325312	0.303444	0.283222	0.26792	0.256305	0.247463	0.24048	0.234586	0.229931	0.226302	0.223463	0.221234	0.219477	0.218088	0.216985	0.216105	0.2154	0.214832	0.214374	0.214002	0.213698	0.21345	0.213245	0.213076	0.212936	0.212819	0.212721	0.212639	0.21257	0.212511
	2.48e-05	0.826687	0.816932	0.825889	0.857972	0.916654	1.00318	1.11532	1.24731	1.25813	1.21261	1.02869	0.85096	0.709367	0.605814	0.521164	0.450834	0.397605	0.357993	0.328478	0.306496	0.2861	0.270498	0.258643	0.249607	0.242494	0.236353	0.231574	0.227841	0.224915	0.222614	0.220797	0.219356	0.218209	0.217292	0.216556	0.215962	0.21548	0.215089	0.214768	0.214505	0.214288	0.214108	0.213958	0.213833	0.213729	0.213641	0.213566	0.213503
	2.5e-05	0.827171	0.817658	0.826958	0.859543	0.918961	1.00654	1.12011	1.25391	1.26616	1.22406	1.03752	0.860013	0.716663	0.611735	0.526728	0.456014	0.401965	0.36171	0.331685	0.309296	0.289016	0.273113	0.261016	0.251685	0.244259	0.238155	0.23325	0.229413	0.2264	0.224026	0.222147	0.220655	0.219464	0.21851	0.217742	0.217121	0.216616	0.216204	0.215867	0.215589	0.215359	0.215169	0.21501	0.214877	0.214765	0.214671	0.214591	0.214524
	2.52e-05	0.827648	0.818373	0.828013	0.861095	0.92124	1.00986	1.12486	1.26045	1.27419	1.23445	1.04641	0.869125	0.724017	0.617712	0.532345	0.461245	0.40637	0.365469	0.334934	0.312136	0.29197	0.275763	0.263423	0.253621	0.246032	0.239991	0.234959	0.231017	0.227916	0.225469	0.223528	0.221984	0.220749	0.219757	0.218957	0.218308	0.217781	0.217349	0.216994	0.216702	0.216459	0.216257	0.216089	0.215948	0.215829	0.215729	0.215644	0.215572
	2.54e-05	0.828118	0.81908	0.829056	0.862627	0.923491	1.01314	1.12955	1.26694	1.28222	1.24449	1.05536	0.878297	0.731429	0.623745	0.538014	0.466525	0.410821	0.369272	0.338223	0.315015	0.29496	0.278448	0.265641	0.25559	0.247837	0.241833	0.2367	0.232652	0.229463	0.226941	0.224939	0.223342	0.222062	0.221032	0.2202	0.219524	0.218973	0.218521	0.218149	0.217842	0.217586	0.217374	0.217196	0.217046	0.21692	0.216814	0.216724	0.216647
	2.56e-05	0.828581	0.819777	0.830086	0.864141	0.925716	1.01639	1.1342	1.27337	1.29024	1.25425	1.06437	0.887527	0.738896	0.629833	0.543733	0.471852	0.415316	0.373116	0.341552	0.317933	0.297987	0.281168	0.267846	0.257592	0.249673	0.243533	0.238473	0.234318	0.23104	0.228444	0.226378	0.224728	0.223404	0.222336	0.221471	0.220768	0.220193	0.219721	0.219331	0.219009	0.21874	0.218517	0.218329	0.218171	0.218038	0.217925	0.21783	0.217748
	2.58e-05	0.829038	0.820465	0.831102	0.865636	0.927915	1.0196	1.1388	1.27975	1.29825	1.26379	1.07343	0.896814	0.746419	0.635974	0.549503	0.477227	0.419855	0.377001	0.34492	0.320888	0.301049	0.283663	0.270084	0.259626	0.25154	0.245264	0.240277	0.236014	0.232646	0.229975	0.227846	0.226143	0.224773	0.223667	0.22277	0.222038	0.221439	0.220947	0.22054	0.220202	0.219921	0.219686	0.219488	0.219322	0.219182	0.219063	0.218962	0.218876
	2.6e-05	0.829488	0.821144	0.832107	0.867114	0.930087	1.02278	1.14336	1.28607	1.30626	1.27333	1.08255	0.906157	0.753997	0.642168	0.555321	0.482648	0.424437	0.380926	0.348326	0.323879	0.304147	0.286187	0.272354	0.26169	0.253436	0.247023	0.242021	0.237739	0.234282	0.231534	0.229342	0.227585	0.22617	0.225025	0.224095	0.223335	0.222712	0.222199	0.221774	0.221421	0.221127	0.22088	0.220673	0.220499	0.220351	0.220226	0.220119	0.220028
	2.62e-05	0.829932	0.821815	0.833099	0.868573	0.932234	1.02592	1.14787	1.29234	1.31425	1.28286	1.09173	0.915555	0.761627	0.648413	0.561187	0.488115	0.429061	0.384891	0.35177	0.326907	0.307084	0.288745	0.274656	0.263785	0.255363	0.248811	0.243695	0.239494	0.235945	0.233122	0.230865	0.229054	0.227593	0.226409	0.225446	0.224658	0.224011	0.223477	0.223034	0.222666	0.222358	0.2221	0.221883	0.2217	0.221545	0.221413	0.221301	0.221206
	2.64e-05	0.830369	0.822477	0.834079	0.870015	0.934356	1.02902	1.15233	1.29855	1.32224	1.29178	1.10095	0.925005	0.769309	0.654708	0.567101	0.493627	0.433727	0.388895	0.355251	0.32997	0.309995	0.291336	0.276989	0.26591	0.257318	0.250627	0.245396	0.241277	0.237636	0.234736	0.232415	0.230549	0.229042	0.227819	0.226822	0.226006	0.225334	0.224779	0.224319	0.223935	0.223614	0.223345	0.223118	0.222926	0.222764	0.222626	0.222508	0.222408
	2.66e-05	0.8308	0.82313	0.835047	0.87144	0.936453	1.03209	1.15675	1.30471	1.33022	1.29994	1.11023	0.934509	0.777042	0.661013	0.573061	0.499183	0.438434	0.392937	0.358768	0.333054	0.31294	0.293958	0.279352	0.268064	0.259301	0.252471	0.247124	0.242921	0.239355	0.236377	0.233991	0.23207	0.230517	0.229255	0.228224	0.227379	0.226682	0.226106	0.225628	0.225228	0.224894	0.224613	0.22437	0.224137	0.223938	0.223769	0.223624	0.223499
	2.68e-05	0.831225	0.823775	0.836004	0.872848	0.938525	1.03513	1.16113	1.31082	1.33819	1.30809	1.11955	0.944064	0.784825	0.667362	0.579067	0.504397	0.44318	0.397016	0.36232	0.33594	0.315571	0.296612	0.281746	0.270247	0.261312	0.254341	0.248878	0.244579	0.2411	0.238044	0.235593	0.233617	0.232017	0.230714	0.22965	0.228776	0.228009	0.227335	0.226771	0.226298	0.2259	0.225563	0.225278	0.225035	0.224829	0.224652	0.224502	0.224372
	2.7e-05	0.831644	0.824412	0.836949	0.87424	0.940574	1.03813	1.16546	1.31687	1.34614	1.31625	1.12892	0.953669	0.792657	0.673757	0.585118	0.50946	0.447966	0.401133	0.365907	0.338859	0.318143	0.299297	0.284169	0.272458	0.263351	0.256238	0.250658	0.246263	0.242784	0.239737	0.23722	0.235188	0.233541	0.232092	0.230876	0.22987	0.229035	0.228339	0.227756	0.227267	0.226854	0.226505	0.226209	0.225958	0.225743	0.22556	0.225403	0.225269
	2.72e-05	0.832057	0.825041	0.837882	0.875615	0.942599	1.0411	1.16975	1.32287	1.35409	1.32441	1.13834	0.962787	0.800538	0.680197	0.590949	0.514564	0.452792	0.405285	0.369529	0.341812	0.320747	0.302012	0.286621	0.274696	0.265416	0.258161	0.252464	0.24797	0.244411	0.241455	0.238872	0.236604	0.234753	0.233234	0.231982	0.230946	0.230086	0.229367	0.228765	0.228259	0.227832	0.227471	0.227165	0.226904	0.226682	0.226492	0.226329	0.226189
	2.74e-05	0.832464	0.825662	0.838805	0.876974	0.944601	1.04404	1.17399	1.32882	1.36202	1.33256	1.14781	0.970613	0.808465	0.686682	0.596324	0.519708	0.457655	0.409474	0.373016	0.344798	0.323383	0.304757	0.289101	0.276962	0.267507	0.260109	0.254294	0.249702	0.246061	0.243009	0.240188	0.237862	0.235961	0.234401	0.233113	0.232047	0.23116	0.230419	0.229798	0.229275	0.228834	0.228461	0.228143	0.227874	0.227643	0.227446	0.227278	0.227133
	2.76e-05	0.832866	0.826275	0.839716	0.878317	0.94658	1.04695	1.17819	1.33472	1.36897	1.34072	1.15731	0.97829	0.816439	0.693211	0.601741	0.524892	0.462556	0.413697	0.376469	0.347816	0.326049	0.307531	0.291609	0.279255	0.269624	0.262082	0.256148	0.251458	0.247469	0.244257	0.241529	0.239145	0.237195	0.235592	0.234268	0.233171	0.232258	0.231494	0.230854	0.230314	0.229859	0.229473	0.229145	0.228866	0.228627	0.228423	0.228249	0.228099
	2.78e-05	0.833262	0.82688	0.840617	0.879645	0.948536	1.04982	1.18235	1.34056	1.37546	1.34886	1.16686	0.986016	0.824459	0.699784	0.6072	0.530114	0.467494	0.417955	0.379956	0.350865	0.328746	0.310334	0.294144	0.281574	0.271766	0.264079	0.258009	0.252898	0.248812	0.245529	0.242879	0.240452	0.238452	0.236806	0.235447	0.234319	0.233379	0.232592	0.231932	0.231376	0.230906	0.230507	0.230169	0.22988	0.229634	0.229423	0.229242	0.229087
	2.8e-05	0.833652	0.827478	0.841507	0.880958	0.95047	1.05266	1.18647	1.34635	1.38196	1.35701	1.17645	0.993789	0.832523	0.706398	0.6127	0.535375	0.472469	0.422246	0.383474	0.353946	0.331472	0.313166	0.296706	0.283918	0.273933	0.266101	0.259564	0.254351	0.250179	0.246824	0.244114	0.241783	0.239732	0.238044	0.236648	0.235489	0.234522	0.233713	0.233033	0.23246	0.231975	0.231564	0.231214	0.230916	0.230662	0.230444	0.230257	0.230096
	2.82e-05	0.834037	0.828068	0.842387	0.882255	0.952382	1.05547	1.19054	1.35209	1.38844	1.36514	1.18608	1.00161	0.840631	0.713054	0.61824	0.540674	0.477479	0.426454	0.387025	0.357056	0.334228	0.316025	0.299295	0.286288	0.276125	0.267815	0.261144	0.255827	0.251569	0.248142	0.245371	0.243118	0.241035	0.239304	0.237871	0.236681	0.235687	0.234855	0.234155	0.233565	0.233066	0.232642	0.232281	0.231974	0.231711	0.231486	0.231293	0.231127
	2.84e-05	0.834416	0.828651	0.843257	0.883538	0.954273	1.05825	1.19458	1.35779	1.39492	1.37328	1.19575	1.00947	0.848782	0.719751	0.623819	0.54601	0.482525	0.430589	0.390607	0.360197	0.337012	0.318912	0.30191	0.288682	0.278105	0.269543	0.262747	0.257327	0.252982	0.249482	0.246649	0.244345	0.242361	0.240587	0.239117	0.237895	0.236874	0.236019	0.235299	0.234692	0.234177	0.233741	0.233369	0.233052	0.232781	0.232549	0.23235	0.232178
	2.86e-05	0.83479	0.829227	0.844116	0.884806	0.956143	1.061	1.19858	1.36343	1.4014	1.3814	1.20546	1.01738	0.856975	0.726488	0.629437	0.551382	0.487605	0.434757	0.39422	0.363367	0.339824	0.321825	0.30455	0.291037	0.280009	0.271295	0.264374	0.258849	0.254417	0.250844	0.24795	0.245594	0.243667	0.241891	0.240384	0.23913	0.238082	0.237203	0.236464	0.235839	0.23531	0.23486	0.234478	0.234151	0.233872	0.233632	0.233427	0.23325
	2.88e-05	0.835159	0.829796	0.844966	0.88606	0.957991	1.06373	1.20253	1.36902	1.40786	1.38952	1.21521	1.02534	0.86521	0.733265	0.635093	0.55679	0.49272	0.438957	0.397864	0.366565	0.342664	0.324382	0.307215	0.293152	0.281938	0.273071	0.266023	0.260393	0.255874	0.252227	0.249271	0.246863	0.244891	0.243216	0.241672	0.240386	0.239311	0.238409	0.237649	0.237007	0.236463	0.236	0.235606	0.23527	0.234982	0.234736	0.234524	0.234342
	2.9e-05	0.835522	0.830357	0.845806	0.8873	0.95982	1.06642	1.20645	1.37456	1.41432	1.39763	1.22499	1.03333	0.873485	0.740079	0.640786	0.562233	0.497869	0.443189	0.401537	0.369792	0.345531	0.326956	0.309776	0.295291	0.28389	0.274869	0.267695	0.261959	0.257352	0.253631	0.250613	0.248152	0.246136	0.244478	0.242981	0.241663	0.24056	0.239634	0.238854	0.238194	0.237635	0.23716	0.236755	0.236409	0.236112	0.235859	0.23564	0.235453
	2.92e-05	0.835881	0.830912	0.846636	0.888525	0.961628	1.06908	1.21033	1.38006	1.42077	1.40573	1.2348	1.04137	0.881801	0.746932	0.646516	0.567711	0.502764	0.447453	0.40524	0.373047	0.348425	0.329556	0.31217	0.297455	0.285866	0.276691	0.269388	0.263547	0.258851	0.255056	0.251975	0.249461	0.2474	0.245704	0.2443	0.24296	0.241829	0.240879	0.240079	0.239402	0.238827	0.238339	0.237922	0.237566	0.237262	0.237001	0.236776	0.236583
	2.94e-05	0.836235	0.83146	0.847456	0.889738	0.963416	1.07172	1.21417	1.38551	1.42721	1.41382	1.24465	1.04944	0.890156	0.753822	0.652281	0.573223	0.507269	0.451747	0.408971	0.376329	0.351344	0.332101	0.314589	0.299642	0.287864	0.278534	0.271103	0.265155	0.26037	0.256501	0.253356	0.250789	0.248684	0.246949	0.245513	0.244276	0.243118	0.242144	0.241323	0.240628	0.240038	0.239537	0.239109	0.238743	0.23843	0.238161	0.23793	0.237732
	2.96e-05	0.836583	0.832001	0.848268	0.890936	0.965184	1.07432	1.21797	1.39091	1.43364	1.4219	1.25454	1.05756	0.898538	0.760749	0.658082	0.578768	0.511807	0.456072	0.412731	0.379638	0.35429	0.334438	0.317032	0.301853	0.289886	0.280399	0.27284	0.266784	0.261909	0.257965	0.254758	0.252137	0.249986	0.248213	0.246744	0.245523	0.244425	0.243428	0.242586	0.241873	0.241268	0.240753	0.240314	0.239938	0.239617	0.239341	0.239103	0.238899
	2.98e-05	0.836927	0.832535	0.84907	0.892122	0.966933	1.0769	1.22173	1.39626	1.44006	1.42997	1.26445	1.06571	0.906927	0.767711	0.663917	0.584347	0.516376	0.460427	0.416519	0.382973	0.35726	0.336801	0.3195	0.304087	0.291929	0.282286	0.274597	0.268434	0.263469	0.259449	0.256178	0.253504	0.251307	0.249495	0.247993	0.246744	0.2457	0.24473	0.243867	0.243137	0.242516	0.241988	0.241537	0.241152	0.240821	0.240538	0.240294	0.240084
	3e-05	0.837266	0.833063	0.849863	0.893295	0.968664	1.07945	1.22546	1.40156	1.44647	1.43803	1.27439	1.0739	0.915353	0.774709	0.669786	0.589958	0.520976	0.464811	0.420335	0.386334	0.360055	0.339189	0.321991	0.306344	0.293994	0.284193	0.276374	0.270103	0.265047	0.260951	0.257617	0.254889	0.252646	0.250795	0.24926	0.247982	0.246914	0.246018	0.245167	0.244418	0.243782	0.243241	0.242778	0.242383	0.242044	0.241753	0.241502	0.241287
	3.02e-05	0.8376	0.833585	0.850647	0.894454	0.970375	1.08198	1.22915	1.40682	1.45286	1.44607	1.28437	1.08213	0.923815	0.781742	0.675689	0.595602	0.525606	0.469224	0.424177	0.389721	0.362773	0.341602	0.324506	0.308623	0.296081	0.286122	0.278171	0.271791	0.266645	0.262473	0.259074	0.256291	0.254003	0.252113	0.250544	0.249238	0.248145	0.247228	0.246456	0.245718	0.245066	0.244511	0.244037	0.243631	0.243284	0.242985	0.242728	0.242507
	3.04e-05	0.83793	0.8341	0.851422	0.895602	0.972068	1.08448	1.2328	1.41203	1.45925	1.45411	1.29437	1.09039	0.932312	0.788808	0.681624	0.601277	0.530266	0.473666	0.428046	0.393133	0.365516	0.344038	0.327044	0.310924	0.298188	0.28807	0.279988	0.273499	0.268261	0.264013	0.260549	0.257712	0.255377	0.253448	0.251846	0.250511	0.249393	0.248455	0.247665	0.246997	0.246367	0.245799	0.245313	0.244897	0.244541	0.244234	0.243971	0.243744
	3.06e-05	0.838255	0.834609	0.852189	0.896736	0.973743	1.08695	1.23642	1.4172	1.46562	1.46213	1.30441	1.09869	0.940844	0.795909	0.687591	0.606506	0.534956	0.478136	0.431942	0.396424	0.368284	0.346499	0.329587	0.313247	0.300317	0.290039	0.281825	0.275225	0.269896	0.26557	0.262042	0.25915	0.256769	0.2548	0.253164	0.2518	0.250658	0.249699	0.24889	0.248207	0.247627	0.247103	0.246606	0.24618	0.245814	0.2455	0.24523	0.244998
	3.08e-05	0.838576	0.835112	0.852947	0.897859	0.9754	1.0894	1.24	1.42232	1.47197	1.47014	1.31447	1.10702	0.949034	0.803042	0.69359	0.611411	0.539674	0.482634	0.435863	0.399595	0.371076	0.348982	0.331817	0.315591	0.302465	0.292027	0.28368	0.27697	0.271548	0.267145	0.263552	0.260605	0.258177	0.256168	0.254499	0.253106	0.251939	0.250959	0.250132	0.249432	0.248839	0.248335	0.247905	0.247479	0.247104	0.246783	0.246506	0.246268
	3.1e-05	0.838892	0.835608	0.853696	0.898969	0.977039	1.09182	1.24355	1.42739	1.47831	1.47814	1.32455	1.11538	0.956813	0.810208	0.699621	0.616346	0.544421	0.48716	0.439809	0.402791	0.373892	0.351488	0.33407	0.317956	0.304634	0.294034	0.285554	0.278733	0.273219	0.268738	0.265079	0.262077	0.259602	0.257553	0.255849	0.254427	0.253236	0.252234	0.251389	0.250674	0.250067	0.24955	0.24911	0.248734	0.248411	0.248081	0.247798	0.247554
	3.12e-05	0.839204	0.836099	0.854438	0.900068	0.978662	1.09421	1.24706	1.43243	1.48464	1.48612	1.33467	1.12378	0.964626	0.817405	0.705681	0.621311	0.549197	0.491712	0.443781	0.406012	0.376731	0.354017	0.336344	0.320342	0.306822	0.29606	0.287446	0.280514	0.274906	0.270347	0.266623	0.263565	0.261043	0.258954	0.257216	0.255765	0.254548	0.253525	0.252661	0.25193	0.251309	0.250781	0.250331	0.249946	0.249616	0.249333	0.24909	0.248855
	3.14e-05	0.839512	0.836584	0.855171	0.901155	0.980267	1.09659	1.25054	1.43741	1.49095	1.49408	1.34453	1.13221	0.972472	0.824634	0.711772	0.626307	0.554	0.496291	0.447612	0.409257	0.379594	0.356568	0.338639	0.322747	0.30903	0.298105	0.289356	0.282312	0.276611	0.271974	0.268183	0.265069	0.2625	0.26037	0.258598	0.257117	0.255876	0.254831	0.253948	0.253201	0.252567	0.252027	0.251566	0.251173	0.250835	0.250546	0.250297	0.250083
	3.16e-05	0.839815	0.837063	0.855896	0.90223	0.981855	1.09893	1.25398	1.44236	1.49725	1.50204	1.35357	1.14066	0.979574	0.831894	0.717892	0.631331	0.55883	0.500896	0.451357	0.412526	0.382479	0.35914	0.340955	0.325173	0.311257	0.300168	0.291284	0.284127	0.278333	0.273616	0.269759	0.266589	0.263972	0.261802	0.259996	0.258485	0.257218	0.256152	0.255251	0.254488	0.253839	0.253288	0.252817	0.252414	0.252069	0.251773	0.251518	0.251299
	3.18e-05	0.840114	0.837537	0.856614	0.903295	0.983426	1.10126	1.25739	1.44726	1.50353	1.50997	1.36264	1.14915	0.986606	0.839185	0.724042	0.636383	0.563687	0.505258	0.455126	0.415818	0.385386	0.361734	0.343292	0.327618	0.313502	0.302249	0.293229	0.28596	0.28007	0.275275	0.271351	0.268125	0.26546	0.263249	0.261408	0.259868	0.258576	0.257487	0.256568	0.255788	0.255126	0.254562	0.254081	0.253669	0.253316	0.253014	0.252753	0.252529
	3.2e-05	0.840409	0.838005	0.857323	0.904348	0.984982	1.10355	1.26077	1.45212	1.5098	1.5179	1.37174	1.15767	0.993671	0.846505	0.73022	0.641464	0.568571	0.509479	0.458921	0.419133	0.388315	0.364349	0.345649	0.330083	0.315766	0.304348	0.295191	0.287809	0.281825	0.27695	0.272959	0.269676	0.266963	0.264711	0.262835	0.261265	0.259947	0.258837	0.257899	0.257103	0.256427	0.255851	0.255359	0.254939	0.254578	0.254268	0.254002	0.253773
	3.22e-05	0.840701	0.838467	0.858025	0.90539	0.986521	1.10583	1.26412	1.45693	1.51605	1.5258	1.38086	1.16621	1.00077	0.853854	0.736426	0.646573	0.57348	0.513725	0.462739	0.422471	0.391265	0.366984	0.348026	0.332567	0.318048	0.306464	0.297171	0.289674	0.283595	0.27864	0.274581	0.271241	0.26848	0.266188	0.264277	0.262677	0.261333	0.260201	0.259244	0.258432	0.257742	0.257154	0.256652	0.256222	0.255853	0.255537	0.255265	0.255031
	3.24e-05	0.840988	0.838924	0.858719	0.906421	0.988044	1.10808	1.26743	1.46171	1.52228	1.53369	1.39001	1.17479	1.00789	0.861233	0.742659	0.651709	0.578415	0.517812	0.466582	0.425832	0.394237	0.36964	0.350422	0.335069	0.320348	0.308598	0.299166	0.291555	0.28538	0.280345	0.276219	0.272822	0.270012	0.267679	0.265732	0.264103	0.262733	0.261579	0.260602	0.259774	0.25907	0.25847	0.257957	0.257518	0.257142	0.256819	0.256541	0.256302
	3.26e-05	0.841271	0.839375	0.859406	0.907442	0.989552	1.11031	1.27071	1.46644	1.5285	1.54156	1.39918	1.18339	1.01505	0.86864	0.748835	0.656871	0.583376	0.521845	0.470448	0.429214	0.39723	0.372315	0.352838	0.337561	0.322666	0.310748	0.301179	0.293452	0.287181	0.282066	0.277872	0.274417	0.271559	0.269184	0.267202	0.265542	0.264147	0.26297	0.261975	0.26113	0.260412	0.259799	0.259276	0.258828	0.258444	0.258114	0.25783	0.257586
	3.28e-05	0.84155	0.839821	0.860085	0.908452	0.991044	1.11252	1.27396	1.47113	1.5347	1.54942	1.40798	1.19201	1.02224	0.876074	0.754953	0.66206	0.588362	0.525902	0.474337	0.432619	0.400243	0.375011	0.355272	0.339781	0.325001	0.312915	0.303207	0.295365	0.288997	0.283801	0.279539	0.276026	0.273119	0.270702	0.268685	0.266995	0.265574	0.264375	0.26336	0.262499	0.261767	0.261142	0.260608	0.260151	0.259759	0.259422	0.259132	0.258882
	3.3e-05	0.841826	0.840262	0.860757	0.909451	0.992521	1.11471	1.27718	1.47578	1.54088	1.55726	1.41617	1.20067	1.02945	0.883537	0.761097	0.667274	0.593372	0.529983	0.478249	0.436045	0.403277	0.377725	0.357725	0.342018	0.327352	0.315099	0.305251	0.297293	0.290828	0.28555	0.28122	0.27765	0.274693	0.272235	0.270182	0.268461	0.267014	0.265792	0.264759	0.263881	0.263134	0.262497	0.261953	0.261486	0.261086	0.260743	0.260447	0.260192
	3.32e-05	0.842098	0.840698	0.861422	0.910441	0.993983	1.11687	1.28037	1.48039	1.54704	1.56508	1.42439	1.20934	1.0367	0.891027	0.767268	0.672514	0.598406	0.534088	0.482184	0.439491	0.40633	0.380459	0.360196	0.344272	0.329721	0.317298	0.30731	0.299236	0.292674	0.287314	0.282915	0.279287	0.276281	0.273781	0.271692	0.269941	0.268467	0.267223	0.26617	0.265276	0.264515	0.263865	0.26331	0.262834	0.262426	0.262076	0.261774	0.261514
	3.34e-05	0.842366	0.841129	0.86208	0.91142	0.995431	1.11901	1.28353	1.48496	1.55316	1.57288	1.43263	1.21805	1.04397	0.898543	0.773465	0.677779	0.603464	0.538216	0.486141	0.442959	0.409403	0.383211	0.362685	0.346545	0.332106	0.319513	0.309385	0.301193	0.294534	0.289093	0.284624	0.280937	0.277882	0.275339	0.273215	0.271433	0.269933	0.268666	0.267594	0.266683	0.265907	0.265245	0.26468	0.264195	0.263779	0.263421	0.263113	0.262848
	3.36e-05	0.842631	0.841554	0.862731	0.91239	0.996864	1.12113	1.28666	1.48949	1.55817	1.58009	1.44089	1.22677	1.05126	0.906085	0.779688	0.683069	0.608444	0.542367	0.49012	0.446447	0.412495	0.385981	0.365192	0.348834	0.334508	0.321744	0.311474	0.303166	0.296408	0.290884	0.286347	0.282601	0.279496	0.276911	0.27475	0.272938	0.271411	0.270122	0.26903	0.268102	0.267312	0.266638	0.266061	0.265567	0.265143	0.264778	0.264464	0.264194
	3.38e-05	0.842892	0.841975	0.863375	0.91335	0.998283	1.12323	1.28976	1.49398	1.56318	1.58678	1.44918	1.23552	1.05859	0.913654	0.785936	0.688382	0.613307	0.54654	0.494121	0.449956	0.415607	0.38877	0.367717	0.35114	0.336926	0.32399	0.313579	0.305152	0.298296	0.29269	0.288082	0.284278	0.281123	0.278496	0.276299	0.274455	0.272902	0.27159	0.270478	0.269534	0.268729	0.268042	0.267455	0.266951	0.266519	0.266147	0.265827	0.265552
	3.4e-05	0.843149	0.842391	0.864012	0.9143	0.999687	1.12531	1.29283	1.49843	1.56817	1.59345	1.45749	1.2443	1.06594	0.921248	0.792209	0.69372	0.618195	0.550735	0.498143	0.453484	0.418737	0.391576	0.370258	0.353462	0.339359	0.326252	0.315698	0.307153	0.300198	0.294509	0.289831	0.285968	0.282763	0.280093	0.277859	0.275984	0.274405	0.27307	0.271938	0.270977	0.270158	0.269458	0.26886	0.268347	0.267907	0.267528	0.267202	0.266921
	3.42e-05	0.843403	0.842802	0.864643	0.91524	1.00108	1.12737	1.29587	1.50284	1.57315	1.60011	1.46583	1.25309	1.07331	0.928867	0.798507	0.699081	0.622726	0.554953	0.502187	0.457032	0.421886	0.3944	0.372816	0.355801	0.341808	0.328528	0.317831	0.309168	0.302114	0.296341	0.291593	0.28767	0.284415	0.281702	0.279432	0.277526	0.275919	0.274561	0.27341	0.272432	0.271598	0.270886	0.270277	0.269754	0.269306	0.26892	0.268588	0.268301
	3.44e-05	0.843654	0.843208	0.865267	0.916172	1.00246	1.12941	1.29888	1.50722	1.57813	1.60675	1.47418	1.26191	1.08071	0.936511	0.804828	0.704465	0.627118	0.559191	0.506216	0.460599	0.425052	0.397242	0.375391	0.358156	0.344273	0.330819	0.319979	0.311196	0.304042	0.298186	0.293367	0.289385	0.286079	0.283323	0.281016	0.279079	0.277446	0.276065	0.274894	0.273898	0.27305	0.272325	0.271705	0.271173	0.270716	0.270323	0.269985	0.269693
	3.46e-05	0.843901	0.84361	0.865885	0.917094	1.00382	1.13143	1.30186	1.51155	1.58309	1.61338	1.48255	1.27075	1.08814	0.944094	0.811174	0.709872	0.631532	0.563451	0.50992	0.464186	0.428237	0.4001	0.377982	0.360527	0.346702	0.333125	0.32214	0.313238	0.305984	0.300043	0.295154	0.291112	0.287755	0.284956	0.282613	0.280643	0.278983	0.277579	0.276388	0.275376	0.274512	0.273775	0.273144	0.272602	0.272137	0.271737	0.271393	0.271096
	3.48e-05	0.844145	0.844007	0.866496	0.918007	1.00517	1.13343	1.30482	1.51585	1.58804	1.62	1.49095	1.2796	1.09559	0.951101	0.817542	0.715301	0.635969	0.567732	0.513644	0.467791	0.43144	0.402975	0.380589	0.362913	0.348904	0.335444	0.324316	0.315293	0.307938	0.301913	0.296954	0.292851	0.289443	0.286601	0.28422	0.28222	0.280532	0.279105	0.277894	0.276864	0.275986	0.275236	0.274594	0.274043	0.273569	0.273162	0.272812	0.272509
	3.5e-05	0.844386	0.844399	0.867101	0.918911	1.00651	1.13541	1.30774	1.52012	1.59299	1.62661	1.49936	1.28848	1.10306	0.958133	0.823934	0.720752	0.640428	0.572034	0.517387	0.471415	0.43466	0.405867	0.383212	0.365314	0.351122	0.337778	0.326504	0.317361	0.309906	0.303796	0.298765	0.294602	0.291143	0.288257	0.285839	0.283807	0.282093	0.280642	0.279411	0.278364	0.277471	0.276708	0.276054	0.275494	0.275012	0.274598	0.274241	0.273933
	3.52e-05	0.844623	0.844787	0.867699	0.919806	1.00783	1.13737	1.31064	1.52434	1.59792	1.6332	1.50779	1.29738	1.11055	0.965188	0.830349	0.726193	0.644908	0.576356	0.521149	0.475057	0.437897	0.408775	0.38585	0.36773	0.353353	0.340126	0.328706	0.319442	0.311885	0.305691	0.300588	0.296365	0.292854	0.289925	0.28747	0.285405	0.283664	0.28219	0.280939	0.279874	0.278966	0.27819	0.277525	0.276955	0.276465	0.276044	0.275681	0.275367
	3.54e-05	0.844858	0.845171	0.868292	0.920693	1.00914	1.13931	1.31352	1.52853	1.60283	1.63978	1.51623	1.3063	1.11807	0.972203	0.836786	0.731468	0.64941	0.580698	0.52493	0.478717	0.441151	0.411699	0.388504	0.370161	0.3556	0.342487	0.330921	0.321535	0.313877	0.307597	0.302423	0.298139	0.294577	0.291603	0.289111	0.287015	0.285245	0.283748	0.282477	0.281395	0.280472	0.279683	0.279007	0.278427	0.277929	0.2775	0.277131	0.276812
	3.56e-05	0.845089	0.84555	0.868878	0.921571	1.01044	1.14123	1.31637	1.53269	1.60774	1.64634	1.5247	1.31524	1.1256	0.97916	0.843245	0.736764	0.653934	0.58506	0.528729	0.482395	0.444421	0.414639	0.391173	0.372607	0.35786	0.344862	0.33315	0.323641	0.315881	0.309516	0.304269	0.299924	0.29631	0.293293	0.290763	0.288634	0.286838	0.285317	0.284025	0.282926	0.281988	0.281186	0.280499	0.279909	0.279402	0.278966	0.278591	0.278266
	3.58e-05	0.845317	0.845925	0.869458	0.92244	1.01173	1.14314	1.31919	1.53681	1.61263	1.65288	1.53318	1.32418	1.13316	0.98614	0.849726	0.742083	0.658477	0.589441	0.532547	0.48609	0.447709	0.417594	0.393857	0.375067	0.360134	0.34725	0.33539	0.32576	0.317897	0.311446	0.306127	0.301721	0.298055	0.294993	0.292425	0.290265	0.288441	0.286896	0.285584	0.284467	0.283514	0.282699	0.282	0.281401	0.280886	0.280443	0.280061	0.279731
	3.6e-05	0.845542	0.846296	0.870033	0.923301	1.013	1.14503	1.32198	1.54089	1.61751	1.65942	1.54167	1.33311	1.14074	0.993142	0.856228	0.747422	0.663042	0.593842	0.536383	0.489803	0.451012	0.420565	0.396556	0.377541	0.362422	0.349651	0.337644	0.32789	0.319925	0.313387	0.307995	0.303528	0.29981	0.296704	0.294098	0.291905	0.290053	0.288485	0.287152	0.286018	0.28505	0.284221	0.283512	0.282903	0.282379	0.281929	0.28154	0.281205
	3.62e-05	0.845765	0.846662	0.870601	0.924154	1.01426	1.1469	1.32475	1.54494	1.62238	1.66593	1.55018	1.34207	1.14834	1.00017	0.862751	0.752783	0.667626	0.598262	0.540236	0.493533	0.454332	0.423551	0.399269	0.380029	0.364723	0.352065	0.339909	0.330032	0.321964	0.31534	0.309875	0.305346	0.301576	0.298425	0.295782	0.293556	0.291676	0.290084	0.288731	0.287579	0.286595	0.285754	0.285033	0.284414	0.283882	0.283424	0.283029	0.282689
	3.64e-05	0.845984	0.847025	0.871164	0.924999	1.01551	1.14875	1.32749	1.54895	1.62724	1.67243	1.5587	1.35104	1.15596	1.0068	0.869295	0.758164	0.672231	0.6027	0.544107	0.49728	0.457667	0.426552	0.401996	0.38253	0.367037	0.354492	0.342187	0.332186	0.324015	0.317304	0.311766	0.307175	0.303352	0.300157	0.297475	0.295217	0.293309	0.291693	0.290319	0.289149	0.288151	0.287296	0.286564	0.285935	0.285394	0.284929	0.284528	0.284182
	3.66e-05	0.8462	0.847383	0.871722	0.925835	1.01675	1.15058	1.33021	1.55293	1.63208	1.67892	1.56724	1.36003	1.1636	1.01315	0.87586	0.763566	0.676855	0.607157	0.547995	0.501044	0.461018	0.429568	0.404737	0.385045	0.369365	0.356829	0.344477	0.334352	0.326077	0.319279	0.313667	0.309014	0.305139	0.301898	0.299178	0.296888	0.294952	0.293311	0.291917	0.29073	0.289715	0.288848	0.288104	0.287465	0.286916	0.286443	0.286036	0.285684
	3.68e-05	0.846414	0.847737	0.872273	0.926664	1.01798	1.1524	1.33291	1.55688	1.63691	1.68539	1.57579	1.36903	1.17126	1.01952	0.882445	0.768988	0.681498	0.611632	0.5519	0.504824	0.464384	0.432598	0.407492	0.387574	0.371705	0.359013	0.346779	0.336529	0.32815	0.321264	0.315579	0.310863	0.306935	0.30365	0.300892	0.298568	0.296604	0.294939	0.293525	0.292319	0.291289	0.290408	0.289653	0.289005	0.288447	0.287967	0.287553	0.287195
	3.7e-05	0.846624	0.848088	0.872819	0.927485	1.01919	1.1542	1.33558	1.56079	1.64172	1.69184	1.58435	1.37805	1.17894	1.02592	0.88905	0.77443	0.68616	0.616126	0.555822	0.50862	0.467766	0.435642	0.410261	0.390115	0.374058	0.361209	0.349093	0.338718	0.330233	0.32326	0.317501	0.312723	0.308742	0.305411	0.302614	0.300258	0.298266	0.296577	0.295141	0.293918	0.292873	0.291978	0.291212	0.290553	0.289987	0.289499	0.289079	0.288716
	3.72e-05	0.846832	0.848434	0.87336	0.928298	1.0204	1.15598	1.33822	1.56404	1.64652	1.69827	1.59293	1.38709	1.18663	1.03233	0.895674	0.779891	0.690841	0.620637	0.559761	0.512433	0.471162	0.438701	0.413043	0.392669	0.376423	0.363416	0.351418	0.340917	0.332328	0.325267	0.319433	0.314592	0.310558	0.307182	0.304347	0.301957	0.299937	0.298223	0.296767	0.295525	0.294465	0.293557	0.292779	0.29211	0.291535	0.29104	0.290613	0.290245
	3.74e-05	0.847038	0.848777	0.873895	0.929104	1.02159	1.15775	1.34084	1.5664	1.65131	1.70469	1.60151	1.39528	1.19435	1.03876	0.902318	0.785371	0.69554	0.625166	0.563716	0.515926	0.474573	0.441773	0.415838	0.395236	0.378801	0.365636	0.353754	0.343128	0.334433	0.327283	0.321375	0.316472	0.312384	0.308962	0.306088	0.303665	0.301617	0.299879	0.298402	0.297142	0.296066	0.295145	0.294355	0.293676	0.293093	0.29259	0.292157	0.291782
	3.76e-05	0.84724	0.849115	0.874425	0.929902	1.02277	1.1595	1.34344	1.56877	1.65608	1.71109	1.61011	1.40348	1.20208	1.04522	0.908834	0.79087	0.700257	0.629712	0.567687	0.519434	0.477999	0.44486	0.418646	0.397816	0.381191	0.367867	0.356102	0.345349	0.336549	0.32931	0.323328	0.318361	0.314219	0.310752	0.307839	0.305383	0.303306	0.301544	0.300045	0.298767	0.297676	0.296741	0.29594	0.295251	0.294659	0.294148	0.293708	0.293329
	3.78e-05	0.84744	0.84945	0.87495	0.930693	1.02395	1.16124	1.34601	1.57113	1.66083	1.71748	1.61872	1.41171	1.20983	1.05169	0.915324	0.796388	0.704992	0.634275	0.571674	0.522958	0.481439	0.447959	0.421468	0.400408	0.383592	0.37011	0.358461	0.347581	0.338675	0.331347	0.32529	0.320259	0.316064	0.312551	0.309599	0.307109	0.305004	0.303217	0.301697	0.300401	0.299294	0.298346	0.297533	0.296834	0.296233	0.295715	0.295269	0.294883
	3.8e-05	0.847637	0.849782	0.87547	0.931476	1.02511	1.16296	1.34857	1.5735	1.66558	1.72385	1.62733	1.41941	1.21759	1.05819	0.921832	0.801925	0.709745	0.638673	0.575676	0.526496	0.484894	0.451073	0.424302	0.403012	0.386005	0.372365	0.36083	0.349823	0.340811	0.333394	0.327261	0.322167	0.317918	0.314359	0.311368	0.308845	0.30671	0.304899	0.303358	0.302044	0.300921	0.299959	0.299134	0.298425	0.297816	0.29729	0.296837	0.296446
	3.82e-05	0.847832	0.85011	0.875984	0.932252	1.02626	1.16466	1.35109	1.57586	1.6703	1.7302	1.63596	1.42683	1.22537	1.0647	0.92836	0.807479	0.714515	0.642805	0.579694	0.530049	0.488362	0.454199	0.427148	0.405628	0.38843	0.37463	0.363211	0.352076	0.342957	0.33545	0.329242	0.324084	0.319781	0.316176	0.313145	0.310589	0.308425	0.306589	0.305027	0.303695	0.302556	0.301581	0.300744	0.300025	0.299406	0.298873	0.298414	0.298017
	3.84e-05	0.848025	0.850434	0.876494	0.933021	1.0274	1.16635	1.3536	1.57823	1.67502	1.73653	1.64459	1.43427	1.23317	1.07123	0.934907	0.813052	0.719302	0.646955	0.583728	0.533616	0.491845	0.457339	0.430007	0.408255	0.390866	0.376907	0.365602	0.354339	0.345113	0.337517	0.331232	0.32601	0.321653	0.318002	0.314932	0.312341	0.310149	0.308288	0.306705	0.305354	0.304199	0.30321	0.302362	0.301633	0.301005	0.300465	0.299998	0.299596
	3.86e-05	0.848214	0.850754	0.876998	0.933783	1.02853	1.16802	1.35608	1.58059	1.67971	1.74285	1.65324	1.44172	1.24098	1.07778	0.941473	0.818642	0.724106	0.65112	0.587776	0.537197	0.495341	0.460491	0.432878	0.410895	0.393314	0.379194	0.367807	0.356612	0.347278	0.339592	0.333232	0.327946	0.323533	0.319836	0.316726	0.314102	0.311881	0.309995	0.30839	0.307021	0.305851	0.304848	0.303988	0.303248	0.302612	0.302064	0.301591	0.301182
	3.88e-05	0.848402	0.851071	0.877498	0.934538	1.02965	1.16968	1.35855	1.58295	1.68439	1.74914	1.66189	1.44919	1.24881	1.08434	0.948057	0.82425	0.728927	0.655302	0.59184	0.540792	0.49885	0.463656	0.435761	0.413546	0.395772	0.381492	0.369971	0.358895	0.349454	0.341677	0.335241	0.32989	0.325423	0.321679	0.318529	0.315871	0.313621	0.31171	0.310084	0.308696	0.30751	0.306494	0.305621	0.304872	0.304227	0.303671	0.303191	0.302777
	3.9e-05	0.848587	0.851385	0.877992	0.935287	1.03076	1.17132	1.36099	1.58531	1.68906	1.75542	1.67055	1.45667	1.25666	1.09093	0.954213	0.829875	0.733764	0.659499	0.595918	0.544401	0.502373	0.466833	0.438656	0.416208	0.398242	0.383801	0.372145	0.361188	0.351638	0.343771	0.337258	0.331843	0.327321	0.32353	0.320341	0.317649	0.315369	0.313434	0.311786	0.31038	0.309177	0.308147	0.307263	0.306503	0.305849	0.305285	0.304799	0.304379
	3.92e-05	0.848769	0.851695	0.878482	0.936028	1.03186	1.17295	1.36341	1.58767	1.69371	1.76169	1.67921	1.46417	1.26451	1.09753	0.960259	0.835517	0.738617	0.663712	0.60001	0.548023	0.50591	0.470023	0.441563	0.418881	0.400722	0.38612	0.374329	0.36349	0.353832	0.345874	0.339284	0.333804	0.329227	0.32539	0.322161	0.319434	0.317125	0.315165	0.313495	0.31207	0.310852	0.309808	0.308912	0.308142	0.307479	0.306907	0.306414	0.305988
	3.94e-05	0.848949	0.852002	0.878967	0.936763	1.03295	1.17456	1.3658	1.59002	1.69835	1.76793	1.68789	1.47168	1.27239	1.10415	0.966324	0.841175	0.743486	0.667941	0.604118	0.551659	0.509459	0.473225	0.444481	0.421566	0.403213	0.388449	0.376523	0.365802	0.356036	0.347986	0.341319	0.335774	0.331142	0.327257	0.323988	0.321228	0.318889	0.316903	0.315212	0.313769	0.312534	0.311476	0.310568	0.309788	0.309116	0.308537	0.308037	0.307605
	3.96e-05	0.849127	0.852306	0.879448	0.937491	1.03403	1.17616	1.36818	1.59237	1.70297	1.77416	1.69612	1.47921	1.28027	1.11078	0.972405	0.84685	0.748371	0.672184	0.608239	0.555308	0.513021	0.476439	0.447411	0.424261	0.405714	0.390788	0.378727	0.368124	0.358248	0.350107	0.343363	0.337752	0.333065	0.329133	0.325824	0.323029	0.320661	0.31865	0.316937	0.315475	0.314224	0.313152	0.312232	0.311441	0.31076	0.310173	0.309667	0.309229
	3.98e-05	0.849303	0.852606	0.879924	0.938213	1.0351	1.17775	1.37054	1.59472	1.70723	1.78036	1.70424	1.48675	1.28817	1.11744	0.978505	0.852542	0.753272	0.676443	0.612374	0.558971	0.516596	0.479666	0.450352	0.426967	0.408225	0.393138	0.380941	0.370454	0.360469	0.352236	0.345415	0.339739	0.334996	0.331017	0.327667	0.324838	0.32244	0.320404	0.318669	0.317188	0.315921	0.314836	0.313904	0.313102	0.312412	0.311817	0.311304	0.310861
	4e-05	0.849476	0.852903	0.880395	0.938928	1.03616	1.17932	1.37287	1.59707	1.71095	1.78655	1.71238	1.49431	1.29603	1.1241	0.984621	0.858249	0.758188	0.680716	0.616523	0.562646	0.520183	0.482903	0.453304	0.429684	0.410747	0.395497	0.383164	0.372794	0.362699	0.354374	0.347475	0.341733	0.336935	0.332908	0.329518	0.326654	0.324227	0.322165	0.320409	0.318909	0.317626	0.316526	0.315582	0.31477	0.314071	0.313468	0.312948	0.312499
	pH5.8, 600mM KCl
	alpha	0	0.2	0.4	0.6	0.8	1	1.2	1.4	1.6	1.8	2	2.2	2.4	2.6	2.8	3	3.2	3.4	3.6	3.8	4	4.2	4.4	4.6	4.8	5	5.2	5.4	5.6	5.8	6	6.2	6.4	6.6	6.8	7	7.2	7.4	7.6	7.8	8	8.2	8.4	8.6	8.8	9	9.2	9.4
	Minimum SSE	0.732585	0.682539	0.638008	0.600837	0.5728	0.555312	0.519283	0.475512	0.431313	0.393153	0.361518	0.33203	0.307289	0.286554	0.266197	0.248061	0.234032	0.223335	0.214175	0.207061	0.201717	0.197784	0.194937	0.192927	0.191558	0.190672	0.19014	0.189865	0.189779	0.189826	0.189946	0.190135	0.190342	0.190568	0.190785	0.191003	0.191216	0.191419	0.191599	0.191766	0.191897	0.191951	0.192003	0.192051	0.192095	0.192135	0.192168	0.192197
[truncated: 3 more columns]

## Sheet: fig3c
		pH5.8, 600mM KCl
	Normalized counts (HS-AFM data)	time (s)
	filament length (scaled to single rod)	'25s'	'45s'	'50s'	'60s'	'75s'	'90s'	'100s'	'110s'	'125s'	'140s'	'165s'	'190s'
	1	1	1	1	0.972222	0.72549	0.292683	0.722222	0.421053	0.538462	0.0909091	0.1	0
	2	0.333333	0.45	0.612245	1	1	1	1	1	1	0.545455	1	0.315789
	3	0.133333	0.025	0.122449	0.416667	0.294118	0.439024	0.361111	0.473684	0.769231	1	0.7	1
	4	0.0666667	0.025	0	0.0277778	0.0392157	0.195122	0.222222	0.184211	0.5	0.863636	0.9	0.736842
	5	0	0	0	0.0555556	0.0588235	0.121951	0.305556	0.184211	0.192308	0.272727	0.266667	0.578947
	6	0	0	0	0	0.0196078	0.0487805	0.0555556	0.131579	0.0769231	0.363636	0.133333	0.368421
	7	0	0	0	0	0	0	0.0555556	0.0263158	0.153846	0.136364	0.166667	0.157895
	8	0	0	0	0	0	0	0	0.0263158	0.0769231	0.0454545	0.0333333	0.0526316
	9	0	0	0	0	0	0	0.0277778	0.0263158	0	0	0.0333333	0.157895
	10	0	0	0	0	0	0	0	0	0	0.0454545	0	0
	11	0	0	0	0	0	0	0	0	0.0384615	0	0	0.0526316
	12	0	0	0	0	0	0	0	0	0	0	0	0
		pH5.8, 600mM KCl
	Normalized counts (Simulation_best fit)	time (s)
	filament length (scaled to single rod)	'25s'	'45s'	'50s'	'60s'	'75s'	'90s'	'100s'	'110s'	'125s'	'140s'	'165s'	'190s'
	1	1	1	1	1	0.865153	0.753501	0.693529	0.641328	0.572577	0.510488	0.413251	0.311194
	2	0.597549	0.812624	0.869165	0.983624	1	1	1	1	1	1	1	0.974089
	3	0.128398	0.245344	0.283213	0.369442	0.453247	0.532051	0.58419	0.635609	0.711227	0.78535	0.907042	1
	4	0.0217857	0.0591976	0.0740059	0.112089	0.167809	0.233586	0.28311	0.336352	0.421718	0.51205	0.669836	0.80934
	5	0.00302157	0.0117479	0.0159341	0.0281301	0.0517121	0.0858845	0.115327	0.150072	0.211458	0.282517	0.416999	0.547713
	6	0.000355117	0.00198247	0.00292032	0.00602262	0.0136451	0.0271432	0.0404816	0.0578262	0.0918144	0.1352	0.225258	0.321093
	7	3.63119e-05	0.000291688	0.000466947	0.00112649	0.00315266	0.00752999	0.0124936	0.019622	0.0351802	0.0571883	0.107715	0.166694
	8	3.2961e-06	3.81496e-05	6.6395e-05	0.000187528	0.000649239	0.00186488	0.00344609	0.00595729	0.0120796	0.0217067	0.0462962	0.077862
	9	2.69855e-07	4.50416e-06	8.52435e-06	2.82031e-05	0.000120897	0.000418062	0.000861038	0.00163964	0.00376445	0.00748582	0.0181066	0.033134
	10	2.01872e-08	4.86159e-07	1.00067e-06	3.87943e-06	2.06017e-05	8.58195e-05	0.000197099	0.000413658	0.00107623	0.00237033	0.00651075	0.0129792
	11	1.39495e-09	4.84845e-08	1.08546e-07	4.93173e-07	3.24541e-06	1.62917e-05	4.17359e-05	9.65709e-05	0.000284888	0.000695383	0.00217153	0.00472136
	12	8.98756e-11	4.50883e-09	1.09794e-08	5.84641e-08	4.76789e-07	2.88467e-06	8.24418e-06	2.10353e-05	7.03896e-05	0.00019051	0.000677017	0.00160715

## Sheet: fig3d
	pH7.5, 150mM KCl (SSE)	alpha
	kp (micrometer^2 second^-1)	0	0.2	0.4	0.6	0.8	1	1.2	1.4	1.6	1.8	2	2.2	2.4	2.6	2.8	3	3.2	3.4	3.6	3.8	4	4.2	4.4	4.6	4.8	5	5.2	5.4	5.6	5.8	6	6.2	6.4	6.6	6.8	7	7.2	7.4	7.6	7.8	8	8.2	8.4	8.6	8.8	9	9.2	9.4
	1e-08	1.12235	1.12224	1.12214	1.12205	1.12197	1.1219	1.12185	1.12179	1.12175	1.12171	1.12168	1.12165	1.12162	1.1216	1.12158	1.12156	1.12155	1.12154	1.12153	1.12152	1.12151	1.1215	1.12149	1.12149	1.12148	1.12148	1.12148	1.12147	1.12147	1.12147	1.12146	1.12146	1.12146	1.12146	1.12146	1.12146	1.12146	1.12146	1.12146	1.12145	1.12145	1.12145	1.12145	1.12145	1.12145	1.12145	1.12145	1.12145
	2e-08	1.06471	1.06429	1.06392	1.0636	1.06333	1.06308	1.06287	1.06269	1.06253	1.06239	1.06226	1.06216	1.06207	1.06198	1.06191	1.06185	1.0618	1.06175	1.06171	1.06168	1.06165	1.06162	1.0616	1.06158	1.06156	1.06154	1.06153	1.06152	1.06151	1.0615	1.06149	1.06149	1.06148	1.06147	1.06147	1.06147	1.06146	1.06146	1.06146	1.06146	1.06145	1.06145	1.06145	1.06145	1.06145	1.06145	1.06145	1.06145
	3e-08	1.01379	1.01294	1.01219	1.01154	1.01098	1.01048	1.01005	1.00967	1.00934	1.00906	1.00881	1.00859	1.0084	1.00824	1.0081	1.00797	1.00786	1.00777	1.00768	1.00761	1.00755	1.00749	1.00745	1.00741	1.00737	1.00734	1.00731	1.00729	1.00727	1.00725	1.00723	1.00722	1.00721	1.0072	1.00719	1.00718	1.00717	1.00717	1.00716	1.00716	1.00715	1.00715	1.00715	1.00715	1.00714	1.00714	1.00714	1.00714
	4e-08	0.968614	0.967229	0.966021	0.964967	0.964047	0.963246	0.962547	0.961938	0.961407	0.960944	0.960541	0.96019	0.959884	0.959618	0.959386	0.959184	0.959008	0.958855	0.958722	0.958606	0.958505	0.958417	0.95834	0.958273	0.958215	0.958165	0.958121	0.958082	0.958049	0.95802	0.957995	0.957973	0.957953	0.957937	0.957922	0.95791	0.957899	0.957889	0.957881	0.957873	0.957867	0.957862	0.957857	0.957853	0.957849	0.957846	0.957843	0.957841
	5e-08	0.928368	0.926385	0.924656	0.923149	0.921834	0.920689	0.919691	0.918822	0.918064	0.917405	0.916831	0.916331	0.915896	0.915516	0.915186	0.914899	0.914649	0.914431	0.914242	0.914077	0.913933	0.913808	0.913699	0.913605	0.913522	0.91345	0.913388	0.913333	0.913286	0.913245	0.913209	0.913178	0.913151	0.913127	0.913106	0.913088	0.913073	0.913059	0.913047	0.913037	0.913028	0.91302	0.913014	0.913008	0.913002	0.912998	0.912994	0.912991
	6e-08	0.892402	0.889777	0.887488	0.885493	0.883756	0.882243	0.880926	0.87978	0.878782	0.877914	0.877158	0.876501	0.875929	0.875431	0.874998	0.874621	0.874293	0.874008	0.873759	0.873543	0.873355	0.873191	0.873049	0.872925	0.872817	0.872723	0.872641	0.87257	0.872508	0.872454	0.872407	0.872367	0.872331	0.8723	0.872273	0.87225	0.872229	0.872212	0.872196	0.872183	0.872171	0.872161	0.872152	0.872144	0.872138	0.872132	0.872127	0.872122
	7e-08	0.860179	0.856881	0.854007	0.851505	0.849328	0.847434	0.845788	0.844356	0.843111	0.842029	0.841088	0.84027	0.839559	0.838941	0.838403	0.837935	0.837529	0.837175	0.836868	0.8366	0.836367	0.836165	0.835988	0.835835	0.835702	0.835586	0.835485	0.835397	0.83532	0.835254	0.835196	0.835145	0.835101	0.835063	0.83503	0.835001	0.834976	0.834954	0.834935	0.834918	0.834904	0.834891	0.83488	0.834871	0.834862	0.834855	0.834849	0.834843
	8e-08	0.831247	0.82726	0.823789	0.82077	0.818145	0.815865	0.813885	0.812165	0.810672	0.809376	0.808251	0.807273	0.806425	0.805687	0.805047	0.80449	0.804006	0.803586	0.803221	0.802903	0.802627	0.802386	0.802177	0.801996	0.801838	0.8017	0.801581	0.801476	0.801386	0.801307	0.801238	0.801179	0.801127	0.801082	0.801042	0.801008	0.800978	0.800952	0.80093	0.80091	0.800893	0.800878	0.800865	0.800854	0.800844	0.800836	0.800828	0.800822
	9e-08	0.805225	0.800544	0.796472	0.792933	0.78986	0.787195	0.784883	0.782879	0.781142	0.779636	0.778331	0.777198	0.776216	0.775364	0.774625	0.773983	0.773426	0.772942	0.772522	0.772157	0.77184	0.771564	0.771324	0.771116	0.770934	0.770777	0.77064	0.770521	0.770417	0.770327	0.770248	0.77018	0.77012	0.770069	0.770024	0.769985	0.769951	0.769921	0.769895	0.769873	0.769853	0.769836	0.769821	0.769808	0.769797	0.769787	0.769779	0.769771
	1e-07	0.781789	0.776417	0.771747	0.767692	0.764177	0.761132	0.758496	0.756215	0.754241	0.752533	0.751055	0.749775	0.748667	0.747707	0.746875	0.746154	0.745529	0.744986	0.744515	0.744106	0.743752	0.743443	0.743175	0.742943	0.742741	0.742565	0.742412	0.742279	0.742163	0.742063	0.741975	0.741899	0.741833	0.741776	0.741726	0.741682	0.741644	0.741611	0.741582	0.741557	0.741536	0.741517	0.7415	0.741486	0.741473	0.741463	0.741453	0.741445
	1.1e-07	0.760658	0.754606	0.749347	0.744787	0.740839	0.737425	0.734475	0.731928	0.729728	0.727828	0.726187	0.724769	0.723544	0.722485	0.721568	0.720774	0.720087	0.719492	0.718976	0.718528	0.71814	0.717803	0.717511	0.717257	0.717036	0.716845	0.716678	0.716533	0.716407	0.716298	0.716203	0.71612	0.716048	0.715985	0.715931	0.715884	0.715842	0.715806	0.715775	0.715748	0.715724	0.715704	0.715686	0.71567	0.715657	0.715645	0.715635	0.715626
	1.2e-07	0.741591	0.734874	0.729042	0.72399	0.719623	0.715854	0.712603	0.709802	0.707389	0.70531	0.703519	0.701975	0.700643	0.699494	0.698502	0.697645	0.696903	0.696262	0.695707	0.695227	0.69481	0.694449	0.694136	0.693864	0.693628	0.693423	0.693246	0.693091	0.692957	0.69284	0.692739	0.692651	0.692574	0.692507	0.692449	0.692399	0.692355	0.692317	0.692283	0.692254	0.692229	0.692207	0.692188	0.692172	0.692157	0.692145	0.692134	0.692124
	1.3e-07	0.724376	0.717015	0.710628	0.705103	0.700333	0.696225	0.692689	0.689651	0.687039	0.684796	0.682868	0.68121	0.679784	0.678557	0.677499	0.676588	0.675801	0.675122	0.674535	0.674028	0.673589	0.673209	0.672879	0.672594	0.672346	0.672131	0.671945	0.671783	0.671642	0.67152	0.671414	0.671322	0.671241	0.671172	0.671111	0.671058	0.671012	0.670972	0.670938	0.670908	0.670881	0.670858	0.670839	0.670821	0.670806	0.670793	0.670782	0.670772
	1.4e-07	0.708827	0.700848	0.693929	0.68795	0.682798	0.678368	0.674566	0.671306	0.668513	0.666121	0.664071	0.662314	0.660807	0.659514	0.658403	0.657447	0.656625	0.655916	0.655305	0.654778	0.654322	0.653929	0.653588	0.653293	0.653037	0.652815	0.652623	0.652457	0.652312	0.652186	0.652077	0.651982	0.6519	0.651829	0.651766	0.651712	0.651665	0.651624	0.651589	0.651558	0.651531	0.651507	0.651487	0.651469	0.651454	0.65144	0.651429	0.651418
	1.5e-07	0.69478	0.686213	0.678788	0.672378	0.666864	0.662133	0.658083	0.654621	0.651665	0.64914	0.646985	0.645144	0.64357	0.642224	0.641071	0.640083	0.639235	0.638506	0.637879	0.637339	0.636874	0.636472	0.636125	0.635825	0.635566	0.635341	0.635146	0.634978	0.634831	0.634704	0.634594	0.634498	0.634415	0.634343	0.63428	0.634226	0.634178	0.634137	0.634101	0.63407	0.634043	0.634019	0.633999	0.633981	0.633966	0.633952	0.63394	0.63393
	1.6e-07	0.682091	0.672967	0.665064	0.658249	0.652396	0.647386	0.643109	0.639464	0.636362	0.633724	0.63148	0.62957	0.627945	0.62656	0.625378	0.624369	0.623506	0.622766	0.622132	0.621587	0.621119	0.620716	0.620368	0.620068	0.619809	0.619585	0.619391	0.619224	0.619078	0.618952	0.618843	0.618748	0.618666	0.618594	0.618532	0.618478	0.618431	0.618391	0.618355	0.618324	0.618298	0.618274	0.618254	0.618236	0.618221	0.618208	0.618196	0.618186
	1.7e-07	0.670631	0.660985	0.652633	0.64544	0.639273	0.634007	0.629524	0.625717	0.622489	0.619755	0.61744	0.615479	0.613817	0.612408	0.61121	0.610192	0.609325	0.608585	0.607902	0.607183	0.606566	0.606035	0.605579	0.605186	0.604847	0.604554	0.604301	0.604082	0.603892	0.603728	0.603585	0.603462	0.603354	0.603261	0.60318	0.60311	0.603049	0.602996	0.60295	0.60291	0.602875	0.602845	0.602818	0.602795	0.602775	0.602758	0.602743	0.60273
	1.8e-07	0.660285	0.650153	0.641385	0.633841	0.627386	0.621887	0.617221	0.613273	0.609939	0.607129	0.60476	0.602765	0.601083	0.599663	0.598113	0.596754	0.5956	0.594618	0.593781	0.593066	0.592454	0.591929	0.591478	0.591089	0.590755	0.590466	0.590217	0.590002	0.589815	0.589654	0.589514	0.589393	0.589288	0.589197	0.589117	0.589049	0.588989	0.588937	0.588892	0.588853	0.588819	0.588789	0.588763	0.588741	0.588721	0.588704	0.588689	0.588676
	1.9e-07	0.650948	0.64037	0.631219	0.623355	0.616638	0.610931	0.606104	0.602036	0.598618	0.59575	0.593347	0.591138	0.588854	0.586937	0.585324	0.583962	0.582809	0.581832	0.581	0.580291	0.579686	0.579167	0.578723	0.578341	0.578012	0.577729	0.577485	0.577274	0.577092	0.576934	0.576798	0.576679	0.576577	0.576488	0.576411	0.576344	0.576285	0.576235	0.576191	0.576153	0.57612	0.576091	0.576066	0.576044	0.576025	0.576008	0.575994	0.575981
	2e-07	0.642529	0.631545	0.622046	0.613891	0.60694	0.60105	0.596086	0.591921	0.588438	0.585533	0.582352	0.579586	0.57728	0.575351	0.573733	0.572371	0.571223	0.570252	0.569428	0.568728	0.567716	0.566762	0.565941	0.565233	0.564622	0.564095	0.563638	0.563243	0.562901	0.562605	0.562348	0.562125	0.561932	0.561764	0.561618	0.561491	0.561381	0.561285	0.561202	0.561129	0.561066	0.561011	0.560964	0.560922	0.560886	0.560855	0.560828	0.560804
	2.1e-07	0.634945	0.623595	0.613783	0.60537	0.598212	0.592165	0.587087	0.582847	0.579321	0.57529	0.571912	0.569114	0.566788	0.56485	0.56323	0.561462	0.55938	0.557607	0.556094	0.554799	0.553689	0.552737	0.551917	0.551211	0.550602	0.550077	0.549623	0.54923	0.54889	0.548595	0.548339	0.548118	0.547926	0.547759	0.547614	0.547488	0.547379	0.547284	0.547201	0.547129	0.547067	0.547012	0.546965	0.546924	0.546888	0.546857	0.54683	0.546806
	2.2e-07	0.628118	0.616445	0.606358	0.597718	0.590383	0.584204	0.579037	0.574744	0.570039	0.56588	0.562454	0.559626	0.557284	0.554065	0.551146	0.548677	0.546584	0.544803	0.543285	0.541988	0.540877	0.539924	0.539106	0.538401	0.537794	0.53727	0.536817	0.536426	0.536088	0.535794	0.53554	0.53532	0.535129	0.534963	0.534819	0.534694	0.534585	0.534491	0.534409	0.534337	0.534275	0.534221	0.534174	0.534133	0.534098	0.534067	0.53404	0.534017
	2.3e-07	0.621982	0.610029	0.599702	0.590869	0.583385	0.577101	0.571869	0.566758	0.561597	0.557367	0.553896	0.550098	0.545922	0.542419	0.539471	0.536982	0.534874	0.533084	0.53156	0.530259	0.529147	0.528193	0.527375	0.526671	0.526065	0.525542	0.525091	0.524701	0.524364	0.524072	0.523819	0.5236	0.52341	0.523245	0.523102	0.522978	0.52287	0.522776	0.522694	0.522623	0.522562	0.522508	0.522461	0.522421	0.522385	0.522355	0.522328	0.522305
	2.4e-07	0.616474	0.604284	0.593757	0.584762	0.577158	0.570796	0.565523	0.559237	0.553976	0.549681	0.544614	0.539538	0.535302	0.531756	0.528776	0.526264	0.52414	0.522339	0.520808	0.519503	0.518388	0.517434	0.516615	0.515912	0.515307	0.514786	0.514336	0.513947	0.513611	0.513321	0.513069	0.512851	0.512662	0.512498	0.512355	0.512232	0.512124	0.512031	0.51195	0.51188	0.511818	0.511765	0.511719	0.511678	0.511643	0.511613	0.511586	0.511563
	2.5e-07	0.611538	0.599155	0.588464	0.579342	0.571649	0.565234	0.559059	0.552472	0.547116	0.541254	0.535034	0.529872	0.525573	0.52198	0.518966	0.516429	0.514288	0.512476	0.510937	0.509627	0.50851	0.507554	0.506736	0.506033	0.505429	0.504909	0.50446	0.504073	0.503738	0.503449	0.503199	0.502982	0.502794	0.50263	0.502489	0.502366	0.502259	0.502164	0.502056	0.501962	0.501881	0.50181	0.501748	0.501695	0.501648	0.501607	0.501572	0.501541
	2.6e-07	0.607123	0.594591	0.583775	0.574558	0.566805	0.560365	0.553128	0.546409	0.540288	0.53261	0.526271	0.52102	0.516654	0.513011	0.509962	0.5074	0.505241	0.503416	0.50187	0.500555	0.499435	0.498454	0.497372	0.496442	0.495641	0.494951	0.494355	0.493841	0.493395	0.49301	0.492676	0.492387	0.492136	0.491919	0.49173	0.491565	0.491423	0.491299	0.491191	0.491098	0.491016	0.490946	0.490884	0.490831	0.490784	0.490744	0.490708	0.490678
	2.7e-07	0.603182	0.590544	0.579642	0.570364	0.56258	0.556142	0.547845	0.540997	0.532559	0.524717	0.518255	0.512911	0.508476	0.504782	0.501696	0.499108	0.496931	0.49494	0.492904	0.49117	0.48969	0.488423	0.487336	0.486402	0.485599	0.484907	0.48431	0.483794	0.483348	0.482962	0.482628	0.482339	0.482087	0.48187	0.481681	0.481516	0.481374	0.48125	0.481142	0.481049	0.480967	0.480897	0.480835	0.480781	0.480735	0.480694	0.480659	0.480628
	2.8e-07	0.599672	0.586973	0.576022	0.566717	0.558933	0.551806	0.543164	0.535293	0.525525	0.517516	0.510926	0.505486	0.50098	0.497234	0.49411	0.490977	0.48812	0.485702	0.483649	0.481901	0.480411	0.479135	0.478043	0.477104	0.476297	0.475603	0.475003	0.474486	0.474039	0.473652	0.473317	0.473027	0.472775	0.472557	0.472367	0.472203	0.47206	0.471936	0.471828	0.471734	0.471653	0.471582	0.47152	0.471467	0.47142	0.47138	0.471344	0.471314
	2.9e-07	0.596554	0.583838	0.572876	0.563578	0.555822	0.547859	0.539048	0.529126	0.519133	0.510952	0.504232	0.498694	0.494114	0.489994	0.485911	0.482481	0.479591	0.477147	0.475074	0.473311	0.471808	0.470524	0.469423	0.468479	0.467668	0.46697	0.466367	0.465848	0.465399	0.46501	0.464674	0.464383	0.46413	0.463911	0.463722	0.463557	0.463413	0.463289	0.463181	0.463087	0.463005	0.462934	0.462872	0.462819	0.462772	0.462731	0.462696	0.462665
	3e-07	0.593792	0.581103	0.570168	0.56091	0.553213	0.544433	0.535459	0.523559	0.513337	0.504979	0.498125	0.492487	0.487192	0.482235	0.478091	0.474615	0.471688	0.469215	0.46712	0.46534	0.463823	0.462528	0.461419	0.460469	0.459652	0.458949	0.458343	0.457821	0.45737	0.456979	0.456642	0.456349	0.456096	0.455876	0.455685	0.45552	0.455376	0.455251	0.455143	0.455048	0.454966	0.454895	0.454833	0.454779	0.454732	0.454691	0.454656	0.454625
	3.1e-07	0.591354	0.578735	0.567865	0.55868	0.551072	0.541497	0.531397	0.518551	0.508094	0.499557	0.492567	0.486161	0.480101	0.475061	0.470852	0.467325	0.464358	0.461855	0.459736	0.457936	0.456404	0.455097	0.453979	0.453021	0.452198	0.45149	0.450881	0.450355	0.449901	0.449509	0.449169	0.448875	0.44862	0.448399	0.448208	0.448042	0.447897	0.447772	0.447663	0.447568	0.447486	0.447414	0.447352	0.447298	0.447251	0.44721	0.447174	0.447143
	3.2e-07	0.589209	0.576703	0.565936	0.556858	0.549367	0.539019	0.527217	0.514064	0.503368	0.494648	0.487182	0.479724	0.473552	0.468424	0.464147	0.460566	0.457558	0.455021	0.452876	0.451056	0.449508	0.448187	0.447059	0.446092	0.445263	0.44455	0.443936	0.443406	0.442949	0.442554	0.442213	0.441917	0.441661	0.441439	0.441246	0.441079	0.440934	0.440808	0.440698	0.440603	0.440521	0.440449	0.440386	0.440332	0.440284	0.440243	0.440207	0.440176
	3.3e-07	0.587331	0.57498	0.564353	0.555413	0.548069	0.536973	0.52353	0.510064	0.499126	0.490221	0.481402	0.473795	0.467505	0.462286	0.457936	0.454299	0.451246	0.448674	0.446501	0.444659	0.443093	0.441759	0.44062	0.439644	0.438807	0.438088	0.43747	0.436936	0.436476	0.436078	0.435735	0.435437	0.435179	0.434956	0.434762	0.434594	0.434448	0.434321	0.434211	0.434115	0.434032	0.43396	0.433897	0.433842	0.433795	0.433753	0.433717	0.433686
	3.4e-07	0.585693	0.573539	0.563089	0.554321	0.547152	0.535334	0.520305	0.506522	0.495339	0.485537	0.476099	0.468336	0.461925	0.456609	0.452185	0.448488	0.445388	0.442779	0.440577	0.438712	0.437128	0.435779	0.434628	0.433643	0.432798	0.432073	0.431449	0.430911	0.430448	0.430047	0.429701	0.429401	0.429138	0.428908	0.428709	0.428536	0.428386	0.428255	0.428142	0.428044	0.427958	0.427884	0.427819	0.427763	0.427714	0.427671	0.427634	0.427602
	3.5e-07	0.584272	0.572358	0.562121	0.553556	0.546242	0.534077	0.517514	0.50341	0.491979	0.480884	0.471241	0.463317	0.45678	0.451364	0.446861	0.443102	0.439954	0.437306	0.435074	0.433184	0.431581	0.430217	0.429053	0.428044	0.42717	0.42642	0.425775	0.42522	0.424741	0.424327	0.42397	0.423661	0.423394	0.423162	0.422961	0.422786	0.422635	0.422504	0.42239	0.42229	0.422204	0.422129	0.422064	0.422008	0.421958	0.421915	0.421878	0.421846
	3.6e-07	0.583047	0.571412	0.561424	0.553095	0.545525	0.53298	0.515133	0.500705	0.488699	0.476652	0.466799	0.458709	0.45204	0.446522	0.441937	0.438114	0.434915	0.432228	0.429964	0.428039	0.426371	0.424954	0.423746	0.422713	0.42183	0.421072	0.42042	0.419859	0.419375	0.418958	0.418597	0.418286	0.418015	0.417782	0.417579	0.417403	0.41725	0.417118	0.417002	0.416902	0.416816	0.41674	0.416674	0.416617	0.416567	0.416524	0.416487	0.416454
	3.7e-07	0.581998	0.570683	0.56098	0.552918	0.545141	0.531402	0.513138	0.498383	0.485138	0.472817	0.462747	0.454486	0.447682	0.442057	0.437389	0.4335	0.430248	0.427486	0.425121	0.423125	0.421433	0.419997	0.418773	0.417728	0.416833	0.416066	0.415407	0.41484	0.414351	0.413929	0.413564	0.413249	0.412976	0.41274	0.412535	0.412357	0.412203	0.412069	0.411953	0.411852	0.411764	0.411688	0.411621	0.411564	0.411514	0.41147	0.411432	0.411399
	3.8e-07	0.581107	0.570152	0.560767	0.553004	0.545071	0.530193	0.511509	0.496424	0.481957	0.469355	0.459062	0.450625	0.443682	0.437948	0.433193	0.429235	0.425824	0.422967	0.420564	0.418536	0.41682	0.415362	0.414121	0.413062	0.412156	0.411379	0.410711	0.410137	0.409642	0.409215	0.408847	0.408528	0.408252	0.408013	0.407805	0.407626	0.40747	0.407335	0.407217	0.407115	0.407026	0.406949	0.406882	0.406823	0.406773	0.406729	0.40669	0.406657
	3.9e-07	0.580358	0.569799	0.560769	0.553334	0.545299	0.529335	0.510228	0.49481	0.479133	0.466244	0.455723	0.447106	0.44002	0.434173	0.429299	0.425135	0.421662	0.418755	0.416311	0.414251	0.412507	0.411028	0.409769	0.408694	0.407775	0.406987	0.406311	0.405729	0.405228	0.404796	0.404422	0.4041	0.40382	0.403578	0.403369	0.403187	0.403029	0.402892	0.402773	0.40267	0.40258	0.402502	0.402434	0.402375	0.402323	0.402279	0.40224	0.402206
	4e-07	0.579735	0.569611	0.560969	0.553893	0.545807	0.528808	0.509276	0.492866	0.476648	0.463465	0.452711	0.443909	0.436678	0.430685	0.425572	0.421328	0.417791	0.414831	0.412345	0.41025	0.408478	0.406974	0.405696	0.404605	0.403672	0.402873	0.402187	0.401597	0.401089	0.400651	0.400273	0.399946	0.399663	0.399417	0.399205	0.399021	0.398861	0.398722	0.398602	0.398497	0.398406	0.398327	0.398258	0.398198	0.398146	0.398101	0.398062	0.398028
	4.1e-07	0.579224	0.569571	0.56135	0.554663	0.546582	0.528596	0.508637	0.491078	0.474484	0.461001	0.450009	0.441018	0.433638	0.427342	0.422125	0.417797	0.414192	0.411177	0.408647	0.406515	0.404712	0.403184	0.401885	0.400777	0.39983	0.399019	0.398323	0.397724	0.397209	0.396764	0.39638	0.396049	0.395762	0.395513	0.395298	0.395111	0.394949	0.394808	0.394686	0.39458	0.394488	0.394408	0.394338	0.394278	0.394225	0.394179	0.394139	0.394105
	4.2e-07	0.578812	0.569665	0.561898	0.55563	0.547609	0.528685	0.508297	0.489602	0.472625	0.458836	0.447601	0.438418	0.430713	0.424265	0.41894	0.414526	0.41085	0.407778	0.4052	0.40303	0.401196	0.399642	0.39832	0.397194	0.396232	0.395408	0.394701	0.394094	0.39357	0.393119	0.39273	0.392393	0.392102	0.39185	0.391632	0.391442	0.391278	0.391135	0.391012	0.390904	0.39081	0.390729	0.390659	0.390597	0.390544	0.390497	0.390457	0.390422
	4.3e-07	0.578489	0.569882	0.5626	0.556779	0.548874	0.529059	0.508241	0.488422	0.471055	0.456955	0.445473	0.436042	0.428027	0.42144	0.416004	0.411499	0.40775	0.404618	0.401991	0.399781	0.397914	0.396332	0.394988	0.393843	0.392865	0.392028	0.39131	0.390692	0.390161	0.389703	0.389308	0.388966	0.38867	0.388415	0.388193	0.388001	0.387834	0.387689	0.387564	0.387454	0.387359	0.387277	0.387205	0.387143	0.387089	0.387042	0.387001	0.386965
	4.4e-07	0.578242	0.570207	0.563444	0.558098	0.550367	0.529707	0.508457	0.487525	0.469762	0.455345	0.443611	0.433776	0.425584	0.418854	0.413302	0.408703	0.404878	0.401684	0.399007	0.396755	0.394854	0.393244	0.391876	0.390711	0.389716	0.388865	0.388135	0.387508	0.386968	0.386503	0.386101	0.385754	0.385454	0.385194	0.384969	0.384774	0.384604	0.384457	0.38433	0.384219	0.384123	0.384039	0.383966	0.383903	0.383848	0.3838	0.383758	0.383722
	4.5e-07	0.578062	0.570631	0.564416	0.559575	0.552074	0.530615	0.508932	0.486897	0.468732	0.453993	0.441987	0.431746	0.423371	0.416493	0.410822	0.406127	0.402223	0.398965	0.396236	0.39394	0.392004	0.390364	0.388972	0.387786	0.386774	0.385908	0.385166	0.384528	0.383979	0.383506	0.383098	0.382746	0.382441	0.382177	0.381948	0.38175	0.381578	0.381429	0.381299	0.381186	0.381089	0.381004	0.38093	0.380865	0.38081	0.380761	0.380719	0.380682
	4.6e-07	0.577941	0.571144	0.565507	0.561197	0.553985	0.531772	0.509481	0.486527	0.467954	0.452888	0.440413	0.429939	0.421376	0.414347	0.408553	0.403759	0.399774	0.39645	0.393666	0.391326	0.389353	0.387682	0.386265	0.385058	0.384028	0.383147	0.382392	0.381743	0.381185	0.380704	0.38029	0.379931	0.379621	0.379353	0.379121	0.378919	0.378744	0.378593	0.378461	0.378347	0.378247	0.378161	0.378086	0.37802	0.377964	0.377914	0.377871	0.377834
	4.7e-07	0.57787	0.571735	0.566705	0.562954	0.55609	0.533167	0.50987	0.486404	0.467417	0.45202	0.439059	0.428346	0.41959	0.412405	0.406486	0.401588	0.397521	0.394129	0.391289	0.388903	0.386891	0.38519	0.383746	0.382517	0.381468	0.380572	0.379803	0.379144	0.378576	0.378087	0.377665	0.377301	0.376986	0.376713	0.376477	0.376272	0.376094	0.37594	0.375806	0.37569	0.375589	0.375501	0.375425	0.375359	0.375301	0.375251	0.375198	0.375147
	4.8e-07	0.577841	0.572395	0.568002	0.564836	0.558379	0.53479	0.510503	0.486517	0.467111	0.451374	0.437913	0.426955	0.418003	0.410658	0.404609	0.399607	0.395454	0.391992	0.389095	0.386662	0.384611	0.382876	0.381405	0.380154	0.379086	0.378174	0.377392	0.37672	0.37602	0.375363	0.374795	0.374304	0.373879	0.373511	0.373192	0.372915	0.372674	0.372466	0.372284	0.372127	0.37199	0.371871	0.371767	0.371677	0.371599	0.37153	0.371471	0.37142
	4.9e-07	0.577849	0.573118	0.569389	0.566833	0.560843	0.536633	0.511367	0.486857	0.467027	0.450736	0.436966	0.42576	0.416605	0.409097	0.402916	0.397806	0.393565	0.390031	0.387075	0.384594	0.382503	0.380735	0.379236	0.377903	0.376489	0.375277	0.374235	0.373338	0.372565	0.371898	0.371321	0.370823	0.370391	0.370017	0.369693	0.369412	0.369168	0.368956	0.368772	0.368612	0.368473	0.368352	0.368247	0.368156	0.368076	0.368007	0.367947	0.367894
	5e-07	0.577887	0.573894	0.570856	0.568937	0.563474	0.538685	0.512456	0.487416	0.467155	0.450297	0.436212	0.42475	0.415389	0.407714	0.401398	0.396178	0.391847	0.388239	0.385223	0.382691	0.380559	0.378376	0.376408	0.374729	0.373292	0.372059	0.371	0.370089	0.369304	0.368626	0.36804	0.367534	0.367096	0.366716	0.366387	0.366101	0.365853	0.365638	0.365451	0.365288	0.365147	0.365025	0.364918	0.364825	0.364744	0.364674	0.364613	0.36456
	5.1e-07	0.577949	0.574717	0.572396	0.57114	0.566262	0.540938	0.51376	0.488184	0.467489	0.450047	0.435641	0.423919	0.414348	0.406502	0.400047	0.394714	0.390291	0.386609	0.383531	0.380568	0.3778	0.37545	0.373449	0.371741	0.37028	0.369026	0.36795	0.367024	0.366226	0.365537	0.364942	0.364427	0.363982	0.363596	0.363261	0.362971	0.362719	0.362501	0.362311	0.362146	0.362002	0.361878	0.361769	0.361675	0.361593	0.361521	0.361459	0.361405
	5.2e-07	0.57803	0.57558	0.574002	0.573432	0.569201	0.543385	0.51527	0.489154	0.468021	0.449979	0.435246	0.42326	0.413473	0.405454	0.398857	0.393409	0.388892	0.385133	0.381242	0.377913	0.375096	0.372704	0.370668	0.36893	0.367443	0.366169	0.365074	0.364133	0.363321	0.362621	0.362016	0.361493	0.36104	0.360648	0.360308	0.360013	0.359757	0.359535	0.359342	0.359174	0.359028	0.358902	0.358791	0.358696	0.358612	0.35854	0.358476	0.358422
	5.3e-07	0.578127	0.576478	0.575667	0.575808	0.572283	0.546018	0.51698	0.490319	0.468665	0.450087	0.435021	0.422765	0.41276	0.404563	0.397822	0.392256	0.387623	0.38284	0.37882	0.37543	0.372562	0.370127	0.368055	0.366286	0.364774	0.363478	0.362364	0.361406	0.360581	0.359869	0.359254	0.358722	0.358262	0.357863	0.357518	0.357218	0.356958	0.356732	0.356535	0.356365	0.356217	0.356088	0.355976	0.355878	0.355794	0.35572	0.355656	0.3556
	5.4e-07	0.578235	0.577405	0.577384	0.578259	0.5755	0.548829	0.518883	0.491671	0.469359	0.450364	0.43496	0.422429	0.412201	0.403823	0.396935	0.39125	0.385534	0.38066	0.376565	0.373112	0.37019	0.367712	0.365602	0.363803	0.362263	0.360944	0.359812	0.358837	0.357998	0.357274	0.356648	0.356107	0.355639	0.355234	0.354882	0.354577	0.354313	0.354083	0.353883	0.35371	0.353559	0.353428	0.353314	0.353215	0.353129	0.353054	0.352989	0.352932
	5.5e-07	0.57835	0.578356	0.579148	0.58078	0.578847	0.551812	0.520971	0.493205	0.470221	0.450805	0.435056	0.422246	0.411791	0.403229	0.396191	0.38954	0.383606	0.378639	0.374467	0.370949	0.367974	0.36545	0.363302	0.36147	0.359904	0.358561	0.357409	0.356417	0.355563	0.354827	0.35419	0.35364	0.353164	0.352752	0.352394	0.352084	0.351815	0.351581	0.351378	0.351202	0.351049	0.350915	0.3508	0.350699	0.350611	0.350535	0.350469	0.350411
	5.6e-07	0.57847	0.579326	0.580952	0.583364	0.582318	0.554961	0.523239	0.494914	0.471248	0.451402	0.435305	0.42221	0.411525	0.402775	0.39514	0.387883	0.381834	0.376771	0.37252	0.368936	0.365906	0.363335	0.361148	0.359283	0.357689	0.356322	0.355149	0.35414	0.353271	0.352521	0.351874	0.351314	0.35083	0.35041	0.350047	0.349731	0.349457	0.34922	0.349013	0.348834	0.348678	0.348543	0.348425	0.348322	0.348233	0.348155	0.348088	0.348029
	5.7e-07	0.578592	0.58031	0.582792	0.586006	0.585905	0.55827	0.52568	0.496793	0.472433	0.452152	0.4357	0.422317	0.411397	0.402458	0.393776	0.386377	0.380209	0.37505	0.370717	0.367066	0.363979	0.36136	0.359133	0.357234	0.355611	0.35422	0.353026	0.351999	0.351115	0.350352	0.349693	0.349123	0.34863	0.348203	0.347833	0.347512	0.347234	0.346992	0.346782	0.3466	0.346441	0.346303	0.346183	0.346079	0.345988	0.345909	0.345841	0.345781
	5.8e-07	0.578712	0.581306	0.584662	0.588699	0.589603	0.561732	0.528289	0.498836	0.473771	0.45305	0.436237	0.422562	0.411404	0.40165	0.39256	0.385015	0.378727	0.373468	0.369052	0.365332	0.362187	0.35952	0.357252	0.355318	0.353665	0.352249	0.351033	0.349988	0.349088	0.348311	0.347641	0.347061	0.34656	0.346125	0.345749	0.345422	0.345139	0.344893	0.344679	0.344493	0.344332	0.344191	0.344069	0.343963	0.343871	0.343791	0.343721	0.34366
	5.9e-07	0.57883	0.582308	0.586559	0.59144	0.593408	0.565342	0.53106	0.501037	0.475258	0.45409	0.436913	0.42294	0.411541	0.400755	0.391485	0.383791	0.377381	0.37202	0.367519	0.363728	0.360524	0.357808	0.355498	0.353528	0.351845	0.350403	0.349165	0.348101	0.347185	0.346395	0.345712	0.345122	0.344612	0.34417	0.343787	0.343454	0.343166	0.342915	0.342698	0.342509	0.342345	0.342202	0.342078	0.34197	0.341876	0.341794	0.341723	0.341661
	6e-07	0.578943	0.583315	0.588477	0.594222	0.597313	0.569095	0.533989	0.503392	0.476889	0.455268	0.437721	0.423447	0.411437	0.4	0.390546	0.382701	0.376165	0.370701	0.366114	0.362251	0.358986	0.356219	0.353866	0.35186	0.350146	0.348678	0.347418	0.346334	0.345402	0.344597	0.343902	0.343302	0.342782	0.342332	0.341942	0.341604	0.341311	0.341056	0.340835	0.340642	0.340475	0.34033	0.340203	0.340094	0.339998	0.339915	0.339842	0.339779
	6.1e-07	0.579049	0.584323	0.590414	0.597042	0.601313	0.572986	0.53707	0.505897	0.47866	0.456581	0.438659	0.424079	0.411043	0.399379	0.389737	0.381738	0.375075	0.369505	0.36483	0.360894	0.357567	0.354748	0.352351	0.350308	0.348563	0.347068	0.345785	0.344682	0.343732	0.342913	0.342206	0.341595	0.341066	0.340608	0.340211	0.339867	0.339568	0.339309	0.339084	0.338888	0.338718	0.33857	0.338441	0.338329	0.338232	0.338147	0.338074	0.33801
	6.2e-07	0.579147	0.585328	0.592364	0.599896	0.605404	0.577009	0.540299	0.508375	0.480566	0.458023	0.439722	0.424833	0.410783	0.398886	0.389055	0.380899	0.374106	0.368428	0.363664	0.359652	0.356263	0.353391	0.35095	0.348869	0.347091	0.345569	0.344263	0.34314	0.342173	0.341339	0.340619	0.339997	0.339459	0.338993	0.338589	0.338238	0.337934	0.33767	0.337441	0.337242	0.337069	0.336918	0.336787	0.336673	0.336574	0.336488	0.336413	0.336348
	6.3e-07	0.579236	0.58633	0.594325	0.602778	0.609582	0.581161	0.543671	0.510982	0.482604	0.459593	0.440907	0.425386	0.41065	0.398519	0.388494	0.380178	0.373254	0.367466	0.36261	0.358522	0.355069	0.352143	0.349657	0.347537	0.345727	0.344177	0.342847	0.341704	0.340719	0.339871	0.339138	0.338504	0.337956	0.337482	0.337071	0.336714	0.336404	0.336136	0.335902	0.3357	0.335523	0.33537	0.335237	0.335121	0.33502	0.334933	0.334856	0.33479
	6.4e-07	0.579315	0.587325	0.596293	0.605686	0.613842	0.585436	0.547183	0.513722	0.484771	0.461285	0.442211	0.425668	0.410642	0.398272	0.38805	0.379572	0.372513	0.366614	0.361666	0.3575	0.353982	0.351001	0.348468	0.34631	0.344466	0.342888	0.341533	0.340369	0.339367	0.338503	0.337757	0.337113	0.336555	0.336072	0.335653	0.33529	0.334975	0.334701	0.334464	0.334258	0.334078	0.333922	0.333787	0.333669	0.333566	0.333477	0.333399	0.333331
	6.5e-07	0.579383	0.588311	0.598265	0.608615	0.618179	0.589832	0.550829	0.516593	0.487062	0.463097	0.44363	0.426075	0.410754	0.398141	0.38772	0.379077	0.371881	0.365869	0.360826	0.356582	0.352997	0.349961	0.347381	0.345183	0.343305	0.341698	0.340319	0.339134	0.338113	0.337234	0.336474	0.335818	0.33525	0.334758	0.334332	0.333963	0.333642	0.333364	0.333122	0.332912	0.332729	0.332571	0.332433	0.332313	0.332208	0.332117	0.332038	0.331969
	6.6e-07	0.579439	0.589287	0.60024	0.611563	0.62259	0.594342	0.554607	0.519591	0.489475	0.465026	0.445161	0.426602	0.410982	0.398123	0.387498	0.378688	0.371354	0.365227	0.360088	0.355763	0.352112	0.349019	0.346391	0.344152	0.34224	0.340603	0.339199	0.337993	0.336954	0.336059	0.335286	0.334617	0.334039	0.333539	0.333105	0.332729	0.332403	0.332119	0.331873	0.331659	0.331474	0.331312	0.331172	0.331049	0.330943	0.330851	0.33077	0.3307
	6.7e-07	0.579482	0.590251	0.602213	0.614526	0.62707	0.598964	0.558513	0.522712	0.492006	0.467068	0.446655	0.427246	0.411322	0.398213	0.387383	0.378403	0.370928	0.364684	0.359448	0.355042	0.351322	0.348171	0.345495	0.343215	0.341268	0.339601	0.338172	0.336943	0.335886	0.334974	0.334188	0.333508	0.332919	0.332405	0.331904	0.331469	0.331092	0.330765	0.33048	0.330233	0.330018	0.329831	0.329669	0.329528	0.329405	0.329298	0.329205	0.329124
	6.8e-07	0.579513	0.591202	0.604182	0.617501	0.631095	0.603694	0.562542	0.525954	0.494653	0.469221	0.447785	0.428002	0.411771	0.398409	0.38737	0.378218	0.3706	0.364237	0.358902	0.354414	0.350624	0.347415	0.34469	0.342368	0.340385	0.338689	0.337233	0.335983	0.334789	0.33374	0.332834	0.33205	0.331372	0.330785	0.330275	0.329834	0.32945	0.329117	0.328828	0.328577	0.328359	0.328169	0.328004	0.32786	0.327735	0.327626	0.327532	0.327449
	6.9e-07	0.579531	0.592137	0.606146	0.620485	0.635047	0.608528	0.566693	0.529313	0.497413	0.471482	0.44903	0.428869	0.412325	0.398707	0.387457	0.378129	0.370367	0.363884	0.358449	0.353876	0.350017	0.346748	0.343972	0.341608	0.33959	0.337669	0.336001	0.334566	0.33333	0.332263	0.331342	0.330545	0.329856	0.329259	0.328741	0.328292	0.327902	0.327564	0.32727	0.327014	0.326792	0.326599	0.326431	0.326285	0.326158	0.326048	0.325952	0.325868
	7e-07	0.579535	0.593057	0.608103	0.623477	0.639021	0.613463	0.57096	0.532787	0.500282	0.473848	0.450386	0.429842	0.412983	0.399104	0.38764	0.378135	0.370226	0.363621	0.358084	0.353426	0.349495	0.346167	0.34334	0.340657	0.338351	0.336375	0.334678	0.333219	0.331962	0.330877	0.329941	0.329131	0.32843	0.327823	0.327297	0.32684	0.326444	0.3261	0.325801	0.325541	0.325316	0.325119	0.324949	0.3248	0.324671	0.324559	0.324461	0.324376
	7.1e-07	0.579526	0.59396	0.61005	0.626472	0.643016	0.618495	0.575342	0.536373	0.503259	0.476317	0.451851	0.430919	0.41374	0.399598	0.387916	0.378232	0.370174	0.363445	0.357805	0.353062	0.349058	0.345484	0.342268	0.339524	0.337179	0.335169	0.333444	0.33196	0.330682	0.329579	0.328627	0.327804	0.327091	0.326474	0.325939	0.325475	0.325072	0.324722	0.324418	0.324154	0.323925	0.323725	0.323552	0.323401	0.323269	0.323155	0.323056	0.322969
	7.2e-07	0.579504	0.594845	0.611985	0.629469	0.647027	0.623621	0.579836	0.540069	0.506341	0.478886	0.453421	0.432096	0.414594	0.400185	0.388283	0.378417	0.370209	0.363354	0.35761	0.352779	0.348387	0.34454	0.341269	0.338479	0.336093	0.33405	0.332295	0.330787	0.329487	0.328366	0.327398	0.326561	0.325836	0.325208	0.324664	0.324193	0.323783	0.323427	0.323118	0.32285	0.322617	0.322414	0.322237	0.322084	0.321951	0.321834	0.321733	0.321645
	7.3e-07	0.579468	0.595711	0.613907	0.632465	0.651052	0.628837	0.584437	0.543871	0.509525	0.481554	0.455094	0.433372	0.415542	0.400864	0.388739	0.378689	0.370328	0.363346	0.357496	0.352208	0.347595	0.343682	0.340355	0.337517	0.335091	0.333013	0.331229	0.329695	0.328374	0.327234	0.326249	0.325398	0.324661	0.324023	0.32347	0.32299	0.322574	0.322213	0.321899	0.321626	0.321388	0.321182	0.321003	0.320847	0.320711	0.320593	0.32049	0.320401
	7.4e-07	0.579418	0.596558	0.615815	0.63546	0.655089	0.634142	0.589144	0.547778	0.512809	0.483883	0.456867	0.434743	0.416583	0.401631	0.389281	0.379044	0.370528	0.363419	0.35713	0.351579	0.346887	0.342907	0.339523	0.336637	0.33417	0.332057	0.330242	0.328682	0.327339	0.32618	0.325179	0.324313	0.323564	0.322916	0.322353	0.321866	0.321442	0.321075	0.320755	0.320478	0.320237	0.320027	0.319845	0.319686	0.319548	0.319428	0.319324	0.319233
	7.5e-07	0.579356	0.597385	0.617708	0.638449	0.659136	0.639531	0.593954	0.551787	0.516192	0.486244	0.458737	0.436208	0.417712	0.402484	0.389906	0.37948	0.370808	0.363381	0.356679	0.351033	0.346259	0.342212	0.33877	0.335835	0.333326	0.331177	0.329332	0.327746	0.32638	0.325201	0.324184	0.323304	0.322542	0.321883	0.321311	0.320815	0.320385	0.320011	0.319687	0.319405	0.319159	0.318946	0.318761	0.3186	0.318459	0.318337	0.318231	0.318138
	7.6e-07	0.57928	0.598193	0.619583	0.641433	0.66319	0.645002	0.598864	0.555895	0.51967	0.488705	0.460703	0.437764	0.418929	0.403422	0.390613	0.379996	0.371166	0.363127	0.356309	0.350566	0.34571	0.341594	0.338093	0.335108	0.332557	0.330372	0.328496	0.326883	0.325494	0.324296	0.323261	0.322367	0.321593	0.320922	0.320341	0.319837	0.319399	0.319019	0.318689	0.318403	0.318153	0.317937	0.317748	0.317584	0.317442	0.317317	0.317209	0.317115
	7.7e-07	0.579191	0.598979	0.62144	0.644408	0.667249	0.650552	0.603872	0.560102	0.523242	0.491263	0.462761	0.439408	0.420231	0.404441	0.391399	0.380589	0.371212	0.362952	0.356017	0.350175	0.345237	0.34105	0.33749	0.334455	0.331861	0.329639	0.327732	0.326092	0.324679	0.323461	0.322409	0.3215	0.320713	0.320031	0.31944	0.318928	0.318483	0.318097	0.317761	0.31747	0.317216	0.316996	0.316804	0.316638	0.316493	0.316366	0.316257	0.316161
	7.8e-07	0.57909	0.599745	0.623278	0.647374	0.671312	0.656179	0.608975	0.564404	0.526906	0.493917	0.46491	0.441139	0.421616	0.40554	0.392262	0.381257	0.371257	0.362855	0.355801	0.349859	0.344837	0.340579	0.336959	0.333872	0.331235	0.328975	0.327036	0.325369	0.323933	0.322695	0.321625	0.320701	0.3199	0.319207	0.318607	0.318086	0.317634	0.317241	0.3169	0.316604	0.316346	0.316122	0.315927	0.315758	0.31561	0.315482	0.31537	0.315273
	7.9e-07	0.578976	0.60049	0.625096	0.650328	0.675376	0.66188	0.614171	0.568799	0.53066	0.496665	0.467148	0.442954	0.423082	0.406718	0.393201	0.381595	0.371379	0.362833	0.355659	0.349615	0.344508	0.340178	0.336496	0.333358	0.330676	0.328379	0.326408	0.324713	0.323253	0.321994	0.320907	0.319967	0.319153	0.318449	0.317838	0.317309	0.316849	0.31645	0.316103	0.315802	0.31554	0.315312	0.315114	0.314942	0.314792	0.314662	0.314549	0.31445
	8e-07	0.578851	0.601214	0.626893	0.65327	0.679439	0.667652	0.619457	0.573287	0.534502	0.499504	0.469473	0.444852	0.424627	0.407971	0.394213	0.381966	0.371575	0.362883	0.355587	0.349441	0.344247	0.339844	0.336101	0.33291	0.330184	0.327848	0.325844	0.324121	0.322637	0.321357	0.320252	0.319296	0.31847	0.317754	0.317133	0.316594	0.316127	0.315722	0.315369	0.315063	0.314797	0.314565	0.314364	0.314189	0.314037	0.313904	0.313789	0.313688
	8.1e-07	0.578713	0.601916	0.628668	0.656199	0.6835	0.673493	0.624832	0.577864	0.538431	0.502432	0.471883	0.446831	0.42625	0.409299	0.395091	0.382412	0.371844	0.363004	0.355585	0.349335	0.344054	0.339577	0.335771	0.332527	0.329755	0.327381	0.325343	0.323591	0.322083	0.320782	0.319659	0.318688	0.317847	0.317119	0.316488	0.315941	0.315466	0.315054	0.314696	0.314385	0.314114	0.313879	0.313674	0.313496	0.313341	0.313207	0.313089	0.312987
	8.2e-07	0.578565	0.602598	0.630422	0.659112	0.687558	0.679401	0.630293	0.582529	0.542444	0.505448	0.474376	0.448889	0.427948	0.410699	0.395824	0.38293	0.372183	0.363194	0.355649	0.349295	0.343925	0.339373	0.335504	0.332206	0.329388	0.326974	0.324903	0.323123	0.32159	0.320267	0.319125	0.318138	0.317284	0.316544	0.315903	0.315347	0.314864	0.314445	0.314081	0.313765	0.31349	0.313251	0.313043	0.312862	0.312705	0.312568	0.312449	0.312345
	8.3e-07	0.578405	0.603258	0.632152	0.662008	0.69161	0.685373	0.635838	0.58728	0.546541	0.50855	0.47695	0.451025	0.42972	0.412171	0.396631	0.383519	0.372591	0.363451	0.355779	0.349318	0.343859	0.339232	0.335298	0.331946	0.329081	0.326628	0.324523	0.322713	0.321155	0.319811	0.31865	0.317647	0.316779	0.316027	0.315375	0.31481	0.314319	0.313894	0.313524	0.313202	0.312923	0.31268	0.312468	0.312284	0.312125	0.311985	0.311864	0.311759
	8.4e-07	0.578235	0.603897	0.633859	0.664888	0.695655	0.691407	0.641465	0.592116	0.550719	0.511735	0.479604	0.453236	0.431564	0.413561	0.397508	0.384176	0.373065	0.363772	0.355973	0.349404	0.343854	0.33915	0.335152	0.331744	0.328833	0.326339	0.3242	0.32236	0.320776	0.31941	0.318231	0.317212	0.316329	0.315565	0.314903	0.314329	0.31383	0.313397	0.313021	0.312695	0.312411	0.312164	0.311949	0.311762	0.3116	0.311458	0.311335	0.311228
	8.5e-07	0.578055	0.604515	0.635542	0.667749	0.699692	0.6975	0.647172	0.597035	0.554815	0.515003	0.482336	0.455521	0.433479	0.414775	0.398455	0.384901	0.373605	0.364157	0.356228	0.349551	0.343909	0.339128	0.335064	0.3316	0.328641	0.326107	0.323932	0.322063	0.320453	0.319065	0.317867	0.316831	0.315934	0.315158	0.314485	0.313901	0.313395	0.312955	0.312573	0.312241	0.311952	0.311701	0.311483	0.311293	0.311128	0.310984	0.310859	0.310751
	8.6e-07	0.577864	0.605112	0.6372	0.670591	0.70372	0.703652	0.652957	0.602035	0.558807	0.518352	0.485144	0.457879	0.435464	0.41606	0.399469	0.38569	0.374207	0.364603	0.356543	0.349756	0.344022	0.339162	0.335032	0.331511	0.328504	0.325929	0.323719	0.321819	0.320184	0.318773	0.317556	0.316503	0.315592	0.314803	0.314119	0.313526	0.313011	0.312565	0.312176	0.311839	0.311546	0.311291	0.311069	0.310876	0.310709	0.310563	0.310435	0.310325
	8.7e-07	0.577665	0.605689	0.638835	0.673413	0.707737	0.709858	0.658818	0.607114	0.562882	0.52178	0.488027	0.460308	0.437516	0.417413	0.40055	0.386544	0.374871	0.36511	0.356917	0.350019	0.344191	0.339252	0.335054	0.331477	0.328421	0.325804	0.323559	0.321628	0.319967	0.318533	0.317296	0.316227	0.315301	0.314499	0.313805	0.313202	0.312679	0.312225	0.311831	0.311488	0.31119	0.310931	0.310706	0.31051	0.310339	0.310191	0.310062	0.30995
	8.8e-07	0.577456	0.606245	0.640444	0.676214	0.711743	0.716119	0.664754	0.612272	0.567038	0.525286	0.490984	0.462808	0.439537	0.418834	0.401695	0.387459	0.375596	0.365674	0.357348	0.350337	0.344415	0.339396	0.33513	0.331495	0.32839	0.325731	0.323449	0.321488	0.3198	0.318344	0.317087	0.316	0.31506	0.314246	0.31354	0.312928	0.312397	0.311935	0.311535	0.311186	0.310884	0.310621	0.310392	0.310193	0.310019	0.309869	0.309738	0.309623
	8.9e-07	0.577239	0.606781	0.642029	0.678994	0.715735	0.722431	0.670763	0.617507	0.571276	0.528868	0.494014	0.465375	0.441359	0.420321	0.402903	0.388436	0.376379	0.366296	0.357835	0.350711	0.344692	0.339592	0.335258	0.331565	0.32841	0.325708	0.32339	0.321398	0.319683	0.318204	0.316927	0.315823	0.314868	0.31404	0.313323	0.312702	0.312162	0.311693	0.311286	0.310933	0.310625	0.310358	0.310125	0.309923	0.309747	0.309594	0.309461	0.309345
	9e-07	0.577014	0.607298	0.643588	0.681751	0.719714	0.728792	0.676842	0.622816	0.575592	0.532525	0.497114	0.46801	0.443249	0.421872	0.404172	0.389471	0.377219	0.366974	0.358376	0.351137	0.345022	0.33984	0.335437	0.331684	0.328479	0.325735	0.32338	0.321356	0.319614	0.318111	0.316814	0.315693	0.314723	0.313882	0.313154	0.312522	0.311974	0.311498	0.311085	0.310726	0.310413	0.310142	0.309906	0.3097	0.309522	0.309366	0.309231	0.309113
	9.1e-07	0.576781	0.607795	0.645122	0.684485	0.723677	0.735201	0.682991	0.6282	0.579986	0.536256	0.500284	0.470711	0.445205	0.423486	0.405502	0.390564	0.378116	0.367705	0.35897	0.351615	0.345402	0.340138	0.335664	0.331853	0.328597	0.325809	0.323417	0.321362	0.319592	0.318066	0.316748	0.315609	0.314624	0.31377	0.313031	0.312389	0.311832	0.311349	0.310929	0.310564	0.310247	0.309971	0.309731	0.309523	0.309341	0.309183	0.309046	0.308926
	9.2e-07	0.57654	0.608272	0.646631	0.687196	0.727625	0.741656	0.689207	0.633657	0.584455	0.540058	0.503522	0.473477	0.447225	0.425161	0.40689	0.391714	0.379067	0.36849	0.359616	0.352144	0.345832	0.340485	0.33594	0.332069	0.328761	0.32593	0.323501	0.321413	0.319615	0.318065	0.316727	0.315571	0.31457	0.313703	0.312952	0.3123	0.311735	0.311244	0.310818	0.310447	0.310125	0.309845	0.309601	0.309389	0.309205	0.309045	0.308905	0.308784
	9.3e-07	0.576293	0.608731	0.648114	0.689883	0.731556	0.748155	0.695489	0.639184	0.589	0.543932	0.506827	0.476306	0.449309	0.426896	0.408337	0.39292	0.380071	0.369327	0.360312	0.352722	0.346311	0.340879	0.336263	0.332331	0.328972	0.326096	0.323629	0.321509	0.319683	0.318109	0.316751	0.315576	0.31456	0.31368	0.312917	0.312255	0.311681	0.311182	0.310749	0.310373	0.310046	0.309762	0.309514	0.309299	0.309112	0.308949	0.308807	0.308684
	9.4e-07	0.576039	0.609172	0.649572	0.692546	0.735469	0.754696	0.701836	0.644781	0.593618	0.547876	0.510199	0.479013	0.451454	0.428691	0.409839	0.394179	0.381128	0.370215	0.361057	0.353348	0.346837	0.34132	0.336632	0.332639	0.329227	0.326307	0.323802	0.321649	0.319795	0.318197	0.316817	0.315624	0.314592	0.313699	0.312924	0.312252	0.311669	0.311163	0.310723	0.310341	0.310009	0.309721	0.309469	0.309251	0.309061	0.308896	0.308752	0.308626
	9.5e-07	0.575779	0.609594	0.651004	0.695184	0.739364	0.761278	0.708245	0.650448	0.598309	0.551889	0.513635	0.481645	0.453661	0.430543	0.411397	0.395492	0.382236	0.371152	0.361851	0.354022	0.347409	0.341806	0.337046	0.33299	0.329527	0.326561	0.324017	0.321831	0.319949	0.318326	0.316925	0.315714	0.314667	0.313759	0.312973	0.312291	0.311699	0.311185	0.310739	0.310351	0.310014	0.30972	0.309466	0.309244	0.309051	0.308883	0.308737	0.30861
	9.6e-07	0.575513	0.609998	0.652411	0.697796	0.743241	0.767899	0.714716	0.656181	0.603071	0.555968	0.517135	0.484341	0.455927	0.432452	0.413009	0.396856	0.383394	0.372137	0.362692	0.354741	0.348026	0.342337	0.337503	0.333386	0.329868	0.326858	0.324275	0.322055	0.320145	0.318497	0.317075	0.315845	0.314782	0.313861	0.313062	0.31237	0.311769	0.311247	0.310794	0.3104	0.310058	0.30976	0.309502	0.309276	0.309081	0.30891	0.308762	0.308633
	9.7e-07	0.575241	0.610385	0.653793	0.700383	0.747097	0.774557	0.721246	0.661981	0.607902	0.560115	0.520698	0.487099	0.458252	0.434417	0.414673	0.398271	0.384601	0.37317	0.36358	0.355506	0.348688	0.342911	0.338004	0.333823	0.330252	0.327196	0.324574	0.32232	0.32038	0.318708	0.317264	0.316016	0.314937	0.314002	0.313191	0.312488	0.311878	0.311349	0.310889	0.310489	0.310142	0.30984	0.309577	0.309348	0.309149	0.308976	0.308826	0.308695
	9.8e-07	0.574964	0.610755	0.65515	0.702944	0.750933	0.78125	0.727835	0.667846	0.612802	0.564327	0.524323	0.489917	0.460635	0.436436	0.41639	0.399736	0.385856	0.37425	0.364512	0.356315	0.349392	0.343528	0.338546	0.334302	0.330677	0.327574	0.324912	0.322625	0.320656	0.318958	0.317493	0.316226	0.31513	0.314181	0.313359	0.312645	0.312026	0.311489	0.311022	0.310616	0.310264	0.309957	0.30969	0.309458	0.309257	0.309081	0.308928	0.308795
	9.9e-07	0.574683	0.611108	0.656481	0.70548	0.754748	0.787978	0.734481	0.673775	0.61777	0.568603	0.528009	0.492796	0.463074	0.438509	0.418158	0.40125	0.387159	0.375375	0.365489	0.357167	0.35014	0.344187	0.339129	0.334821	0.331141	0.327992	0.32529	0.322969	0.32097	0.319247	0.31776	0.316474	0.315362	0.314399	0.313564	0.31284	0.312212	0.311666	0.311193	0.310781	0.310423	0.310112	0.309841	0.309606	0.309401	0.309223	0.309067	0.308932
	1e-06	0.574397	0.611445	0.657788	0.707988	0.758541	0.794738	0.741183	0.679766	0.622804	0.572942	0.531754	0.495733	0.465568	0.440634	0.419976	0.402812	0.388507	0.376545	0.366509	0.358062	0.350928	0.344886	0.339752	0.335379	0.331645	0.328448	0.325707	0.323351	0.321322	0.319574	0.318064	0.31676	0.315631	0.314654	0.313806	0.313072	0.312434	0.311881	0.3114	0.310982	0.310619	0.310303	0.310025	0.309776	0.309559	0.309371	0.309207	0.309064
	1.01e-06	0.574107	0.611766	0.65907	0.710471	0.762313	0.801528	0.747939	0.685819	0.627904	0.577344	0.535559	0.498728	0.468117	0.442811	0.421843	0.404421	0.3899	0.377759	0.367572	0.358998	0.351758	0.345625	0.340415	0.335977	0.332187	0.328943	0.32616	0.32377	0.321711	0.319937	0.318405	0.317082	0.315936	0.31493	0.314034	0.313257	0.312583	0.311997	0.311489	0.311047	0.310663	0.310329	0.310039	0.309786	0.309566	0.309375	0.309208	0.309063
	1.02e-06	0.573813	0.612072	0.660328	0.712927	0.766062	0.80772	0.754748	0.691933	0.633069	0.581807	0.539402	0.501781	0.47072	0.445038	0.423758	0.406076	0.391338	0.379015	0.368677	0.359975	0.352626	0.346402	0.341115	0.336612	0.332766	0.329474	0.326651	0.324225	0.322137	0.320325	0.318706	0.317307	0.316097	0.315049	0.31414	0.313352	0.312669	0.312075	0.311559	0.311111	0.310721	0.310383	0.310088	0.309832	0.309609	0.309415	0.309246	0.309099
	1.03e-06	0.573516	0.612362	0.661562	0.715355	0.769788	0.813707	0.761608	0.698107	0.638296	0.586331	0.543051	0.504889	0.473375	0.447316	0.42572	0.407776	0.39282	0.380314	0.369822	0.360991	0.353534	0.347219	0.341854	0.337284	0.333382	0.330042	0.327178	0.32466	0.322455	0.320554	0.318913	0.317494	0.316267	0.315204	0.314282	0.313483	0.312789	0.312187	0.311664	0.31121	0.310814	0.310471	0.310172	0.309912	0.309686	0.309489	0.309318	0.309169
	1.04e-06	0.573216	0.612638	0.662771	0.717757	0.77349	0.819701	0.768519	0.704339	0.643587	0.590914	0.546758	0.508052	0.476082	0.449642	0.427729	0.409521	0.394344	0.381654	0.371007	0.362047	0.354481	0.348072	0.342629	0.337992	0.334034	0.330602	0.32758	0.324983	0.322747	0.320819	0.319155	0.317716	0.316471	0.315393	0.314458	0.313648	0.312945	0.312334	0.311803	0.311342	0.310942	0.310593	0.31029	0.310027	0.309797	0.309598	0.309424	0.309273
	1.05e-06	0.572913	0.6129	0.663957	0.720133	0.777169	0.825703	0.775479	0.710628	0.648938	0.595557	0.550524	0.511269	0.478839	0.452016	0.429784	0.411309	0.39591	0.383034	0.372232	0.36314	0.355464	0.348963	0.34344	0.338737	0.334612	0.33104	0.327975	0.325341	0.323074	0.321119	0.319431	0.317972	0.316709	0.315616	0.314668	0.313847	0.313133	0.312514	0.311976	0.311509	0.311102	0.310749	0.310442	0.310174	0.309942	0.30974	0.309563	0.30941
	1.06e-06	0.572607	0.613148	0.665119	0.722481	0.780823	0.83171	0.782487	0.716974	0.654351	0.600257	0.554346	0.51454	0.481647	0.454438	0.431883	0.41314	0.397517	0.384454	0.373495	0.364272	0.356484	0.349889	0.344287	0.339365	0.335134	0.331512	0.328404	0.325734	0.323434	0.321452	0.31974	0.318261	0.316981	0.315872	0.314911	0.314078	0.313355	0.312727	0.312181	0.311707	0.311295	0.310937	0.310625	0.310354	0.310119	0.309913	0.309735	0.309579
	1.07e-06	0.572299	0.613383	0.666258	0.724802	0.784453	0.837723	0.789541	0.723376	0.659823	0.605014	0.558224	0.517863	0.484505	0.456906	0.434027	0.415013	0.399165	0.385913	0.374796	0.36544	0.357541	0.350851	0.345005	0.339982	0.335691	0.332018	0.328867	0.326159	0.323828	0.321818	0.320082	0.318582	0.317284	0.31616	0.315186	0.314341	0.313608	0.312971	0.312418	0.311937	0.31152	0.311156	0.310841	0.310566	0.310327	0.310119	0.309938	0.30978
	1.08e-06	0.571989	0.613604	0.667375	0.727095	0.788058	0.843739	0.796641	0.729832	0.665354	0.609827	0.562158	0.521238	0.487411	0.45942	0.436214	0.416928	0.400852	0.38741	0.376134	0.366644	0.358632	0.351703	0.345725	0.340632	0.336282	0.332558	0.329363	0.326617	0.324253	0.322215	0.320456	0.318935	0.317619	0.316479	0.315492	0.314635	0.313892	0.313246	0.312686	0.312198	0.311775	0.311407	0.311086	0.310808	0.310565	0.310355	0.310171	0.310011
	1.09e-06	0.571678	0.613813	0.668468	0.729362	0.791638	0.849758	0.803785	0.736342	0.670942	0.614696	0.566146	0.524664	0.490364	0.461979	0.438444	0.418884	0.402579	0.388946	0.377509	0.367884	0.359674	0.352541	0.34648	0.341316	0.336905	0.333129	0.329891	0.327107	0.32471	0.322644	0.32086	0.319319	0.317985	0.316829	0.315828	0.31496	0.314206	0.313552	0.312983	0.31249	0.31206	0.311687	0.311362	0.31108	0.310834	0.31062	0.310434	0.310272
	1.1e-06	0.571365	0.614009	0.669539	0.731602	0.795192	0.855779	0.810973	0.742905	0.676588	0.619619	0.570188	0.528141	0.493365	0.464582	0.440716	0.420879	0.404344	0.390518	0.37892	0.369159	0.360644	0.353412	0.347267	0.342032	0.337561	0.333733	0.33045	0.327628	0.325198	0.323104	0.321296	0.319733	0.31838	0.317209	0.316194	0.315314	0.31455	0.313887	0.313311	0.31281	0.312375	0.311996	0.311667	0.311381	0.311132	0.310915	0.310727	0.310563
	1.11e-06	0.57105	0.614194	0.670589	0.733815	0.798721	0.8618	0.818202	0.749519	0.68229	0.624596	0.574283	0.531666	0.496412	0.467229	0.443029	0.422914	0.406147	0.392126	0.380365	0.370302	0.361648	0.354317	0.348087	0.34278	0.338248	0.334367	0.331039	0.328179	0.325716	0.323593	0.32176	0.320176	0.318805	0.317618	0.31659	0.315697	0.314923	0.314251	0.313667	0.313159	0.312718	0.312335	0.312001	0.311711	0.311459	0.311239	0.311048	0.310881
	1.12e-06	0.570735	0.614367	0.671616	0.736001	0.802224	0.867481	0.825472	0.756185	0.688048	0.629627	0.57843	0.535241	0.499505	0.469919	0.445383	0.424988	0.407986	0.39377	0.381845	0.371458	0.362686	0.355254	0.348939	0.34356	0.338965	0.335032	0.331659	0.328759	0.326263	0.324112	0.322254	0.320648	0.319259	0.318056	0.317013	0.316109	0.315324	0.314643	0.314051	0.313537	0.31309	0.312701	0.312363	0.312069	0.311813	0.31159	0.311396	0.311228
	1.13e-06	0.570419	0.614529	0.672622	0.73816	0.805701	0.87231	0.832782	0.7629	0.69386	0.63471	0.582628	0.538863	0.502643	0.472652	0.447777	0.4271	0.409863	0.39545	0.383176	0.372648	0.363755	0.356222	0.349822	0.344369	0.339713	0.335727	0.332307	0.329369	0.326839	0.324658	0.322776	0.321149	0.319741	0.318521	0.317465	0.316548	0.315753	0.315062	0.314463	0.313941	0.313488	0.313094	0.312752	0.312454	0.312194	0.311969	0.311772	0.311602
	1.14e-06	0.570103	0.61468	0.673607	0.740293	0.809151	0.877117	0.840131	0.769665	0.699726	0.639845	0.586877	0.542534	0.505826	0.475426	0.450211	0.429249	0.411775	0.397164	0.38454	0.37387	0.364857	0.357222	0.350735	0.345209	0.34049	0.33645	0.332985	0.330007	0.327443	0.325233	0.323325	0.321676	0.32025	0.319014	0.317943	0.317015	0.316209	0.315509	0.314901	0.314373	0.313914	0.313515	0.313167	0.312865	0.312603	0.312374	0.312175	0.312002
	1.15e-06	0.569786	0.614821	0.674572	0.742399	0.812576	0.881903	0.847517	0.776478	0.705645	0.645031	0.591176	0.54625	0.509052	0.478241	0.452684	0.431436	0.413723	0.398784	0.385938	0.375124	0.36599	0.358252	0.351678	0.346078	0.341295	0.337202	0.33369	0.330673	0.328075	0.325835	0.323902	0.322231	0.320785	0.319533	0.318448	0.317507	0.316691	0.315982	0.315366	0.314831	0.314365	0.313961	0.313609	0.313303	0.313037	0.312805	0.312604	0.312428
	1.16e-06	0.569469	0.614951	0.675516	0.744478	0.815974	0.886666	0.85494	0.783338	0.711617	0.650268	0.595525	0.550013	0.512321	0.481097	0.455194	0.433659	0.415705	0.400386	0.387369	0.376409	0.367153	0.359312	0.352651	0.346976	0.342129	0.337981	0.334423	0.331365	0.328733	0.326464	0.324505	0.322812	0.321347	0.320079	0.31898	0.318026	0.317199	0.31648	0.315856	0.315314	0.314843	0.314433	0.314076	0.313766	0.313497	0.313262	0.313058	0.31288
	1.17e-06	0.569152	0.615072	0.67644	0.746532	0.819345	0.891407	0.862399	0.790246	0.71764	0.655475	0.599922	0.553822	0.515633	0.483993	0.457743	0.435917	0.417722	0.402022	0.388832	0.377726	0.368347	0.360402	0.353651	0.347901	0.342991	0.338788	0.335183	0.332085	0.329418	0.327119	0.325135	0.323419	0.321935	0.32065	0.319536	0.31857	0.317732	0.317004	0.316372	0.315823	0.315345	0.31493	0.314569	0.314255	0.313981	0.313744	0.313537	0.313357
	1.18e-06	0.568835	0.615183	0.677344	0.748559	0.822689	0.896126	0.869892	0.797199	0.723714	0.660612	0.604367	0.557676	0.518987	0.486929	0.460329	0.438212	0.419617	0.403691	0.390325	0.379073	0.36957	0.36152	0.35468	0.348855	0.34388	0.339621	0.335969	0.332831	0.330129	0.3278	0.325789	0.324051	0.322548	0.321246	0.320118	0.319139	0.31829	0.317553	0.316912	0.316356	0.315872	0.315451	0.315086	0.314767	0.314491	0.31425	0.31404	0.313858
	1.19e-06	0.568519	0.615286	0.678228	0.75056	0.826007	0.900821	0.877419	0.804197	0.729839	0.665799	0.60886	0.561574	0.522383	0.489903	0.462951	0.440541	0.421528	0.405392	0.39185	0.38045	0.370822	0.362666	0.355737	0.349835	0.344795	0.340481	0.336781	0.333602	0.330865	0.328505	0.326469	0.324708	0.323185	0.321867	0.320724	0.319732	0.318872	0.318125	0.317477	0.316913	0.316423	0.315997	0.315626	0.315304	0.315024	0.31478	0.314567	0.314382
	1.2e-06	0.568203	0.615379	0.679094	0.752535	0.829298	0.905493	0.884978	0.81124	0.736013	0.671037	0.6134	0.565516	0.525819	0.492916	0.46561	0.442904	0.423471	0.407124	0.393405	0.381856	0.372102	0.363839	0.35682	0.350842	0.345736	0.341366	0.337618	0.334398	0.331626	0.329236	0.327173	0.32539	0.323847	0.322511	0.321354	0.32035	0.319478	0.318722	0.318065	0.317494	0.316997	0.316566	0.316191	0.315864	0.31558	0.315333	0.315118	0.314931
	1.21e-06	0.567888	0.615464	0.679941	0.754484	0.832562	0.910141	0.892569	0.818326	0.742235	0.676324	0.617986	0.569501	0.529296	0.495966	0.468305	0.445241	0.425447	0.408887	0.39499	0.38329	0.37341	0.36504	0.357931	0.351874	0.346703	0.342277	0.338481	0.335218	0.332411	0.32999	0.3279	0.326095	0.324532	0.323179	0.322007	0.32099	0.320108	0.319341	0.318676	0.318098	0.317595	0.317158	0.316778	0.316447	0.316159	0.315909	0.315691	0.315502
	1.22e-06	0.567574	0.615541	0.68077	0.756408	0.835799	0.914766	0.90019	0.825456	0.748506	0.681659	0.622618	0.573529	0.532813	0.499055	0.471034	0.447504	0.427454	0.410681	0.396604	0.384753	0.374745	0.366268	0.359067	0.352933	0.347695	0.343212	0.339367	0.336063	0.333219	0.330768	0.328652	0.326823	0.325241	0.323871	0.322683	0.321653	0.32076	0.319984	0.31931	0.318724	0.318215	0.317772	0.317388	0.317053	0.316761	0.316508	0.316287	0.316095
	1.23e-06	0.567261	0.615611	0.68158	0.758307	0.839009	0.919366	0.907841	0.832627	0.754825	0.687042	0.627296	0.577599	0.53637	0.50218	0.473799	0.449801	0.429494	0.412504	0.398247	0.386244	0.376108	0.367522	0.360228	0.354016	0.348711	0.344171	0.340277	0.336932	0.334052	0.331569	0.329426	0.327574	0.325972	0.324584	0.323382	0.322339	0.321434	0.320648	0.319966	0.319373	0.318857	0.318409	0.318019	0.31768	0.317385	0.317129	0.316905	0.316711
	1.24e-06	0.56695	0.615672	0.682373	0.760181	0.842192	0.923943	0.915521	0.839839	0.76119	0.692473	0.632018	0.581711	0.539965	0.505341	0.476597	0.45213	0.431564	0.414358	0.399918	0.387762	0.377496	0.368801	0.361415	0.355124	0.349752	0.345154	0.341211	0.337823	0.334907	0.332393	0.330223	0.328348	0.326725	0.32532	0.324103	0.323047	0.32213	0.321335	0.320644	0.320043	0.319521	0.319068	0.318673	0.31833	0.318031	0.317771	0.317545	0.317348
	1.25e-06	0.56664	0.615727	0.683149	0.76203	0.845348	0.928495	0.923229	0.847092	0.767602	0.697951	0.636784	0.585864	0.543599	0.508538	0.47943	0.454491	0.433664	0.41624	0.401617	0.389307	0.378911	0.370106	0.362626	0.356256	0.350816	0.346161	0.342168	0.338737	0.335785	0.333239	0.331042	0.329143	0.327501	0.326078	0.324845	0.323776	0.322848	0.322043	0.321343	0.320735	0.320207	0.319747	0.319348	0.319	0.318698	0.318434	0.318205	0.318006
	1.26e-06	0.566331	0.615774	0.683907	0.763854	0.848477	0.933022	0.930964	0.854385	0.774059	0.703475	0.641593	0.590058	0.54727	0.511771	0.482163	0.456883	0.435794	0.41815	0.403343	0.390878	0.380351	0.371435	0.363862	0.357411	0.351903	0.34719	0.343147	0.339674	0.336684	0.334107	0.331883	0.32996	0.328297	0.326857	0.325609	0.324527	0.323587	0.322772	0.322064	0.321448	0.320913	0.320448	0.320043	0.319691	0.319385	0.319119	0.318887	0.318685
	1.27e-06	0.566024	0.615815	0.684649	0.765654	0.85158	0.937525	0.938725	0.861717	0.780561	0.709045	0.646446	0.594292	0.550979	0.515039	0.484902	0.459307	0.437954	0.420089	0.405096	0.392475	0.381816	0.372789	0.365121	0.35859	0.353014	0.348242	0.344149	0.340633	0.337606	0.334997	0.332745	0.330799	0.329115	0.327657	0.326394	0.325298	0.324347	0.323522	0.322805	0.322181	0.32164	0.321169	0.320759	0.320403	0.320093	0.319823	0.319589	0.319384
	1.28e-06	0.565719	0.61585	0.685374	0.76743	0.854655	0.942002	0.946511	0.869087	0.787108	0.714659	0.651342	0.598566	0.554726	0.518342	0.487675	0.461762	0.440143	0.422056	0.406876	0.394097	0.383306	0.374167	0.366404	0.359792	0.354147	0.349316	0.345172	0.341613	0.338549	0.335908	0.333628	0.331658	0.329954	0.328478	0.327199	0.32609	0.325127	0.324292	0.323566	0.322935	0.322387	0.32191	0.321495	0.321135	0.320821	0.320548	0.32031	0.320104
	1.29e-06	0.565415	0.615878	0.686084	0.769181	0.857703	0.946455	0.954321	0.876495	0.793698	0.720319	0.65628	0.602879	0.558509	0.521679	0.490479	0.464247	0.442361	0.424049	0.408682	0.395745	0.384821	0.375568	0.367709	0.361016	0.355302	0.350411	0.346217	0.342614	0.339512	0.336839	0.334532	0.332538	0.330812	0.329319	0.328024	0.326901	0.325927	0.325081	0.324347	0.323708	0.323153	0.322671	0.322251	0.321886	0.321569	0.321292	0.321052	0.320843
	1.3e-06	0.565114	0.6159	0.686777	0.770909	0.860725	0.950882	0.962155	0.883941	0.800332	0.726023	0.661259	0.607232	0.562328	0.52505	0.493315	0.466762	0.444607	0.42607	0.410513	0.397417	0.386359	0.376993	0.369038	0.362263	0.356478	0.351528	0.347283	0.343636	0.340497	0.337791	0.335456	0.333437	0.331691	0.330179	0.328869	0.327733	0.326747	0.325891	0.325147	0.324501	0.323939	0.323451	0.323027	0.322657	0.322336	0.322056	0.321813	0.321601
	1.31e-06	0.564814	0.615917	0.687456	0.772614	0.86372	0.955285	0.970011	0.891422	0.807008	0.73177	0.66628	0.611622	0.566183	0.528454	0.496183	0.469306	0.44688	0.428117	0.41237	0.399114	0.38792	0.37844	0.370388	0.363531	0.357676	0.352666	0.34837	0.344678	0.341501	0.338763	0.336399	0.334357	0.33259	0.331059	0.329733	0.328584	0.327586	0.326719	0.325967	0.325313	0.324745	0.32425	0.323821	0.323447	0.323122	0.322839	0.322592	0.322378
	1.32e-06	0.564517	0.615929	0.688119	0.774296	0.866688	0.959661	0.977889	0.898939	0.813727	0.73756	0.671341	0.616051	0.570074	0.53176	0.499082	0.471879	0.449182	0.43019	0.414252	0.400835	0.389505	0.37991	0.371761	0.36482	0.358895	0.353825	0.349477	0.345741	0.342526	0.339754	0.337362	0.335295	0.333507	0.331959	0.330617	0.329453	0.328443	0.327567	0.326805	0.326144	0.325569	0.325068	0.324634	0.324255	0.323926	0.32364	0.32339	0.323174
	1.33e-06	0.564222	0.615935	0.688767	0.775954	0.86963	0.964013	0.985788	0.906492	0.820487	0.743393	0.676443	0.620518	0.573999	0.535081	0.502011	0.474481	0.45151	0.432289	0.416158	0.402579	0.391113	0.381402	0.373155	0.366131	0.360135	0.355004	0.350603	0.346823	0.34357	0.340765	0.338345	0.336253	0.334444	0.332877	0.331519	0.330342	0.32932	0.328433	0.327662	0.326993	0.326411	0.325905	0.325465	0.325082	0.324749	0.324459	0.324207	0.323987
	1.34e-06	0.56393	0.615937	0.689401	0.77759	0.872545	0.968338	0.993708	0.914079	0.827288	0.749269	0.681585	0.625022	0.57796	0.538434	0.504971	0.477112	0.453865	0.434413	0.418088	0.404346	0.392743	0.382916	0.37457	0.367462	0.361395	0.356202	0.35175	0.347925	0.344633	0.341795	0.339346	0.33723	0.335399	0.333814	0.33244	0.331248	0.330215	0.329317	0.328537	0.32786	0.327271	0.326759	0.326314	0.325927	0.32559	0.325297	0.325041	0.324819
	1.35e-06	0.56364	0.615934	0.690021	0.779203	0.875434	0.972639	1.00165	0.921699	0.834129	0.755185	0.686766	0.629562	0.581954	0.541818	0.50796	0.47977	0.456246	0.436562	0.420043	0.406137	0.394395	0.384451	0.376006	0.368814	0.362675	0.357421	0.352916	0.349046	0.345715	0.342844	0.340366	0.338225	0.336372	0.334768	0.333378	0.332173	0.331127	0.330219	0.32943	0.328745	0.328149	0.327631	0.327181	0.326789	0.326448	0.326152	0.325893	0.325669
	1.36e-06	0.563352	0.615926	0.690627	0.780794	0.878296	0.976913	1.0096	0.929353	0.84101	0.761143	0.691986	0.634139	0.585983	0.545235	0.510979	0.482456	0.458653	0.438736	0.42202	0.40795	0.396069	0.386008	0.377463	0.370186	0.363974	0.358659	0.354101	0.350185	0.346815	0.343911	0.341404	0.339238	0.337364	0.335741	0.334335	0.333116	0.332057	0.331139	0.330341	0.329648	0.329045	0.328521	0.328065	0.327669	0.327324	0.327024	0.326763	0.326536
	1.37e-06	0.563067	0.615914	0.69122	0.782364	0.881133	0.981162	1.01758	0.937039	0.847931	0.767142	0.697245	0.638753	0.590045	0.548683	0.514027	0.485169	0.461086	0.440934	0.424021	0.409785	0.397764	0.387585	0.37894	0.371578	0.365293	0.359916	0.355305	0.351343	0.347934	0.344996	0.34246	0.340268	0.338373	0.336731	0.335309	0.334075	0.333005	0.332076	0.331269	0.330567	0.329958	0.329428	0.328967	0.328566	0.328217	0.327913	0.327649	0.327419
	1.38e-06	0.562785	0.615898	0.691799	0.783911	0.883943	0.985385	1.02557	0.944757	0.854891	0.773181	0.702542	0.643402	0.59414	0.552162	0.517103	0.487909	0.463544	0.443156	0.426045	0.411642	0.399481	0.389182	0.380436	0.372989	0.366631	0.361191	0.356527	0.352519	0.349071	0.346099	0.343533	0.341317	0.339399	0.337739	0.3363	0.335052	0.33397	0.33303	0.332214	0.331504	0.330888	0.330351	0.329885	0.32948	0.329127	0.32882	0.328552	0.32832
	1.39e-06	0.562505	0.615879	0.692365	0.785437	0.886727	0.989582	1.03358	0.952506	0.861888	0.77926	0.707877	0.648086	0.598268	0.555671	0.520209	0.490675	0.466027	0.445401	0.428092	0.413521	0.401218	0.3908	0.381953	0.374419	0.367988	0.362485	0.357767	0.353714	0.350225	0.347219	0.344624	0.342382	0.340443	0.338764	0.337308	0.336046	0.334951	0.334001	0.333175	0.332458	0.331834	0.331292	0.33082	0.33041	0.330053	0.329742	0.329472	0.329237
	1.4e-06	0.562229	0.615855	0.692919	0.786942	0.889486	0.993753	1.0416	0.960286	0.868924	0.785378	0.71325	0.652805	0.602335	0.559211	0.523342	0.493468	0.468535	0.44767	0.43016	0.415421	0.402976	0.392438	0.383489	0.375868	0.369363	0.363797	0.359025	0.354925	0.351397	0.348357	0.345733	0.343465	0.341503	0.339805	0.338333	0.337057	0.335949	0.334988	0.334153	0.333427	0.332797	0.332248	0.331771	0.331356	0.330995	0.330681	0.330408	0.33017
	1.41e-06	0.561955	0.615829	0.69346	0.788427	0.892219	0.997898	1.04964	0.968095	0.875997	0.791535	0.71866	0.65756	0.606391	0.56278	0.526503	0.496287	0.471067	0.449962	0.432251	0.417342	0.404754	0.394095	0.385043	0.377336	0.370757	0.365127	0.360301	0.356155	0.352587	0.349511	0.346857	0.344564	0.34258	0.340863	0.339374	0.338084	0.336964	0.335992	0.335147	0.334413	0.333775	0.333221	0.332739	0.332319	0.331954	0.331636	0.33136	0.331119
	1.42e-06	0.561684	0.615799	0.693989	0.78989	0.894926	1.00202	1.05761	0.975935	0.883107	0.797731	0.724106	0.662348	0.610479	0.566379	0.529691	0.499131	0.473623	0.452277	0.434363	0.419284	0.406552	0.395772	0.386617	0.378822	0.372168	0.366475	0.361594	0.357401	0.353793	0.350683	0.347999	0.34568	0.343674	0.341937	0.340432	0.339127	0.337994	0.337011	0.336157	0.335415	0.33477	0.334209	0.333722	0.333297	0.332928	0.332607	0.332328	0.332084
	1.43e-06	0.561416	0.615766	0.694506	0.791333	0.897608	1.00611	1.06516	0.983803	0.890253	0.803965	0.729589	0.66717	0.614598	0.570008	0.532907	0.502001	0.476203	0.454615	0.436497	0.421246	0.40837	0.397468	0.388209	0.380326	0.373597	0.36784	0.362904	0.358664	0.355015	0.351871	0.349157	0.346812	0.344783	0.343027	0.341505	0.340185	0.33904	0.338046	0.337183	0.336432	0.33578	0.335213	0.33472	0.334291	0.333918	0.333593	0.333311	0.333065
	1.44e-06	0.561151	0.61573	0.695012	0.792756	0.900265	1.01018	1.07273	0.991699	0.897436	0.810237	0.735107	0.672026	0.618749	0.573665	0.536149	0.504895	0.478807	0.456974	0.438651	0.423229	0.410208	0.399182	0.38982	0.381848	0.375044	0.369222	0.364231	0.359943	0.356254	0.353075	0.350331	0.347959	0.345909	0.344133	0.342594	0.34126	0.340102	0.339097	0.338224	0.337465	0.336806	0.336232	0.335734	0.3353	0.334923	0.334595	0.334309	0.33406
	1.45e-06	0.560889	0.615691	0.695507	0.79416	0.902897	1.01422	1.08029	0.999623	0.904653	0.816545	0.740662	0.676916	0.622931	0.577351	0.539418	0.507815	0.481433	0.459356	0.440827	0.425231	0.412064	0.400915	0.391448	0.383387	0.376507	0.370621	0.365574	0.36124	0.357509	0.354295	0.35152	0.349123	0.347049	0.345254	0.343698	0.342349	0.341179	0.340163	0.33928	0.338513	0.337846	0.337267	0.336763	0.336324	0.335943	0.335611	0.335322	0.335071
	1.46e-06	0.56063	0.61565	0.69599	0.795543	0.905503	1.01824	1.08786	1.00757	0.911906	0.822891	0.746251	0.681838	0.627144	0.581065	0.542713	0.510759	0.484083	0.461759	0.443023	0.427253	0.413939	0.402666	0.393094	0.384944	0.377988	0.372037	0.366934	0.362552	0.35878	0.35553	0.352725	0.350302	0.348206	0.346391	0.344818	0.343454	0.342271	0.341243	0.340351	0.339576	0.338902	0.338316	0.337807	0.337363	0.336978	0.336642	0.33635	0.336096
	1.47e-06	0.560375	0.615606	0.696463	0.796908	0.908085	1.02223	1.09543	1.01555	0.919192	0.829273	0.751876	0.686793	0.631387	0.584808	0.546034	0.513727	0.486755	0.464183	0.44524	0.429295	0.415834	0.404436	0.394758	0.386518	0.379485	0.373469	0.36831	0.36388	0.360067	0.356782	0.353946	0.351496	0.349377	0.347542	0.345952	0.344574	0.343378	0.342339	0.341437	0.340653	0.339972	0.33938	0.338865	0.338417	0.338027	0.337688	0.337393	0.337136
	1.48e-06	0.560122	0.61556	0.696925	0.798253	0.910643	1.02619	1.10301	1.02356	0.926513	0.835692	0.757535	0.691781	0.63566	0.588578	0.549381	0.516719	0.48945	0.466629	0.447476	0.431356	0.417746	0.406223	0.396439	0.388109	0.380999	0.374917	0.369702	0.365223	0.361369	0.358048	0.355182	0.352705	0.350563	0.348709	0.347102	0.345708	0.344499	0.343449	0.342538	0.341745	0.341057	0.340458	0.339938	0.339485	0.339091	0.338748	0.33845	0.33819
	1.49e-06	0.559873	0.615512	0.697377	0.799579	0.913176	1.03013	1.11059	1.03158	0.933868	0.842146	0.763229	0.6968	0.639963	0.592375	0.552753	0.519734	0.492167	0.469095	0.449733	0.433435	0.419677	0.408028	0.398137	0.389716	0.382529	0.376381	0.37111	0.366582	0.362687	0.35933	0.356432	0.353929	0.351764	0.34989	0.348265	0.346857	0.345635	0.344574	0.343652	0.342852	0.342156	0.341551	0.341024	0.340567	0.340169	0.339822	0.33952	0.339258
	1.5e-06	0.559627	0.615462	0.697819	0.800887	0.915684	1.03404	1.11816	1.03964	0.941255	0.848635	0.768956	0.701852	0.644296	0.5962	0.556151	0.522773	0.494906	0.471582	0.452009	0.435534	0.421625	0.40985	0.399852	0.39134	0.384075	0.37786	0.372533	0.367956	0.364019	0.360626	0.357698	0.355168	0.35298	0.351085	0.349443	0.34802	0.346785	0.345712	0.344781	0.343972	0.343269	0.342657	0.342125	0.341663	0.34126	0.34091	0.340605	0.34034
	1.51e-06	0.559385	0.61541	0.698251	0.802177	0.918169	1.03793	1.12574	1.04772	0.948676	0.85516	0.774717	0.706935	0.648658	0.600052	0.559573	0.525835	0.497666	0.47409	0.454304	0.43765	0.423592	0.411689	0.401583	0.39298	0.385637	0.379355	0.373971	0.369346	0.365366	0.361937	0.358978	0.356421	0.354209	0.352295	0.350635	0.349197	0.347949	0.346865	0.345924	0.345106	0.344393	0.343765	0.343219	0.342744	0.34233	0.341971	0.341658	0.341385
	1.52e-06	0.559145	0.615357	0.698674	0.803449	0.92063	1.04179	1.13332	1.05582	0.956128	0.861719	0.780512	0.711972	0.653049	0.603931	0.56302	0.52892	0.500448	0.476618	0.456618	0.439786	0.425576	0.413545	0.403331	0.394635	0.387214	0.380866	0.375424	0.37075	0.366728	0.363262	0.360272	0.357688	0.355453	0.353518	0.351842	0.35037	0.349088	0.347975	0.347009	0.346169	0.345439	0.344804	0.344253	0.343772	0.343355	0.342991	0.342675	0.3424
	1.53e-06	0.558909	0.615302	0.699087	0.804703	0.923067	1.04563	1.1409	1.06394	0.963612	0.868312	0.786339	0.716998	0.657468	0.607836	0.566492	0.532028	0.503251	0.479165	0.458952	0.441939	0.427577	0.415418	0.405095	0.396307	0.388807	0.382391	0.376892	0.372168	0.368104	0.364602	0.36158	0.358969	0.356681	0.354694	0.352973	0.35148	0.350185	0.349061	0.348084	0.347236	0.346499	0.345857	0.3453	0.344815	0.344393	0.344026	0.343706	0.343428
	1.54e-06	0.558676	0.615246	0.699492	0.805939	0.92548	1.04944	1.14848	1.07209	0.971127	0.87494	0.792199	0.722053	0.661916	0.611767	0.569987	0.535158	0.506075	0.481733	0.461304	0.44411	0.429595	0.417307	0.406875	0.397994	0.390415	0.383932	0.378374	0.373601	0.369495	0.365956	0.362857	0.360177	0.357859	0.355852	0.354112	0.352604	0.351296	0.35016	0.349173	0.348316	0.347571	0.346923	0.34636	0.34587	0.345444	0.345073	0.34475	0.344469
	1.55e-06	0.558447	0.615188	0.699887	0.807159	0.92787	1.05322	1.15606	1.08026	0.978674	0.8816	0.798092	0.72714	0.666393	0.615724	0.573507	0.538311	0.50892	0.48432	0.463674	0.446298	0.431631	0.419213	0.408671	0.399696	0.392038	0.385487	0.379871	0.375049	0.370866	0.367234	0.3641	0.361392	0.35905	0.357022	0.355265	0.353742	0.35242	0.351272	0.350275	0.349409	0.348657	0.348002	0.347433	0.346938	0.346507	0.346133	0.345806	0.345523
	1.56e-06	0.558221	0.615129	0.700274	0.808361	0.930237	1.05698	1.16363	1.08845	0.986251	0.888295	0.804017	0.732257	0.670897	0.619707	0.57705	0.541485	0.511785	0.486926	0.466063	0.448504	0.433682	0.421135	0.410482	0.401414	0.393676	0.387056	0.381383	0.37645	0.372192	0.368522	0.365356	0.362621	0.360254	0.358206	0.356431	0.354892	0.353556	0.352397	0.35139	0.350515	0.349755	0.349094	0.348519	0.348019	0.347584	0.347205	0.346876	0.346589
	1.57e-06	0.557999	0.615069	0.700653	0.809546	0.932581	1.06072	1.17121	1.09667	0.993858	0.895021	0.809973	0.737404	0.675429	0.623715	0.580617	0.544681	0.51467	0.489551	0.46847	0.450727	0.435751	0.423072	0.412309	0.403147	0.395328	0.38864	0.382832	0.377832	0.373531	0.369824	0.366626	0.363862	0.361472	0.359402	0.357609	0.356055	0.354706	0.353535	0.352518	0.351634	0.350866	0.350198	0.349617	0.349112	0.348672	0.34829	0.347957	0.347668
	1.58e-06	0.557779	0.615008	0.701023	0.810715	0.934902	1.06443	1.17878	1.1049	1.00149	0.901781	0.815961	0.74258	0.679988	0.627749	0.584207	0.547899	0.517576	0.492195	0.470895	0.452968	0.437836	0.425025	0.414151	0.404894	0.396995	0.390159	0.384279	0.379228	0.374883	0.371139	0.367908	0.365116	0.362702	0.360612	0.358801	0.35723	0.355867	0.354685	0.353657	0.352765	0.351989	0.351314	0.350728	0.350217	0.349773	0.349387	0.349051	0.348758
	1.59e-06	0.557564	0.614947	0.701385	0.811868	0.937201	1.06811	1.18598	1.11315	1.00914	0.908572	0.821981	0.747787	0.684575	0.631807	0.58782	0.551138	0.520502	0.494858	0.473337	0.455225	0.439936	0.426994	0.416007	0.406656	0.398608	0.391679	0.385739	0.380638	0.376249	0.372467	0.369203	0.366384	0.363945	0.361833	0.360004	0.358418	0.357041	0.355847	0.354809	0.353907	0.353124	0.352443	0.35185	0.351335	0.350886	0.350496	0.350157	0.349861
	1.6e-06	0.557351	0.614884	0.701739	0.813004	0.939477	1.07177	1.19245	1.12143	1.01677	0.915396	0.828031	0.753022	0.689188	0.635891	0.591456	0.554398	0.523447	0.497539	0.475797	0.457498	0.442053	0.428978	0.417879	0.408394	0.400212	0.393213	0.387213	0.382061	0.377627	0.373807	0.370511	0.367663	0.3652	0.363067	0.36122	0.359618	0.358228	0.357021	0.355973	0.355062	0.354271	0.353583	0.352984	0.352464	0.352011	0.351617	0.351274	0.350976
	1.61e-06	0.557143	0.614821	0.702086	0.814125	0.941731	1.0754	1.19891	1.12972	1.02442	0.922251	0.834112	0.758287	0.693828	0.639998	0.595114	0.557679	0.526412	0.500239	0.478274	0.459788	0.444185	0.430977	0.419766	0.410094	0.40183	0.39476	0.388701	0.383496	0.379019	0.37516	0.371831	0.368955	0.366467	0.364313	0.362447	0.360829	0.359425	0.358207	0.357148	0.356229	0.355429	0.354734	0.35413	0.353604	0.353147	0.352749	0.352403	0.352102
	1.62e-06	0.556937	0.614757	0.702426	0.81523	0.943962	1.07901	1.20536	1.13803	1.03211	0.929137	0.840223	0.76358	0.698495	0.644131	0.598795	0.560981	0.529396	0.502957	0.480768	0.462095	0.446333	0.432992	0.42159	0.411808	0.403461	0.396321	0.390201	0.384945	0.380423	0.376526	0.373164	0.370259	0.367746	0.365571	0.363687	0.362053	0.360635	0.359404	0.358335	0.357407	0.3566	0.355898	0.355287	0.354757	0.354295	0.353893	0.353543	0.353239
	1.63e-06	0.556735	0.614693	0.702758	0.81632	0.946172	1.0826	1.2118	1.14636	1.03982	0.936054	0.846365	0.768901	0.703188	0.648287	0.602499	0.564303	0.532399	0.505692	0.483279	0.464417	0.448497	0.435021	0.423415	0.413536	0.405105	0.397895	0.391714	0.386405	0.381839	0.377904	0.374508	0.371575	0.369037	0.366841	0.364938	0.363288	0.361856	0.360613	0.359534	0.358596	0.357781	0.357072	0.356456	0.35592	0.355454	0.355048	0.354695	0.354387
	1.64e-06	0.556537	0.614629	0.703083	0.817395	0.94836	1.08616	1.21822	1.1547	1.04757	0.943001	0.852536	0.774252	0.707908	0.652468	0.606224	0.567646	0.535421	0.508446	0.485807	0.466755	0.450675	0.436976	0.425254	0.415277	0.406763	0.399481	0.393239	0.387879	0.383267	0.379293	0.375864	0.372902	0.37034	0.368122	0.3662	0.364534	0.363089	0.361834	0.360744	0.359797	0.358974	0.358258	0.357636	0.357094	0.356623	0.356214	0.355857	0.355547
	1.65e-06	0.556341	0.614564	0.703402	0.818455	0.950527	1.08969	1.22463	1.16307	1.05534	0.949979	0.858737	0.77963	0.712653	0.656672	0.609971	0.571009	0.538462	0.511217	0.488352	0.469109	0.452869	0.438945	0.427107	0.417032	0.408434	0.40108	0.394777	0.389364	0.384707	0.380695	0.377232	0.374241	0.371654	0.369414	0.367474	0.365792	0.364332	0.363065	0.361964	0.361008	0.360177	0.359455	0.358826	0.35828	0.357804	0.357391	0.35703	0.356717
	1.66e-06	0.55615	0.6145	0.703714	0.819501	0.952673	1.0932	1.23102	1.17145	1.06314	0.956987	0.864968	0.785035	0.717423	0.660899	0.613739	0.574392	0.541521	0.514005	0.490913	0.471479	0.455009	0.440928	0.428974	0.4188	0.410118	0.402692	0.396327	0.390861	0.386159	0.382108	0.378612	0.375591	0.372979	0.370718	0.368759	0.36706	0.365586	0.364307	0.363196	0.362231	0.361391	0.360662	0.360028	0.359476	0.358996	0.358578	0.358214	0.357898
	1.67e-06	0.555962	0.614435	0.704019	0.820532	0.954797	1.09669	1.2374	1.17985	1.07097	0.964024	0.871227	0.790469	0.722219	0.66515	0.61753	0.577795	0.544599	0.516811	0.49349	0.473864	0.457144	0.442925	0.430854	0.420581	0.411814	0.404316	0.39789	0.392371	0.387623	0.383532	0.380002	0.376953	0.374316	0.372033	0.370055	0.36834	0.366852	0.36556	0.364438	0.363464	0.362616	0.36188	0.361239	0.360682	0.360198	0.359776	0.359409	0.35909
	1.68e-06	0.555777	0.61437	0.704318	0.821548	0.956901	1.10015	1.24367	1.18826	1.07882	0.971091	0.877515	0.79593	0.727041	0.669425	0.621341	0.581217	0.547695	0.519633	0.496083	0.476255	0.459294	0.444936	0.432748	0.422374	0.413523	0.405952	0.399464	0.393891	0.389098	0.384968	0.381404	0.378325	0.375663	0.373358	0.371361	0.36963	0.368127	0.366823	0.365691	0.364707	0.363852	0.363108	0.362462	0.361899	0.36141	0.360984	0.360614	0.360291
	1.69e-06	0.555595	0.614305	0.704611	0.822551	0.958983	1.10359	1.2486	1.19669	1.0867	0.978187	0.883832	0.801418	0.731887	0.673722	0.625173	0.584659	0.550809	0.522473	0.498692	0.478584	0.461457	0.44696	0.434654	0.424181	0.415244	0.4076	0.401049	0.395424	0.390584	0.386415	0.382817	0.379709	0.377021	0.374694	0.372678	0.37093	0.369414	0.368097	0.366954	0.365961	0.365097	0.364347	0.363694	0.363126	0.362632	0.362203	0.361829	0.361503
	1.7e-06	0.555417	0.61424	0.704898	0.82354	0.961046	1.107	1.2535	1.20513	1.09461	0.985311	0.890178	0.806933	0.736759	0.678042	0.629027	0.58812	0.553941	0.525329	0.501317	0.480927	0.463635	0.448998	0.436574	0.425999	0.416977	0.40926	0.402647	0.396967	0.392082	0.387872	0.384241	0.381103	0.37839	0.376041	0.374006	0.372241	0.37071	0.369382	0.368227	0.367225	0.366353	0.365596	0.364937	0.364364	0.363865	0.363431	0.363054	0.362725
	1.71e-06	0.555243	0.614176	0.705179	0.824516	0.963088	1.11039	1.25838	1.21358	1.10254	0.992464	0.896551	0.812474	0.741655	0.682384	0.632901	0.5916	0.557091	0.528202	0.503957	0.483285	0.465827	0.45105	0.438506	0.427831	0.418722	0.410932	0.404255	0.398522	0.39359	0.389341	0.385675	0.382508	0.379769	0.377398	0.375343	0.373562	0.372017	0.370676	0.369511	0.368499	0.367619	0.366854	0.366189	0.365611	0.365107	0.36467	0.364289	0.363957
	1.72e-06	0.555072	0.614111	0.705454	0.825478	0.965109	1.11376	1.26323	1.22206	1.1105	0.999645	0.902902	0.818042	0.746575	0.686749	0.636796	0.595099	0.560259	0.531091	0.506539	0.485657	0.468032	0.453114	0.440451	0.429674	0.420479	0.412615	0.405875	0.400088	0.39511	0.39082	0.38712	0.383923	0.381158	0.378765	0.376691	0.374894	0.373334	0.37198	0.370804	0.369783	0.368895	0.368123	0.367452	0.366868	0.36636	0.365918	0.365533	0.365198
	1.73e-06	0.554904	0.614048	0.705724	0.826427	0.967111	1.1171	1.26806	1.23054	1.11849	1.00685	0.909236	0.823637	0.75152	0.691137	0.640711	0.598617	0.563443	0.533996	0.509125	0.488044	0.470251	0.455191	0.442408	0.431529	0.422247	0.414309	0.407506	0.401665	0.39664	0.39231	0.388575	0.385348	0.382558	0.380142	0.378049	0.376235	0.374661	0.373294	0.372107	0.371076	0.37018	0.369401	0.368724	0.368134	0.367622	0.367175	0.366787	0.366449
	1.74e-06	0.55474	0.613984	0.705989	0.827364	0.969094	1.12042	1.27287	1.23904	1.1265	1.01409	0.915598	0.829257	0.756489	0.695546	0.644646	0.602154	0.566645	0.536918	0.511725	0.490444	0.472484	0.457281	0.444378	0.433396	0.424027	0.416015	0.409148	0.403252	0.39818	0.39381	0.39004	0.386784	0.383967	0.381529	0.379417	0.377586	0.375997	0.374618	0.37342	0.372379	0.371475	0.370689	0.370005	0.36941	0.368893	0.368443	0.368051	0.36771
	1.75e-06	0.554579	0.613921	0.706248	0.828287	0.971056	1.12371	1.27765	1.24755	1.13453	1.02135	0.921987	0.834904	0.761481	0.699977	0.648602	0.605709	0.569865	0.539855	0.51434	0.492859	0.474729	0.459384	0.44636	0.435275	0.425819	0.417732	0.410801	0.40485	0.399731	0.395321	0.391516	0.388229	0.385387	0.382926	0.380794	0.378946	0.377343	0.375951	0.374742	0.373692	0.372779	0.371986	0.371296	0.370696	0.370173	0.369719	0.369324	0.36898
	1.76e-06	0.554421	0.613858	0.706503	0.829198	0.973	1.12698	1.2824	1.25607	1.14259	1.02864	0.928403	0.840576	0.766498	0.70443	0.652577	0.609282	0.573101	0.542735	0.51697	0.495288	0.476988	0.461499	0.448353	0.437166	0.427621	0.419459	0.412464	0.406458	0.401292	0.396841	0.393001	0.389684	0.386816	0.384333	0.382181	0.380316	0.378698	0.377294	0.376074	0.375014	0.374093	0.373292	0.372596	0.37199	0.371463	0.371005	0.370606	0.370259
	1.77e-06	0.554267	0.613797	0.706752	0.830097	0.974924	1.13023	1.28714	1.2646	1.15067	1.03596	0.934846	0.846274	0.771538	0.708905	0.656572	0.612874	0.576354	0.54562	0.519615	0.49773	0.479259	0.463627	0.450359	0.439068	0.429435	0.421197	0.414138	0.408077	0.402863	0.398372	0.394497	0.391149	0.388254	0.385749	0.383578	0.381696	0.380063	0.378646	0.377415	0.376345	0.375416	0.374608	0.373905	0.373294	0.372762	0.3723	0.371897	0.371547
	1.78e-06	0.554116	0.613735	0.706997	0.830984	0.976829	1.13346	1.29185	1.27315	1.15878	1.04331	0.941316	0.851996	0.776601	0.713401	0.660587	0.616483	0.579623	0.54852	0.522274	0.500185	0.481544	0.465767	0.452376	0.440981	0.431259	0.422946	0.415823	0.409706	0.404445	0.399912	0.396001	0.392624	0.389703	0.387174	0.384984	0.383084	0.381437	0.380007	0.378765	0.377686	0.376748	0.375932	0.375223	0.374607	0.37407	0.373603	0.373197	0.372844
	1.79e-06	0.553968	0.613675	0.707237	0.831859	0.978715	1.13666	1.29653	1.2817	1.16691	1.05068	0.947812	0.857744	0.781688	0.717918	0.664621	0.620111	0.582909	0.551436	0.524947	0.502654	0.483841	0.467918	0.454405	0.442905	0.433095	0.424706	0.417517	0.411345	0.406036	0.401462	0.397516	0.394108	0.39116	0.388609	0.386399	0.384482	0.38282	0.381377	0.380124	0.379035	0.378088	0.377266	0.37655	0.375928	0.375387	0.374916	0.374506	0.374149
	1.8e-06	0.553824	0.613615	0.707473	0.832722	0.980583	1.13984	1.3012	1.29027	1.17506	1.05807	0.954335	0.863517	0.786797	0.722456	0.668675	0.623756	0.586212	0.554367	0.527634	0.505137	0.486151	0.470082	0.456445	0.444841	0.434941	0.426476	0.419222	0.412993	0.407636	0.403021	0.39904	0.395601	0.392627	0.390053	0.387822	0.385889	0.384212	0.382756	0.381491	0.380393	0.379438	0.378608	0.377886	0.377258	0.376712	0.376237	0.375823	0.375463
	1.81e-06	0.553683	0.613556	0.707704	0.833574	0.982433	1.143	1.30583	1.29885	1.18324	1.06549	0.960884	0.869315	0.79193	0.727015	0.672747	0.627419	0.589455	0.557313	0.530335	0.507632	0.488473	0.472258	0.458497	0.446787	0.436797	0.428256	0.420936	0.414652	0.409247	0.40459	0.400573	0.397103	0.394103	0.391505	0.389255	0.387305	0.385612	0.384143	0.382868	0.381759	0.380796	0.379959	0.379231	0.378597	0.378046	0.377567	0.377149	0.376786
	1.82e-06	0.553545	0.613497	0.707931	0.834414	0.984264	1.14613	1.31045	1.30743	1.19143	1.07294	0.967459	0.875137	0.797085	0.731596	0.676839	0.631099	0.592708	0.560273	0.53305	0.51014	0.490807	0.474445	0.460559	0.448744	0.438664	0.430046	0.422661	0.41632	0.410866	0.406168	0.402116	0.398615	0.395587	0.392967	0.390697	0.388729	0.387022	0.38554	0.384253	0.383135	0.382163	0.381318	0.380583	0.379944	0.379389	0.378905	0.378484	0.378118
	1.83e-06	0.553411	0.61344	0.708154	0.835243	0.986077	1.14924	1.31504	1.31603	1.19965	1.08041	0.974059	0.880984	0.802262	0.736196	0.68095	0.634797	0.595977	0.563248	0.535778	0.512661	0.493153	0.476644	0.462633	0.450711	0.440542	0.431846	0.424395	0.417998	0.412496	0.407756	0.403667	0.400135	0.397081	0.394438	0.392148	0.390162	0.38844	0.386945	0.385646	0.384518	0.383538	0.382686	0.381945	0.3813	0.380739	0.380251	0.379827	0.379457
	1.84e-06	0.553279	0.613383	0.708372	0.836062	0.987873	1.15233	1.31961	1.32463	1.20789	1.08791	0.980685	0.886855	0.807463	0.740818	0.685079	0.638511	0.599262	0.566238	0.53852	0.515195	0.495512	0.478854	0.464718	0.452689	0.442429	0.433656	0.426139	0.419685	0.414134	0.409352	0.405227	0.401664	0.398584	0.395917	0.393607	0.391604	0.389866	0.388358	0.387048	0.385911	0.384922	0.384062	0.383314	0.382664	0.382098	0.381606	0.381178	0.380805
	1.85e-06	0.553151	0.613328	0.708587	0.836869	0.98965	1.1554	1.32415	1.33325	1.21615	1.09543	0.987337	0.89275	0.812203	0.745459	0.689227	0.642243	0.602562	0.569242	0.541276	0.517742	0.497882	0.481075	0.466813	0.454678	0.444326	0.435476	0.427892	0.421381	0.415782	0.410958	0.406797	0.403202	0.400095	0.397404	0.395074	0.393054	0.391301	0.38978	0.388459	0.387311	0.386313	0.385446	0.384692	0.384036	0.383465	0.382969	0.382537	0.382161
	1.86e-06	0.553027	0.613273	0.708799	0.837666	0.991411	1.15845	1.32867	1.34187	1.22443	1.10298	0.994013	0.898114	0.816768	0.750121	0.693393	0.645992	0.605878	0.57226	0.544044	0.5203	0.500264	0.483308	0.468919	0.456677	0.446234	0.437305	0.429655	0.423087	0.417438	0.412572	0.408375	0.404749	0.401614	0.398901	0.39655	0.394512	0.392744	0.39121	0.389877	0.388719	0.387713	0.386838	0.386078	0.385416	0.384841	0.38434	0.383904	0.383525
	1.87e-06	0.552905	0.61322	0.709006	0.838453	0.993154	1.16147	1.33317	1.3505	1.23274	1.11055	1.00071	0.903363	0.821353	0.754324	0.697578	0.649708	0.609208	0.575292	0.546826	0.522871	0.502657	0.485552	0.471036	0.458686	0.448151	0.439144	0.431427	0.424802	0.419104	0.414195	0.409961	0.406304	0.403142	0.400405	0.398034	0.395978	0.394195	0.392648	0.391303	0.390136	0.389121	0.388239	0.387471	0.386804	0.386224	0.385719	0.385279	0.384896
	1.88e-06	0.552786	0.613167	0.70921	0.839229	0.99488	1.16447	1.33764	1.35913	1.24106	1.11814	1.00744	0.908633	0.825957	0.758379	0.701781	0.653412	0.612554	0.578339	0.549621	0.525455	0.505062	0.487806	0.473163	0.460705	0.450078	0.440992	0.433208	0.426525	0.420778	0.415827	0.411556	0.407868	0.404678	0.401918	0.399526	0.397453	0.395655	0.394094	0.392738	0.39156	0.390537	0.389647	0.388873	0.3882	0.387614	0.387105	0.386662	0.386276
	1.89e-06	0.552671	0.613116	0.709411	0.839995	0.996589	1.16745	1.34209	1.36777	1.2494	1.12576	1.01419	0.913924	0.83058	0.762451	0.706002	0.657131	0.615915	0.581399	0.552429	0.52805	0.507479	0.490072	0.475301	0.462734	0.452014	0.44285	0.434998	0.428258	0.422461	0.417467	0.41316	0.40944	0.406223	0.403438	0.401027	0.398936	0.397122	0.395547	0.39418	0.392992	0.39196	0.391063	0.390282	0.389604	0.389013	0.388499	0.388052	0.387663
	1.9e-06	0.552559	0.613066	0.709608	0.840751	0.998281	1.17041	1.34652	1.37642	1.25776	1.13326	1.02096	0.919235	0.835221	0.766541	0.710194	0.660867	0.619291	0.584473	0.555249	0.530657	0.509907	0.492348	0.477448	0.464772	0.45396	0.444717	0.436797	0.429999	0.424152	0.419116	0.414772	0.41102	0.407775	0.404967	0.402535	0.400426	0.398597	0.397009	0.39563	0.394432	0.393391	0.392486	0.391699	0.391015	0.390419	0.389901	0.38945	0.389058
	1.91e-06	0.55245	0.613016	0.709802	0.841498	0.999957	1.17335	1.35092	1.38508	1.26614	1.13944	1.02776	0.924567	0.839881	0.770647	0.713844	0.664619	0.622682	0.587561	0.558082	0.533277	0.512346	0.494634	0.479606	0.466821	0.455916	0.446593	0.438606	0.431749	0.425852	0.420773	0.416392	0.412608	0.409336	0.406504	0.404051	0.401924	0.40008	0.398478	0.397088	0.39588	0.39483	0.393917	0.393124	0.392433	0.391833	0.39131	0.390856	0.39046
	1.92e-06	0.552343	0.612968	0.709993	0.842235	1.00162	1.17626	1.3553	1.39374	1.27454	1.14565	1.03456	0.92992	0.84456	0.77477	0.717509	0.668386	0.626087	0.590662	0.560928	0.535907	0.514796	0.496932	0.481774	0.468879	0.45788	0.448478	0.440422	0.433507	0.42756	0.422438	0.41802	0.414204	0.410904	0.408049	0.405575	0.40343	0.40157	0.399955	0.398553	0.397335	0.396276	0.395356	0.394556	0.39386	0.393254	0.392727	0.392269	0.39187
	1.93e-06	0.55224	0.612922	0.710181	0.842962	1.00326	1.17916	1.35966	1.4024	1.28296	1.15187	1.04074	0.935293	0.849257	0.778909	0.72119	0.67217	0.629507	0.593776	0.563786	0.53855	0.517256	0.499239	0.483952	0.470946	0.459854	0.450372	0.442248	0.435274	0.429277	0.424112	0.419656	0.415808	0.412481	0.409601	0.407106	0.404944	0.403068	0.40144	0.400026	0.398797	0.39773	0.396802	0.395995	0.395293	0.394682	0.394151	0.393689	0.393287
	1.94e-06	0.55214	0.612876	0.710366	0.843681	1.00489	1.18203	1.36399	1.41108	1.29139	1.15812	1.0464	0.940686	0.853972	0.783066	0.724886	0.67597	0.632942	0.596904	0.566656	0.541204	0.519728	0.501557	0.486139	0.473023	0.461837	0.452274	0.444082	0.437049	0.431002	0.425793	0.4213	0.41742	0.414065	0.411161	0.408645	0.406465	0.404573	0.402932	0.401506	0.400267	0.399191	0.398255	0.397442	0.396734	0.396118	0.395582	0.395116	0.394711
	1.95e-06	0.552043	0.612832	0.710548	0.84439	1.0065	1.18488	1.36831	1.41975	1.29985	1.16439	1.05177	0.946099	0.858705	0.787238	0.728565	0.679602	0.63639	0.600045	0.569539	0.543869	0.522211	0.503885	0.488337	0.47511	0.463829	0.454186	0.445924	0.438833	0.432735	0.427482	0.422952	0.419039	0.415656	0.412728	0.410192	0.407993	0.406086	0.404431	0.402993	0.401744	0.400659	0.399716	0.398895	0.398182	0.397561	0.397021	0.396551	0.396142
	1.96e-06	0.551949	0.612789	0.710727	0.84509	1.00809	1.18772	1.3726	1.42843	1.30792	1.17068	1.05716	0.951532	0.863457	0.791427	0.732215	0.682865	0.639853	0.603199	0.572433	0.546546	0.524704	0.506223	0.490543	0.477205	0.46583	0.456106	0.447775	0.440624	0.434476	0.429179	0.424611	0.420666	0.417255	0.414303	0.411746	0.409529	0.407606	0.405937	0.404488	0.403229	0.402135	0.401183	0.400356	0.399637	0.399011	0.398466	0.397992	0.39758
	1.97e-06	0.551858	0.612747	0.710904	0.845781	1.00967	1.19053	1.37686	1.43712	1.31515	1.17699	1.06257	0.956984	0.868226	0.795632	0.73588	0.686142	0.64333	0.606365	0.57534	0.549234	0.527207	0.508571	0.49276	0.47931	0.467839	0.458034	0.449634	0.442424	0.436224	0.430884	0.426279	0.422301	0.418862	0.415885	0.413307	0.411072	0.409133	0.407451	0.40599	0.40472	0.403617	0.402658	0.401824	0.401099	0.400468	0.399919	0.399441	0.399025
	1.98e-06	0.55177	0.612707	0.711078	0.846464	1.01124	1.19332	1.38111	1.4458	1.3224	1.18333	1.068	0.962456	0.873012	0.799853	0.739559	0.689432	0.646821	0.609545	0.578258	0.551933	0.529721	0.510929	0.494985	0.481423	0.469857	0.459971	0.451502	0.444232	0.437981	0.432597	0.427953	0.423943	0.420476	0.417475	0.414876	0.412622	0.410668	0.408971	0.407498	0.406218	0.405106	0.404139	0.403299	0.402568	0.401931	0.401378	0.400896	0.400477
	1.99e-06	0.551685	0.612668	0.71125	0.847138	1.01279	1.19609	1.38533	1.45449	1.32967	1.18968	1.07345	0.967948	0.877817	0.80409	0.743253	0.692735	0.650326	0.612738	0.581189	0.554643	0.532246	0.513297	0.497221	0.483546	0.471884	0.461916	0.453377	0.446048	0.439745	0.434317	0.429636	0.425593	0.422097	0.419072	0.416451	0.41418	0.412209	0.410499	0.409014	0.407724	0.406603	0.405628	0.40478	0.404043	0.403402	0.402844	0.402359	0.401936
	2e-06	0.551602	0.612631	0.711419	0.847804	1.01432	1.19884	1.38953	1.46319	1.33696	1.19606	1.07892	0.973458	0.882639	0.808343	0.74696	0.696051	0.653844	0.615943	0.584131	0.557363	0.53478	0.515674	0.499465	0.485677	0.473919	0.463869	0.45526	0.447871	0.441517	0.436045	0.431325	0.427249	0.423725	0.420676	0.418034	0.415744	0.413757	0.412033	0.410536	0.409236	0.408106	0.407123	0.406269	0.405526	0.404879	0.404317	0.403827	0.403401
	pH7.5, 150mM KCl
	alpha	0	0.2	0.4	0.6	0.8	1	1.2	1.4	1.6	1.8	2	2.2	2.4	2.6	2.8	3	3.2	3.4	3.6	3.8	4	4.2	4.4	4.6	4.8	5	5.2	5.4	5.6	5.8	6	6.2	6.4	6.6	6.8	7	7.2	7.4	7.6	7.8	8	8.2	8.4	8.6	8.8	9	9.2	9.4
	Minimum SSE	0.551602	0.569571	0.560767	0.552918	0.545071	0.528596	0.508241	0.486404	0.467027	0.449979	0.43496	0.42221	0.410642	0.398123	0.38737	0.378129	0.370174	0.362833	0.355585	0.349295	0.343854	0.339128	0.335032	0.331477	0.32839	0.325708	0.32338	0.321356	0.319592	0.318065	0.316727	0.315571	0.31456	0.31368	0.312917	0.312252	0.311669	0.311163	0.310723	0.310341	0.310009	0.30972	0.309466	0.309244	0.309051	0.308883	0.308737	0.30861
[truncated: 3 more columns]

## Sheet: fig3e
		pH7.5, 150mM KCl
	Normalized counts (HS-AFM data)	time (s)
	filament length (scaled to single rod)	'60s'	'130s'	'165s'	'200s'	'310s'	'400s'	'500s'	'600s'	'705s'	'800s'	'900s'	'1000s'	'1100s'	'1170s'
	1	1	1	1	1	0.333333	0.740741	0.87234	0.808511	0.603175	0.411765	1	0.584416	0.355932	0.831461
	2	0.357143	0.48	0.653061	0.95122	1	1	1	1	1	1	0.982759	1	1	1
	3	0	0	0.0816327	0.0731707	0.181818	0.481481	0.234043	0.191489	0.222222	0.220588	0.241379	0.233766	0.152542	0.146067
	4	0	0	0	0	0.030303	0.037037	0.0212766	0.0212766	0	0.0441176	0.0517241	0.038961	0.0169492	0.0224719
	5	0	0	0	0	0	0	0	0.0212766	0	0.0147059	0	0	0.0338983	0
	6	0	0	0	0	0	0	0	0	0	0	0	0	0	0
	7	0	0	0	0	0	0	0	0	0	0	0	0	0	0
	Normalized counts (Simulation_best fit)	time (s)
	filament length (scaled to single rod)	'60s'	'130s'	'165s'	'200s'	'310s'	'400s'	'500s'	'600s'	'705s'	'800s'	'900s'	'1000s'	'1100s'	'1170s'
	1	1	1	1	1	1	1	1	1	0.865881	0.733147	0.621422	0.528512	0.448655	0.398767
	2	0.166861	0.228206	0.2637	0.302467	0.445163	0.583339	0.755223	0.942577	1	1	1	1	1	1
	3	0.00922909	0.0174145	0.0233538	0.0308577	0.0677287	0.117439	0.198421	0.309787	0.399772	0.463688	0.529055	0.591512	0.650409	0.689247
	4	0.000392341	0.00102489	0.00159775	0.0024359	0.00801236	0.0184496	0.0408038	0.0797964	0.125088	0.16758	0.216501	0.267782	0.319613	0.35538
	5	1.3491e-05	4.88793e-05	8.866e-05	0.0001561	0.000771506	0.00236378	0.00685577	0.0168138	0.0320251	0.0495136	0.0722884	0.0986224	0.127318	0.148137
	6	3.91971e-07	1.97186e-06	4.16371e-06	8.47043e-06	6.3001e-05	0.000257138	0.000979146	0.00301415	0.00697917	0.0124532	0.020538	0.0308833	0.0430811	0.0524143
	7	9.91943e-09	6.93345e-08	1.70489e-07	4.00875e-07	4.49129e-06	2.44375e-05	0.000122261	0.000472696	0.0013312	0.00274207	0.00510895	0.00846736	0.012762	0.0162346
