# Supplementary material for: The hierarchical assembly of septins revealed by high-speed AFM
Source: Nat Commun. 2020 Oct 8;11:5062. doi: 10.1038/s41467-020-18778-x (PMC7545167; doi:10.1038/s41467-020-18778-x)
Supplement: Supplementary file 10 — Source Data [file 41467_2020_18778_MOESM10_ESM.zip › Septin source data/Figure 4/Fig. 4c.xlsx]

## Sheet: Tabelle1
Cluster distance distribution of wild type (nm)	Cluster distance distribution of Cdc11-ΔCTE (nm)	Fitting data of Cdc11-ΔCTE_X (nm)	Fitting data of Cdc11-ΔCTE_Y(nm)	Fitting data of wild type_X (nm)	Fitting data of wild type_Y (nm)
31.86	16.7	5.00283	6.30168	5	6.02537e-10
31.86	25	5.05049	6.39751	5.045	6.57079e-10
37.17	19.9	5.09814	6.49449	5.09	7.16454e-10
31.86	18.3	5.14579	6.59264	5.135	7.81081e-10
31.86	11.7	5.19344	6.69196	5.18	8.51415e-10
35.4	38.2	5.2411	6.79246	5.225	9.27947e-10
29.5	23	5.28875	6.89414	5.27	1.01121e-09
29.5	20	5.3364	6.99702	5.315	1.10179e-09
35.4	20	5.38406	7.10111	5.36	1.20031e-09
28.32	13.3	5.43171	7.20641	5.405	1.30744e-09
30.09	18.3	5.47936	7.31292	5.45	1.42394e-09
31.86	16.6	5.52701	7.42067	5.495	1.55059e-09
24.78	29.9	5.57467	7.52965	5.54	1.68825e-09
33.63	15	5.62232	7.63987	5.585	1.83788e-09
33.63	21.6	5.66997	7.75135	5.63	2.00048e-09
29.5	28.3	5.71762	7.86408	5.675	2.17714e-09
26.55	23.2	5.76528	7.97809	5.72	2.36907e-09
31.86	36.7	5.81293	8.09336	5.765	2.57754e-09
33.63	18.31	5.86058	8.20992	5.81	2.80395e-09
30.09	16.64	5.90824	8.32777	5.855	3.0498e-09
26.55	18.29	5.95589	8.44692	5.9	3.31674e-09
28.32	16.7	6.00354	8.56737	5.945	3.60651e-09
31.86	23.26	6.05119	8.68913	5.99	3.92104e-09
33.63	38.26	6.09885	8.81222	6.035	4.26237e-09
28.32	21.6	6.1465	8.93663	6.08	4.63275e-09
29.5	33.3	6.19415	9.06237	6.125	5.03459e-09
29.5	24.9	6.24181	9.18945	6.17	5.47048e-09
28.32	26.6	6.28946	9.31788	6.215	5.94326e-09
30.09	26.6	6.33711	9.44766	6.26	6.45596e-09
30.09	26.6	6.38476	9.57881	6.305	7.01188e-09
33.63	18.3	6.43242	9.71132	6.35	7.61456e-09
29.5	30.1	6.48007	9.8452	6.395	8.26785e-09
33.63	26.4	6.52772	9.98047	6.44	8.97588e-09
31.86	32.4	6.57538	10.1171	6.485	9.74314e-09
33.63	22.53	6.62303	10.2552	6.53	1.05745e-08
28.32	8.32	6.67068	10.3946	6.575	1.1475e-08
30.09	13.4	6.71833	10.5354	6.62	1.24505e-08
28.32	23.5	6.76599	10.6777	6.665	1.3507e-08
30.68	20	6.81364	10.8214	6.71	1.46509e-08
23.6	20	6.86129	10.9665	6.755	1.58895e-08
30.68	18.5	6.90894	11.113	6.8	1.72303e-08
23.6	24.9	6.9566	11.2609	6.845	1.86815e-08
30.68	16.6	7.00425	11.4103	6.89	2.0252e-08
23.6	31.6	7.0519	11.5611	6.935	2.19513e-08
27.14	21.7	7.09956	11.7134	6.98	2.37898e-08
27.14	16.6	7.14721	11.8671	7.025	2.57785e-08
33.04	11.6	7.19486	12.0223	7.07	2.79295e-08
37.76	23.3	7.24251	12.179	7.115	3.02555e-08
31.86	11.7	7.29017	12.3371	7.16	3.27705e-08
35.4	18.28	7.33782	12.4967	7.205	3.54895e-08
37.76	14.98	7.38547	12.6577	7.25	3.84284e-08
30.68	19.96	7.43313	12.8202	7.295	4.16048e-08
30.68	18.26	7.48078	12.9842	7.34	4.50371e-08
41.3	21.6	7.52843	13.1497	7.385	4.87456e-08
33.04	21.6	7.57608	13.3167	7.43	5.27518e-08
31.86	33.3	7.62374	13.4852	7.475	5.70789e-08
33.04	36.8	7.67139	13.6552	7.52	6.17521e-08
35.4	34.7	7.71904	13.8266	7.565	6.67982e-08
35.4	21.65	7.76669	13.9996	7.61	7.22462e-08
31.86	18.3	7.81435	14.174	7.655	7.81272e-08
29.5	19.99	7.862	14.35	7.7	8.44748e-08
30.68	21.59	7.90965	14.5275	7.745	9.13248e-08
33.04	16.64	7.95731	14.7065	7.79	9.8716e-08
33.63	26.63	8.00496	14.887	7.835	1.0669e-07
38.94	26.61	8.05261	15.069	7.88	1.15291e-07
35.4	26.7	8.10026	15.2525	7.925	1.24568e-07
35.4	25	8.14792	15.4375	7.97	1.34572e-07
37.76	38.4	8.19557	15.6241	8.015	1.45358e-07
37.76	24.9	8.24322	15.8121	8.06	1.56986e-07
41.3	24.9	8.29087	16.0017	8.105	1.69519e-07
35.4	24.94	8.33853	16.1928	8.15	1.83027e-07
37.76	31.6	8.38618	16.3854	8.195	1.97582e-07
31.86	21.63	8.43383	16.5795	8.24	2.13264e-07
38.94	20	8.48149	16.7752	8.285	2.30157e-07
31.86	15	8.52914	16.9724	8.33	2.48353e-07
37.76	18.3	8.57679	17.171	8.375	2.67948e-07
37.76	11.6	8.62444	17.3712	8.42	2.89048e-07
35.4	23.3	8.6721	17.5729	8.465	3.11764e-07
33.04	21.6	8.71975	17.7762	8.51	3.36216e-07
37.76	26.62	8.7674	17.9809	8.555	3.62534e-07
35.4	34.9	8.81506	18.1871	8.6	3.90855e-07
33.04	39.9	8.86271	18.3949	8.645	4.21328e-07
31.86	23.3	8.91036	18.6041	8.69	4.54111e-07
37.76	31.6	8.95801	18.8149	8.735	4.89373e-07
30.68	24.95	9.00567	19.0271	8.78	5.27298e-07
29.5	14.97	9.05332	19.2409	8.825	5.68079e-07
36.58	34.9	9.10097	19.4561	8.87	6.11926e-07
33.04	28.3	9.14862	19.6728	8.915	6.59062e-07
28.32	33.3	9.19628	19.8911	8.96	7.09725e-07
37.17	19.9	9.24393	20.1108	9.005	7.64173e-07
30.68	20	9.29158	20.3319	9.05	8.22679e-07
28.32	8.31	9.33924	20.5546	9.095	8.85536e-07
37.76	28.28	9.38689	20.7787	9.14	9.53057e-07
31.86	11.64	9.43454	21.0043	9.185	1.02558e-06
35.99	19.95	9.48219	21.2313	9.23	1.10346e-06
37.17	16.64	9.52985	21.4598	9.275	1.18708e-06
28.32	9.98	9.5775	21.6897	9.32	1.27686e-06
40.71	24.9	9.62515	21.9211	9.365	1.37322e-06
28.91	21.7	9.67281	22.1539	9.41	1.47664e-06
38.35	9.9	9.72046	22.3881	9.455	1.58763e-06
37.17	31.6	9.76811	22.6238	9.5	1.7067e-06
29.5	13.3	9.81576	22.8609	9.545	1.83445e-06
29.5	15	9.86342	23.0993	9.59	1.97147e-06
33.04	26.62	9.91107	23.3392	9.635	2.11841e-06
28.32	11.6	9.95872	23.5805	9.68	2.27599e-06
30.68	30	10.0064	23.8231	9.725	2.44492e-06
37.17	21.6	10.054	24.0671	9.77	2.62602e-06
37.76	21.6	10.1017	24.3125	9.815	2.82012e-06
38.94	13.3	10.1493	24.5593	9.86	3.02813e-06
40.71	19.95	10.197	24.8073	9.905	3.25101e-06
40.71	13.31	10.2446	25.0568	9.95	3.4898e-06
23.6	14.95	10.2923	25.3075	9.995	3.74557e-06
29.5	26.61	10.3399	25.5596	10.04	4.01952e-06
31.86	9.98	10.3876	25.8129	10.085	4.31287e-06
33.04	23.35	10.4352	26.0676	10.13	4.62697e-06
28.32	31.6	10.4829	26.3235	10.175	4.96322e-06
37.76	20	10.5306	26.5808	10.22	5.32313e-06
37.17	25	10.5782	26.8392	10.265	5.70832e-06
31.86	13.3	10.6259	27.099	10.31	6.1205e-06
28.32	28.2	10.6735	27.3599	10.355	6.56149e-06
37.17	25	10.7212	27.6221	10.4	7.03323e-06
33.04	18.3	10.7688	27.8855	10.445	7.5378e-06
30.09	29.94	10.8165	28.1501	10.49	8.0774e-06
28.32	18.29	10.8641	28.4159	10.535	8.65437e-06
30.68	13.3	10.9118	28.6828	10.58	9.27122e-06
31.86	11.7	10.9594	28.9509	10.625	9.93059e-06
30.68	33.26	11.0071	29.2202	10.67	1.06353e-05
33.04	20	11.0547	29.4905	10.715	1.13884e-05
33.04	8.3	11.1024	29.762	10.76	1.21931e-05
29.5	25	11.15	30.0346	10.805	1.30527e-05
30.68	14.9	11.1977	30.3083	10.85	1.39709e-05
31.86	14.96	11.2453	30.583	10.895	1.49515e-05
30.68	26.64	11.293	30.8588	10.94	1.59986e-05
33.63	18.3	11.3407	31.1356	10.985	1.71166e-05
31.86	21.6	11.3883	31.4134	11.03	1.83101e-05
37.76	34.9	11.436	31.6922	11.075	1.95839e-05
37.76	29.9	11.4836	31.972	11.12	2.09434e-05
33.04	16.7	11.5313	32.2528	11.165	2.2394e-05
35.4	28.2	11.5789	32.5345	11.21	2.39415e-05
32.45	33.3	11.6266	32.8172	11.255	2.55923e-05
37.76	16.6	11.6742	33.1007	11.3	2.7353e-05
33.63	16.6	11.7219	33.3852	11.345	2.92306e-05
37.76	23.31	11.7695	33.6705	11.39	3.12325e-05
37.76	11.65	11.8172	33.9567	11.435	3.33668e-05
35.99	19.94	11.8648	34.2437	11.48	3.56417e-05
38.94	18.31	11.9125	34.5315	11.525	3.80661e-05
35.99	24.94	11.9601	34.8201	11.57	4.06497e-05
38.94	21.6	12.0078	35.1095	11.615	4.34022e-05
28.32	20	12.0554	35.3997	11.66	4.63345e-05
33.63	21.6	12.1031	35.6905	11.705	4.94577e-05
38.94	33.3	12.1508	35.9821	11.75	5.27838e-05
30.68	11.6	12.1984	36.2744	11.795	5.63254e-05
35.4	25	12.2461	36.5673	11.84	6.0096e-05
33.63	23.3	12.2937	36.8609	11.885	6.41097e-05
32.45	28.3	12.3414	37.1551	11.93	6.83815e-05
34.22	13.3	12.389	37.4499	11.975	7.29274e-05
37.17	16.6	12.4367	37.7453	12.02	7.77643e-05
35.4	16.66	12.4843	38.0413	12.065	8.291e-05
30.68	18.3	12.532	38.3377	12.11	8.83834e-05
31.86	5	12.5796	38.6347	12.155	9.42045e-05
36.58	15	12.6273	38.9322	12.2	0.000100394
38.94	23.24	12.6749	39.2301	12.245	0.000106976
30.68	19.96	12.7226	39.5284	12.29	0.000113972
28.32	26.7	12.7702	39.8272	12.335	0.000121408
33.63	20	12.8179	40.1263	12.38	0.00012931
30.68	28.5	12.8655	40.4258	12.425	0.000137707
38.94	18.29	12.9132	40.7257	12.47	0.000146628
31.27	25	12.9608	41.0258	12.515	0.000156104
35.4	8.3	13.0085	41.3263	12.56	0.000166169
31.86	36.6	13.0562	41.6269	12.605	0.000176857
24.78	36.6	13.1038	41.9279	12.65	0.000188205
31.86	18.2	13.1515	42.229	12.695	0.000200253
40.12	31.7	13.1991	42.5303	12.74	0.00021304
30.68	16.7	13.2468	42.8317	12.785	0.000226612
37.76	24.9	13.2944	43.1333	12.83	0.000241013
34.22	35	13.3421	43.435	12.875	0.000256292
35.4	19.9	13.3897	43.7367	12.92	0.000272501
38.94	13.3	13.4374	44.0385	12.965	0.000289692
28.91	16.7	13.485	44.3402	13.01	0.000307924
33.04	18.3	13.5327	44.642	13.055	0.000327256
28.32	44.9	13.5803	44.9437	13.1	0.00034775
33.04	14.9	13.628	45.2454	13.145	0.000369475
25.96	24.9	13.6756	45.5469	13.19	0.000392501
24.78	23.3	13.7233	45.8484	13.235	0.000416901
29.5	26.6	13.7709	46.1496	13.28	0.000442753
18.88	20	13.8186	46.4507	13.325	0.000470141
33.04	19.96	13.8663	46.7515	13.37	0.000499151
22.42	18.34	13.9139	47.0521	13.415	0.000529874
30.68	16.63	13.9616	47.3525	13.46	0.000562406
34.22	15	14.0092	47.6525	13.505	0.00059685
28.32	33.2	14.0569	47.9522	13.55	0.000633311
27.14	25	14.1045	48.2515	13.595	0.000671902
29.5	33.3	14.1522	48.5504	13.64	0.000712742
27.73	36.6	14.1998	48.8489	13.685	0.000755955
27.14	21.6	14.2475	49.1469	13.73	0.000801672
30.68	20	14.2951	49.4444	13.775	0.00085003
36.58	6.6	14.3428	49.7414	13.82	0.000901175
28.32	15	14.3904	50.0379	13.865	0.000955259
32.45	28.3	14.4381	50.3338	13.91	0.00101244
33.04	21.6	14.4857	50.629	13.955	0.00107289
34.22	28.25	14.5334	50.9237	14	0.00113679
30.09	16.66	14.581	51.2176	14.045	0.00120432
25.96	16.7	14.6287	51.5108	14.09	0.00127567
28.32	13.3	14.6763	51.8033	14.135	0.00135105
30.68	33.2	14.724	52.095	14.18	0.00143069
35.4	23.3	14.7717	52.386	14.225	0.00151479
35.4	13.3	14.8193	52.676	14.27	0.00160361
30.68	16.7	14.867	52.9653	14.315	0.0016974
21.24	14.9	14.9146	53.2536	14.36	0.0017964
23.6	41.6	14.9623	53.541	14.405	0.00190091
30.68	21.6	15.0099	53.8274	14.45	0.0020112
31.86	13.3	15.0576	54.1128	14.495	0.00212759
28.32	26.7	15.1052	54.3972	14.54	0.00225039
27.14	28.3	15.1529	54.6806	14.585	0.00237992
33.04	24.9	15.2005	54.9629	14.63	0.00251655
33.04	20	15.2482	55.244	14.675	0.00266064
27.14	18.3	15.2958	55.524	14.72	0.00281258
31.86	8.3	15.3435	55.8028	14.765	0.00297275
30.68	28.3	15.3911	56.0803	14.81	0.0031416
33.04	19.96	15.4388	56.3567	14.855	0.00331955
33.04	13.3	15.4864	56.6317	14.9	0.00350708
29.5	13.31	15.5341	56.9055	14.945	0.00370466
30.68	18.3	15.5817	57.1778	14.99	0.00391281
35.4	11.6	15.6294	57.4488	15.035	0.00413206
31.86	13.34	15.6771	57.7184	15.08	0.00436296
25.96	18.36	15.7247	57.9866	15.125	0.0046061
30.68	14.9	15.7724	58.2533	15.17	0.00486208
31.86	13.2	15.82	58.5184	15.215	0.00513154
25.96	38.4	15.8677	58.7821	15.26	0.00541516
33.63	28.2	15.9153	59.0442	15.305	0.00571362
33.63	26.6	15.963	59.3046	15.35	0.00602766
35.4	18.3	16.0106	59.5635	15.395	0.00635804
33.04	21.65	16.0583	59.8206	15.44	0.00670556
23.6	19.99	16.1059	60.0761	15.485	0.00707105
33.04	18.34	16.1536	60.3299	15.53	0.00745538
28.32	18.26	16.2012	60.5819	15.575	0.00785946
30.09	19.96	16.2489	60.8321	15.62	0.00828425
28.32	11.68	16.2965	61.0805	15.665	0.00873073
27.14	49.9	16.3442	61.327	15.71	0.00919994
23.6	26.6	16.3918	61.5717	15.755	0.00969297
34.22	18.3	16.4395	61.8144	15.8	0.0102109
29.5	21.7	16.4872	62.0552	15.845	0.010755
35.4	13.3	16.5348	62.2941	15.89	0.0113265
25.96	13.3	16.5825	62.5309	15.935	0.0119265
29.5	20	16.6301	62.7657	15.98	0.0125566
28.32	16.66	16.6778	62.9985	16.025	0.013218
33.04	23.3	16.7254	63.2291	16.07	0.0139123
28.32	8.257	16.7731	63.4577	16.115	0.0146409
24.78	15	16.8207	63.6841	16.16	0.0154054
28.32	13.3	16.8684	63.9083	16.205	0.0162075
27.14	15	16.916	64.1303	16.25	0.0170489
37.17	13.3	16.9637	64.3501	16.295	0.0179313
33.04	21.6	17.0113	64.5676	16.34	0.0188568
24.78	12	17.059	64.7829	16.385	0.0198271
29.5	22	17.1066	64.9958	16.43	0.0208443
30.68	16	17.1543	65.2063	16.475	0.0219105
33.04	26	17.2019	65.4146	16.52	0.023028
30.68	20	17.2496	65.6204	16.565	0.0241989
30.68	14	17.2972	65.8237	16.61	0.0254257
24.78	32	17.3449	66.0247	16.655	0.0267108
25.96	14	17.3926	66.2231	16.7	0.0280569
34.22	20	17.4402	66.419	16.745	0.0294664
31.86	16	17.4879	66.6125	16.79	0.0309424
35.4	16	17.5355	66.8033	16.835	0.0324875
28.32	22	17.5832	66.9916	16.88	0.0341049
21.24	12	17.6308	67.1772	16.925	0.0357976
28.32	20	17.6785	67.3603	16.97	0.0375688
33.04	10	17.7261	67.5407	17.015	0.039422
31.86	24	17.7738	67.7184	17.06	0.0413607
38.94	12	17.8214	67.8934	17.105	0.0433884
34.22	32	17.8691	68.0657	17.15	0.0455089
30.68	20	17.9167	68.2352	17.195	0.0477261
28.32	12	17.9644	68.4019	17.24	0.0500441
33.04	20	18.012	68.5659	17.285	0.0524671
33.04	16	18.0597	68.7271	17.33	0.0549995
31.86	20	18.1073	68.8854	17.375	0.0576457
29.5	24	18.155	69.0408	17.42	0.0604105
26.55	14	18.2027	69.1934	17.465	0.0632988
29.5	14	18.2503	69.3431	17.51	0.0663156
33.04	10	18.298	69.4898	17.555	0.069466
31.86	28	18.3456	69.6336	17.6	0.0727556
33.04	24	18.3933	69.7745	17.645	0.07619
31.86	16	18.4409	69.9124	17.69	0.0797749
33.984	32	18.4886	70.0472	17.735	0.0835164
31.27	28	18.5362	70.1791	17.78	0.0874208
25.96	16	18.5839	70.3079	17.825	0.0914944
35.4	10	18.6315	70.4337	17.87	0.0957439
33.04	26	18.6792	70.5564	17.915	0.100176
33.63	24	18.7268	70.676	17.96	0.104799
29.5	18	18.7745	70.7925	18.005	0.109619
33.04	30	18.8221	70.9059	18.05	0.114644
33.04	12	18.8698	71.0162	18.095	0.119882
25.96	12	18.9174	71.1233	18.14	0.125341
37.76	26	18.9651	71.2272	18.185	0.13103
30.68	16	19.0128	71.328	18.23	0.136957
23.6	28	19.0604	71.4256	18.275	0.143131
35.4	22	19.1081	71.52	18.32	0.149563
37.76	20	19.1557	71.6111	18.365	0.15626
30.68	12	19.2034	71.6991	18.41	0.163234
23.6	30	19.251	71.7837	18.455	0.170495
37.76	12	19.2987	71.8652	18.5	0.178052
37.76	20	19.3463	71.9433	18.545	0.185918
28.32	20	19.394	72.0182	18.59	0.194103
33.04	30	19.4416	72.0898	18.635	0.20262
23.6	38	19.4893	72.1581	18.68	0.211479
35.4	30	19.5369	72.2231	18.725	0.220693
35.4	14	19.5846	72.2848	18.77	0.230276
34.22	28	19.6322	72.3431	18.815	0.24024
35.4	14	19.6799	72.3981	18.86	0.250599
34.22	18	19.7275	72.4498	18.905	0.261367
33.04	30	19.7752	72.4981	18.95	0.272558
28.32	22	19.8228	72.5431	18.995	0.284187
30.68	16	19.8705	72.5847	19.04	0.296269
33.04	10	19.9182	72.6229	19.085	0.308821
33.04	26	19.9658	72.6578	19.13	0.321857
28.32	14	20.0135	72.6893	19.175	0.335395
28.32	18	20.0611	72.7174	19.22	0.349452
37.76	22	20.1088	72.7422	19.265	0.364046
30.68	18	20.1564	72.7635	19.31	0.379194
33.04	12	20.2041	72.7814	19.355	0.394915
35.4	16	20.2517	72.796	19.4	0.411229
33.04	10	20.2994	72.8072	19.445	0.428154
30.68	22	20.347	72.8149	19.49	0.445711
33.04	34	20.3947	72.8193	19.535	0.463922
28.32	16	20.4423	72.8202	19.58	0.482806
30.68	26	20.49	72.8178	19.625	0.502387
30.68	26	20.5376	72.812	19.67	0.522685
35.4	12	20.5853	72.8027	19.715	0.543726
30.68	22	20.6329	72.7901	19.76	0.565531
35.4	14	20.6806	72.7741	19.805	0.588126
37.76	22	20.7282	72.7547	19.85	0.611535
33.04	32	20.7759	72.7318	19.895	0.635783
28.32	12	20.8236	72.7056	19.94	0.660898
30.68	20	20.8712	72.6761	19.985	0.686905
35.4	24	20.9189	72.6431	20.03	0.713832
33.04	12	20.9665	72.6068	20.075	0.741707
28.32	24	21.0142	72.5671	20.12	0.77056
33.04	16	21.0618	72.524	20.165	0.800418
28.32	10	21.1095	72.4776	20.21	0.831314
28.32	10	21.1571	72.4278	20.255	0.863277
37.76	13.3	21.2048	72.3746	20.3	0.896339
25.96	18.3	21.2524	72.3182	20.345	0.930533
29.5	13.3	21.3001	72.2584	20.39	0.965891
35.4	30	21.3477	72.1953	20.435	1.00245
35.4	18.2	21.3954	72.1289	20.48	1.04024
41.3	25	21.443	72.0591	20.525	1.0793
31.86	15	21.4907	71.9861	20.57	1.11966
34.22	14.9	21.5383	71.9098	20.615	1.16136
34.22	18.3	21.586	71.8302	20.66	1.20445
30.68	18.25	21.6337	71.7474	20.705	1.24895
27.14	24.9	21.6813	71.6613	20.75	1.2949
30.68	25	21.729	71.572	20.795	1.34236
37.76	28.3	21.7766	71.4794	20.84	1.39135
28.32	16.6	21.8243	71.3836	20.885	1.44192
36.58	16	21.8719	71.2847	20.93	1.49411
31.86	26	21.9196	71.1825	20.975	1.54797
34.22	16	21.9672	71.0772	21.02	1.60354
34.22	10	22.0149	70.9687	21.065	1.66086
31.86	20	22.0625	70.8571	21.11	1.71998
31.86	20	22.1102	70.7423	21.155	1.78094
27.14	22	22.1578	70.6245	21.2	1.84381
33.04	18	22.2055	70.5035	21.245	1.90861
33.04	24	22.2531	70.3795	21.29	1.97541
37.76	22	22.3008	70.2524	21.335	2.04425
33.04	24	22.3484	70.1222	21.38	2.11518
37.76	16	22.3961	69.9891	21.425	2.18825
28.32	34	22.4438	69.8529	21.47	2.26352
35.4	32	22.4914	69.7137	21.515	2.34104
35.4	16	22.5391	69.5716	21.56	2.42087
29.5	26	22.5867	69.4265	21.605	2.50306
33.04	18	22.6344	69.2785	21.65	2.58766
36.58	18	22.682	69.1275	21.695	2.67473
27.14	16	22.7297	68.9737	21.74	2.76434
34.22	18	22.7773	68.817	21.785	2.85653
30.68	14	22.825	68.6575	21.83	2.95137
33.04	16	22.8726	68.4951	21.875	3.04892
31.86	10	22.9203	68.3299	21.92	3.14923
35.4	32	22.9679	68.1619	21.965	3.25238
30.68	12	23.0156	67.9912	22.01	3.35841
32.45	32	23.0632	67.8177	22.055	3.46741
31.86	12	23.1109	67.6416	22.1	3.57942
27.14	32	23.1585	67.4627	22.145	3.69451
31.86	14	23.2062	67.2812	22.19	3.81276
33.04	14	23.2538	67.097	22.235	3.93421
33.04	20	23.3015	66.9102	22.28	4.05895
30.68	24	23.3492	66.7208	22.325	4.18704
31.86	14	23.3968	66.5288	22.37	4.31855
31.86	32	23.4445	66.3343	22.415	4.45354
34.22	32	23.4921	66.1373	22.46	4.59209
34.22	34	23.5398	65.9377	22.505	4.73426
31.86	18	23.5874	65.7357	22.55	4.88012
27.14	14	23.6351	65.5313	22.595	5.02976
33.04	10	23.6827	65.3245	22.64	5.18323
35.4	12	23.7304	65.1152	22.685	5.34061
30.68	30	23.778	64.9036	22.73	5.50197
33.04	8	23.8257	64.6897	22.775	5.66739
37.76	14	23.8733	64.4735	22.82	5.83693
30.68	30	23.921	64.255	22.865	6.01068
29.5	33.2	23.9686	64.0342	22.91	6.1887
33.04	31.5	24.0163	63.8112	22.955	6.37108
29.5	16	24.0639	63.5861	23	6.55787
34.22	22	24.1116	63.3587	23.045	6.74917
34.22	25	24.1593	63.1293	23.09	6.94505
36.58	25.3	24.2069	62.8977	23.135	7.14557
36.58	21.7	24.2546	62.664	23.18	7.35082
31.86	25	24.3022	62.4283	23.225	7.56087
33.04	16.7	24.3499	62.1906	23.27	7.77579
36.58	28.2	24.3975	61.9509	23.315	7.99567
36.58	26.8	24.4452	61.7093	23.36	8.22058
30.68	13	24.4928	61.4657	23.405	8.45059
36.58	20	24.5405	61.2202	23.45	8.68578
28.32	17.4	24.5881	60.9729	23.495	8.92622
31.86	24.2	24.6358	60.7237	23.54	9.17199
24.78	24.97	24.6834	60.4727	23.585	9.42316
33.04	16.73	24.7311	60.2199	23.63	9.67981
35.4	31.6	24.7787	59.9654	23.675	9.94201
31.86	21.6	24.8264	59.7092	23.72	10.2098
31.86	21.7	24.874	59.4513	23.765	10.4833
34.22	24.9	24.9217	59.1918	23.81	10.7626
30.68	18.3	24.9693	58.9306	23.855	11.0478
33.04	28.3	25.017	58.6678	23.9	11.3388
27.14	14.94	25.0647	58.4035	23.945	11.6358
27.14	21.62	25.1123	58.1377	23.99	11.9389
29.5	23.3	25.16	57.8704	24.035	12.2481
30.68	16.6	25.2076	57.6016	24.08	12.5635
31.86	26.7	25.2553	57.3314	24.125	12.8852
31.86	28.2	25.3029	57.0598	24.17	13.2131
27.14	24.9	25.3506	56.7868	24.215	13.5475
28.32	25	25.3982	56.5125	24.26	13.8883
35.4	20	25.4459	56.2369	24.305	14.2356
31.86	20	25.4935	55.96	24.35	14.5895
29.5	23.5	25.5412	55.6819	24.395	14.95
33.04	16.7	25.5888	55.4026	24.44	15.3172
29.5	17	25.6365	55.1221	24.485	15.6912
28.32	26.19	25.6841	54.8405	24.53	16.072
33.04	23.2	25.7318	54.5577	24.575	16.4596
33.04	21.7	25.7794	54.2739	24.62	16.8541
30.68	26.6	25.8271	53.9891	24.665	17.2556
31.86	18.5	25.8747	53.7032	24.71	17.6641
29.5	15	25.9224	53.4163	24.755	18.0797
30.68	16	25.9701	53.1285	24.8	18.5023
30.68	24	26.0177	52.8398	24.845	18.9321
33.04	24.95	26.0654	52.5502	24.89	19.3691
29.5	23.28	26.113	52.2598	24.935	19.8133
	29.9	26.1607	51.9685	24.98	20.2647
	28.3	26.2083	51.6764	25.025	20.7234
	26.7	26.256	51.3836	25.07	21.1895
	20	26.3036	51.0901	25.115	21.6629
	21.6	26.3513	50.7958	25.16	22.1436
	20	26.3989	50.5009	25.205	22.6318
	16.6	26.4466	50.2054	25.25	23.1273
	16.7	26.4942	49.9093	25.295	23.6303
	21.6	26.5419	49.6126	25.34	24.1408
	19.9	26.5895	49.3153	25.385	24.6587
	25	26.6372	49.0176	25.43	25.184
	24.94	26.6848	48.7193	25.475	25.7169
	31.61	26.7325	48.4207	25.52	26.2572
	19.97	26.7802	48.1216	25.565	26.8049
	16.63	26.8278	47.8221	25.61	27.3602
	14.97	26.8755	47.5223	25.655	27.9229
	26.59	26.9231	47.2221	25.7	28.493
	15.11	26.9708	46.9217	25.745	29.0706
	26	27.0184	46.621	25.79	29.6556
	10	27.0661	46.32	25.835	30.248
	22	27.1137	46.0189	25.88	30.8478
	22	27.1614	45.7175	25.925	31.4549
	15	27.209	45.4161	25.97	32.0693
	8	27.2567	45.1145	26.015	32.6909
	22	27.3043	44.8128	26.06	33.3198
	30	27.352	44.511	26.105	33.9559
	20	27.3996	44.2092	26.15	34.5991
	29.8	27.4473	43.9075	26.195	35.2494
	26.6	27.4949	43.6057	26.24	35.9067
	21.6	27.5426	43.304	26.285	36.571
	18.3	27.5903	43.0024	26.33	37.2422
	16.6	27.6379	42.7008	26.375	37.9202
	20	27.6856	42.3995	26.42	38.605
	16.7	27.7332	42.0982	26.465	39.2964
	20	27.7809	41.7972	26.51	39.9945
	20	27.8285	41.4964	26.555	40.699
	23.2	27.8762	41.1958	26.6	41.41
	11.8	27.9238	40.8955	26.645	42.1273
	15	27.9715	40.5955	26.69	42.8508
	18	28.0191	40.2958	26.735	43.5804
	25	28.0668	39.9964	26.78	44.316
	30	28.1144	39.6975	26.825	45.0575
	32	28.1621	39.3989	26.87	45.8048
	34	28.2097	39.1007	26.915	46.5578
	12	28.2574	38.803	26.96	47.3163
	34	28.305	38.5057	27.005	48.0801
	43	28.3527	38.209	27.05	48.8493
	23.3	28.4003	37.9127	27.095	49.6235
	14.7	28.448	37.617	27.14	50.4028
	28	28.4957	37.3219	27.185	51.1868
	24	28.5433	37.0274	27.23	51.9756
	32	28.591	36.7334	27.275	52.7688
	18	28.6386	36.4401	27.32	53.5664
	21.7	28.6863	36.1475	27.365	54.3682
	35	28.7339	35.8555	27.41	55.174
	23.8	28.7816	35.5642	27.455	55.9837
	16.2	28.8292	35.2736	27.5	56.797
	16.5	28.8769	34.9838	27.545	57.6137
	21.5	28.9245	34.6948	27.59	58.4338
	21.7	28.9722	34.4065	27.635	59.2569
	27	29.0198	34.119	27.68	60.083
	18	29.0675	33.8324	27.725	60.9117
	19.6	29.1151	33.5466	27.77	61.743
	20	29.1628	33.2616	27.815	62.5765
	33.3	29.2104	32.9775	27.86	63.4121
	20	29.2581	32.6944	27.905	64.2496
	20	29.3057	32.4121	27.95	65.0887
	27	29.3534	32.1308	27.995	65.9292
	23.3	29.4011	31.8505	28.04	66.7709
	24.9	29.4487	31.5711	28.085	67.6135
	18.5	29.4964	31.2927	28.13	68.4569
	20	29.544	31.0153	28.175	69.3008
		29.5917	30.7389	28.22	70.1449
		29.6393	30.4636	28.265	70.989
		29.687	30.1893	28.31	71.8329
		29.7346	29.9161	28.355	72.6763
		29.7823	29.644	28.4	73.5189
		29.8299	29.373	28.445	74.3606
		29.8776	29.1031	28.49	75.201
		29.9252	28.8344	28.535	76.0399
		29.9729	28.5668	28.58	76.877
		30.0205	28.3003	28.625	77.7121
		30.0682	28.0351	28.67	78.5449
		30.1158	27.771	28.715	79.3751
		30.1635	27.5081	28.76	80.2025
		30.2112	27.2465	28.805	81.0268
		30.2588	26.9861	28.85	81.8477
		30.3065	26.7269	28.895	82.6649
		30.3541	26.4689	28.94	83.4782
		30.4018	26.2123	28.985	84.2874
		30.4494	25.9569	29.03	85.092
		30.4971	25.7028	29.075	85.8919
		30.5447	25.45	29.12	86.6868
		30.5924	25.1985	29.165	87.4764
		30.64	24.9483	29.21	88.2604
		30.6877	24.6995	29.255	89.0385
		30.7353	24.452	29.3	89.8105
		30.783	24.2058	29.345	90.576
		30.8306	23.961	29.39	91.3349
		30.8783	23.7176	29.435	92.0868
		30.9259	23.4756	29.48	92.8314
		30.9736	23.2349	29.525	93.5685
		31.0212	22.9956	29.57	94.2979
		31.0689	22.7578	29.615	95.0191
		31.1166	22.5213	29.66	95.732
		31.1642	22.2863	29.705	96.4363
		31.2119	22.0527	29.75	97.1317
		31.2595	21.8205	29.795	97.818
		31.3072	21.5897	29.84	98.4949
		31.3548	21.3604	29.885	99.162
		31.4025	21.1326	29.93	99.8193
		31.4501	20.9062	29.975	100.466
		31.4978	20.6812	30.02	101.103
		31.5454	20.4577	30.065	101.729
		31.5931	20.2357	30.11	102.344
		31.6407	20.0152	30.155	102.948
		31.6884	19.7961	30.2	103.54
		31.736	19.5786	30.245	104.121
		31.7837	19.3625	30.29	104.69
		31.8313	19.1479	30.335	105.246
		31.879	18.9348	30.38	105.791
		31.9267	18.7232	30.425	106.322
		31.9743	18.5131	30.47	106.841
		32.022	18.3045	30.515	107.347
		32.0696	18.0974	30.56	107.84
		32.1173	17.8918	30.605	108.319
		32.1649	17.6878	30.65	108.785
		32.2126	17.4852	30.695	109.237
		32.2602	17.2841	30.74	109.675
		32.3079	17.0846	30.785	110.099
		32.3555	16.8866	30.83	110.508
		32.4032	16.6901	30.875	110.903
		32.4508	16.4951	30.92	111.283
		32.4985	16.3016	30.965	111.648
		32.5461	16.1097	31.01	111.999
		32.5938	15.9192	31.055	112.334
		32.6414	15.7303	31.1	112.653
		32.6891	15.5429	31.145	112.958
		32.7368	15.357	31.19	113.247
		32.7844	15.1726	31.235	113.52
		32.8321	14.9898	31.28	113.777
		32.8797	14.8084	31.325	114.018
		32.9274	14.6286	31.37	114.244
		32.975	14.4503	31.415	114.453
		33.0227	14.2734	31.46	114.646
		33.0703	14.0981	31.505	114.822
		33.118	13.9243	31.55	114.983
		33.1656	13.752	31.595	115.127
		33.2133	13.5812	31.64	115.254
		33.2609	13.4119	31.685	115.365
		33.3086	13.2441	31.73	115.459
		33.3562	13.0777	31.775	115.536
		33.4039	12.9129	31.82	115.597
		33.4515	12.7495	31.865	115.641
		33.4992	12.5876	31.91	115.669
		33.5468	12.4272	31.955	115.68
		33.5945	12.2683	32	115.674
		33.6422	12.1108	32.045	115.651
		33.6898	11.9548	32.09	115.611
		33.7375	11.8002	32.135	115.555
		33.7851	11.6471	32.18	115.482
		33.8328	11.4955	32.225	115.392
		33.8804	11.3453	32.27	115.286
		33.9281	11.1965	32.315	115.163
		33.9757	11.0492	32.36	115.024
		34.0234	10.9033	32.405	114.868
		34.071	10.7588	32.45	114.696
		34.1187	10.6158	32.495	114.508
		34.1663	10.4741	32.54	114.303
		34.214	10.3339	32.585	114.082
		34.2616	10.1951	32.63	113.845
		34.3093	10.0576	32.675	113.592
		34.3569	9.92158	32.72	113.324
		34.4046	9.78692	32.765	113.039
		34.4522	9.65363	32.81	112.739
		34.4999	9.52171	32.855	112.424
		34.5476	9.39116	32.9	112.093
		34.5952	9.26196	32.945	111.747
		34.6429	9.13412	32.99	111.385
		34.6905	9.00762	33.035	111.009
		34.7382	8.88246	33.08	110.619
		34.7858	8.75863	33.125	110.213
		34.8335	8.63612	33.17	109.794
		34.8811	8.51492	33.215	109.36
		34.9288	8.39504	33.26	108.911
		34.9764	8.27646	33.305	108.45
		35.0241	8.15917	33.35	107.974
		35.0717	8.04317	33.395	107.485
		35.1194	7.92844	33.44	106.983
		35.167	7.81499	33.485	106.467
		35.2147	7.7028	33.53	105.939
		35.2623	7.59187	33.575	105.398
		35.31	7.48219	33.62	104.845
		35.3577	7.37374	33.665	104.279
		35.4053	7.26653	33.71	103.702
		35.453	7.16055	33.755	103.113
		35.5006	7.05578	33.8	102.512
		35.5483	6.95222	33.845	101.9
		35.5959	6.84986	33.89	101.277
		35.6436	6.74869	33.935	100.643
		35.6912	6.6487	33.98	99.9992
		35.7389	6.54989	34.025	99.3447
		35.7865	6.45225	34.07	98.6802
		35.8342	6.35577	34.115	98.006
		35.8818	6.26043	34.16	97.3223
		35.9295	6.16624	34.205	96.6294
		35.9771	6.07318	34.25	95.9276
		36.0248	5.98125	34.295	95.217
		36.0724	5.89044	34.34	94.498
		36.1201	5.80073	34.385	93.7709
		36.1677	5.71212	34.43	93.0359
		36.2154	5.6246	34.475	92.2933
		36.2631	5.53817	34.52	91.5434
		36.3107	5.45281	34.565	90.7865
		36.3584	5.36851	34.61	90.0227
		36.406	5.28527	34.655	89.2525
		36.4537	5.20308	34.7	88.476
		36.5013	5.12193	34.745	87.6937
		36.549	5.0418	34.79	86.9056
		36.5966	4.9627	34.835	86.1122
		36.6443	4.88462	34.88	85.3136
		36.6919	4.80753	34.925	84.5103
		36.7396	4.73144	34.97	83.7023
		36.7872	4.65634	35.015	82.8901
		36.8349	4.58222	35.06	82.0739
		36.8825	4.50907	35.105	81.254
		36.9302	4.43687	35.15	80.4306
		36.9778	4.36563	35.195	79.6041
		37.0255	4.29533	35.24	78.7746
		37.0732	4.22597	35.285	77.9425
		37.1208	4.15753	35.33	77.108
		37.1685	4.09001	35.375	76.2714
		37.2161	4.0234	35.42	75.433
		37.2638	3.95769	35.465	74.593
		37.3114	3.89287	35.51	73.7517
		37.3591	3.82894	35.555	72.9093
		37.4067	3.76587	35.6	72.0661
		37.4544	3.70368	35.645	71.2223
		37.502	3.64234	35.69	70.3782
		37.5497	3.58185	35.735	69.5341
		37.5973	3.5222	35.78	68.6901
		37.645	3.46338	35.825	67.8466
		37.6926	3.40538	35.87	67.0037
		37.7403	3.3482	35.915	66.1617
		37.7879	3.29183	35.96	65.3208
		37.8356	3.23625	36.005	64.4813
		37.8832	3.18147	36.05	63.6434
		37.9309	3.12746	36.095	62.8073
		37.9786	3.07423	36.14	61.9732
		38.0262	3.02176	36.185	61.1413
		38.0739	2.97005	36.23	60.3118
		38.1215	2.91909	36.275	59.485
		38.1692	2.86887	36.32	58.661
		38.2168	2.81938	36.365	57.8401
		38.2645	2.77062	36.41	57.0224
		38.3121	2.72257	36.455	56.2081
		38.3598	2.67523	36.5	55.3974
		38.4074	2.62859	36.545	54.5906
		38.4551	2.58264	36.59	53.7876
		38.5027	2.53738	36.635	52.9889
		38.5504	2.4928	36.68	52.1944
		38.598	2.44888	36.725	51.4044
		38.6457	2.40563	36.77	50.619
		38.6933	2.36302	36.815	49.8384
		38.741	2.32107	36.86	49.0628
		38.7887	2.27975	36.905	48.2922
		38.8363	2.23907	36.95	47.5269
		38.884	2.19901	36.995	46.7669
		38.9316	2.15956	37.04	46.0124
		38.9793	2.12072	37.085	45.2635
		39.0269	2.08249	37.13	44.5204
		39.0746	2.04484	37.175	43.7831
		39.1222	2.00779	37.22	43.0518
		39.1699	1.97131	37.265	42.3266
		39.2175	1.93541	37.31	41.6076
		39.2652	1.90007	37.355	40.8949
		39.3128	1.86529	37.4	40.1886
		39.3605	1.83106	37.445	39.4887
		39.4081	1.79737	37.49	38.7954
		39.4558	1.76423	37.535	38.1088
		39.5034	1.73161	37.58	37.4289
		39.5511	1.69951	37.625	36.7559
		39.5988	1.66794	37.67	36.0897
		39.6464	1.63687	37.715	35.4304
		39.6941	1.60631	37.76	34.7782
		39.7417	1.57624	37.805	34.133
		39.7894	1.54667	37.85	33.4949
		39.837	1.51758	37.895	32.864
		39.8847	1.48896	37.94	32.2404
		39.9323	1.46082	37.985	31.6239
		39.98	1.43314	38.03	31.0148
		40.0276	1.40593	38.075	30.413
		40.0753	1.37916	38.12	29.8186
		40.1229	1.35284	38.165	29.2316
		40.1706	1.32696	38.21	28.6519
		40.2182	1.30152	38.255	28.0797
		40.2659	1.2765	38.3	27.515
		40.3135	1.25191	38.345	26.9577
		40.3612	1.22773	38.39	26.4078
		40.4088	1.20396	38.435	25.8655
		40.4565	1.1806	38.48	25.3306
		40.5042	1.15764	38.525	24.8031
		40.5518	1.13507	38.57	24.2832
		40.5995	1.11289	38.615	23.7707
		40.6471	1.09109	38.66	23.2656
		40.6948	1.06967	38.705	22.768
		40.7424	1.04862	38.75	22.2778
		40.7901	1.02793	38.795	21.795
		40.8377	1.00761	38.84	21.3196
		40.8854	0.987643	38.885	20.8515
		40.933	0.968027	38.93	20.3908
		40.9807	0.948755	38.975	19.9373
		41.0283	0.929824	39.02	19.4911
		41.076	0.911229	39.065	19.0522
		41.1236	0.892963	39.11	18.6204
		41.1713	0.875023	39.155	18.1958
		41.2189	0.857403	39.2	17.7783
		41.2666	0.840099	39.245	17.3678
		41.3143	0.823105	39.29	16.9644
		41.3619	0.806418	39.335	16.568
		41.4096	0.790032	39.38	16.1784
		41.4572	0.773943	39.425	15.7958
		41.5049	0.758146	39.47	15.4199
		41.5525	0.742637	39.515	15.0508
		41.6002	0.727411	39.56	14.6885
		41.6478	0.712464	39.605	14.3328
		41.6955	0.697792	39.65	13.9836
		41.7431	0.68339	39.695	13.641
		41.7908	0.669254	39.74	13.3049
		41.8384	0.655379	39.785	12.9752
		41.8861	0.641763	39.83	12.6518
		41.9337	0.6284	39.875	12.3347
		41.9814	0.615286	39.92	12.0238
		42.029	0.602418	39.965	11.719
		42.0767	0.589792	40.01	11.4203
		42.1243	0.577403	40.055	11.1276
		42.172	0.565248	40.1	10.8409
		42.2197	0.553324	40.145	10.56
		42.2673	0.541625	40.19	10.2849
		42.315	0.530149	40.235	10.0155
		42.3626	0.518892	40.28	9.75172
		42.4103	0.50785	40.325	9.49355
		42.4579	0.49702	40.37	9.24087
		42.5056	0.486399	40.415	8.99361
		42.5532	0.475982	40.46	8.75171
		42.6009	0.465766	40.505	8.51508
		42.6485	0.455748	40.55	8.28364
		42.6962	0.445925	40.595	8.05733
		42.7438	0.436294	40.64	7.83607
		42.7915	0.42685	40.685	7.61978
		42.8391	0.417592	40.73	7.40839
		42.8868	0.408515	40.775	7.20183
		42.9344	0.399616	40.82	7
		42.9821	0.390894	40.865	6.80285
		43.0297	0.382344	40.91	6.6103
		43.0774	0.373963	40.955	6.42226
		43.1251	0.365749	41	6.23867
		43.1727	0.357699	41.045	6.05946
		43.2204	0.34981	41.09	5.88453
		43.268	0.342078	41.135	5.71383
		43.3157	0.334502	41.18	5.54728
		43.3633	0.327079	41.225	5.38481
		43.411	0.319805	41.27	5.22633
		43.4586	0.312678	41.315	5.07179
		43.5063	0.305696	41.36	4.92111
		43.5539	0.298856	41.405	4.7742
		43.6016	0.292156	41.45	4.63102
		43.6492	0.285592	41.495	4.49148
		43.6969	0.279162	41.54	4.35551
		43.7445	0.272865	41.585	4.22305
		43.7922	0.266697	41.63	4.09402
		43.8398	0.260657	41.675	3.96836
		43.8875	0.254741	41.72	3.846
		43.9352	0.248948	41.765	3.72688
		43.9828	0.243276	41.81	3.61092
		44.0305	0.237721	41.855	3.49806
		44.0781	0.232283	41.9	3.38824
		44.1258	0.226958	41.945	3.28139
		44.1734	0.221745	41.99	3.17746
		44.2211	0.216642	42.035	3.07636
		44.2687	0.211646	42.08	2.97806
		44.3164	0.206756	42.125	2.88248
		44.364	0.20197	42.17	2.78956
		44.4117	0.197285	42.215	2.69925
		44.4593	0.192699	42.26	2.61148
		44.507	0.188212	42.305	2.5262
		44.5546	0.18382	42.35	2.44335
		44.6023	0.179522	42.395	2.36288
		44.6499	0.175317	42.44	2.28472
		44.6976	0.171203	42.485	2.20883
		44.7452	0.167177	42.53	2.13516
		44.7929	0.163238	42.575	2.06364
		44.8406	0.159384	42.62	1.99423
		44.8882	0.155614	42.665	1.92687
		44.9359	0.151926	42.71	1.86152
		44.9835	0.148319	42.755	1.79813
		45.0312	0.144791	42.8	1.73664
				42.845	1.67702
				42.89	1.6192
				42.935	1.56315
				42.98	1.50883
				43.025	1.45618
				43.07	1.40517
				43.115	1.35574
				43.16	1.30787
				43.205	1.2615
				43.25	1.2166
				43.295	1.17313
				43.34	1.13105
				43.385	1.09032
				43.43	1.05091
				43.475	1.01277
				43.52	0.975875
				43.565	0.940188
				43.61	0.905676
				43.655	0.872304
				43.7	0.840041
				43.745	0.808853
				43.79	0.778711
				43.835	0.749583
				43.88	0.721441
				43.925	0.694255
				43.97	0.667996
				44.015	0.642637
				44.06	0.618152
				44.105	0.594514
				44.15	0.571696
				44.195	0.549675
				44.24	0.528426
				44.285	0.507924
				44.33	0.488148
				44.375	0.469073
				44.42	0.450679
				44.465	0.432943
				44.51	0.415845
				44.555	0.399364
				44.6	0.383481
				44.645	0.368177
				44.69	0.353432
				44.735	0.339228
				44.78	0.325548
				44.825	0.312375
				44.87	0.299691
				44.915	0.287481
				44.96	0.275728
				45.005	0.264417
