# Supplementary material for: The hierarchical assembly of septins revealed by high-speed AFM
Source: Nat Commun. 2020 Oct 8;11:5062. doi: 10.1038/s41467-020-18778-x (PMC7545167; doi:10.1038/s41467-020-18778-x)
Supplement: Supplementary file 10 — Source Data [file 41467_2020_18778_MOESM10_ESM.zip › Septin source data/Figure 4/Fig. 4d.xlsx]

## Sheet: Tabelle1
Coverage (%)	Angle distribution(°)	Error(±°)		Coverage(%)	Pair percentage(%)	Error(±%)		Name	Coverage(%)	Angle distribution(°)	Error(±°)
0	180	0		0	0	0		Cdc11-ΔCTE	80	18.2	2
12.5	91.2	10		8	3	3		Cdc12-ΔCTE	80	21.836	4.886
23.8	39.6	15		24	6.8	4		Cdc3-ΔCTE	73	22.4	2.16
42.9	25.6	11		42.9	26	9
77.6	14.2	6		64	43	10
85	14	7		86	83	7
Fitting of Angle distribution_X(%)	Fitting of Angle distribution_Y(°)			Fitting of Pair percentage_X(%)	Fitting of Pair percentage_Y(%)			Name	Coverage(%)	Pair percentage(%)	Error(±%)
0	180.869			0	-0.0170396			Cdc11-ΔCTE	80	44	7
0.085	179.933			0.086	-0.00256311			Cdc12-ΔCTE	80	69.2	4
0.17	179.001			0.172	0.0120511			Cdc3-ΔCTE	73	59.05	7
0.255	178.075			0.258	0.0268029
0.34	177.154			0.344	0.0416925
0.425	176.237			0.43	0.0567197
0.51	175.326			0.516	0.0718846
0.595	174.42			0.602	0.0871872
0.68	173.519			0.688	0.102628
0.765	172.622			0.774	0.118205
0.85	171.731			0.86	0.133921
0.935	170.844			0.946	0.149774
1.02	169.963			1.032	0.165766
1.105	169.086			1.118	0.181894
1.19	168.214			1.204	0.198161
1.275	167.347			1.29	0.214565
1.36	166.484			1.376	0.231106
1.445	165.627			1.462	0.247786
1.53	164.773			1.548	0.264603
1.615	163.925			1.634	0.281558
1.7	163.082			1.72	0.29865
1.785	162.242			1.806	0.31588
1.87	161.408			1.892	0.333248
1.955	160.578			1.978	0.350754
2.04	159.753			2.064	0.368397
2.125	158.932			2.15	0.386178
2.21	158.116			2.236	0.404097
2.295	157.304			2.322	0.422153
2.38	156.497			2.408	0.440347
2.465	155.694			2.494	0.458678
2.55	154.895			2.58	0.477148
2.635	154.101			2.666	0.495755
2.72	153.312			2.752	0.514499
2.805	152.526			2.838	0.533382
2.89	151.745			2.924	0.552402
2.975	150.968			3.01	0.57156
3.06	150.196			3.096	0.590855
3.145	149.428			3.182	0.610288
3.23	148.664			3.268	0.629859
3.315	147.904			3.354	0.649567
3.4	147.148			3.44	0.669414
3.485	146.396			3.526	0.689397
3.57	145.649			3.612	0.709519
3.655	144.906			3.698	0.729778
3.74	144.167			3.784	0.750175
3.825	143.431			3.87	0.77071
3.91	142.7			3.956	0.791382
3.995	141.973			4.042	0.812192
4.08	141.25			4.128	0.83314
4.165	140.531			4.214	0.854225
4.25	139.816			4.3	0.875448
4.335	139.105			4.386	0.896809
4.42	138.397			4.472	0.918307
4.505	137.694			4.558	0.939943
4.59	136.994			4.644	0.961717
4.675	136.298			4.73	0.983628
4.76	135.606			4.816	1.00568
4.845	134.918			4.902	1.02786
4.93	134.234			4.988	1.05019
5.015	133.553			5.074	1.07265
5.1	132.877			5.16	1.09525
5.185	132.203			5.246	1.11799
5.27	131.534			5.332	1.14086
5.355	130.868			5.418	1.16388
5.44	130.206			5.504	1.18703
5.525	129.548			5.59	1.21031
5.61	128.893			5.676	1.23374
5.695	128.242			5.762	1.2573
5.78	127.594			5.848	1.28101
5.865	126.95			5.934	1.30484
5.95	126.31			6.02	1.32882
6.035	125.673			6.106	1.35294
6.12	125.039			6.192	1.37719
6.205	124.409			6.278	1.40158
6.29	123.783			6.364	1.42611
6.375	123.159			6.45	1.45077
6.46	122.54			6.536	1.47557
6.545	121.924			6.622	1.50051
6.63	121.311			6.708	1.52559
6.715	120.701			6.794	1.55081
6.8	120.095			6.88	1.57616
6.885	119.492			6.966	1.60165
6.97	118.893			7.052	1.62728
7.055	118.296			7.138	1.65305
7.14	117.704			7.224	1.67895
7.225	117.114			7.31	1.70499
7.31	116.527			7.396	1.73117
7.395	115.944			7.482	1.75749
7.48	115.364			7.568	1.78395
7.565	114.788			7.654	1.81054
7.65	114.214			7.74	1.83727
7.735	113.643			7.826	1.86414
7.82	113.076			7.912	1.89114
7.905	112.512			7.998	1.91829
7.99	111.951			8.084	1.94557
8.075	111.393			8.17	1.97299
8.16	110.838			8.256	2.00054
8.245	110.286			8.342	2.02824
8.33	109.737			8.428	2.05607
8.415	109.191			8.514	2.08404
8.5	108.649			8.6	2.11214
8.585	108.109			8.686	2.14039
8.67	107.572			8.772	2.16877
8.755	107.038			8.858	2.19729
8.84	106.507			8.944	2.22595
8.925	105.979			9.03	2.25475
9.01	105.454			9.116	2.28368
9.095	104.932			9.202	2.31275
9.18	104.413			9.288	2.34196
9.265	103.896			9.374	2.37131
9.35	103.382			9.46	2.40079
9.435	102.872			9.546	2.43041
9.52	102.364			9.632	2.46017
9.605	101.858			9.718	2.49007
9.69	101.356			9.804	2.5201
9.775	100.856			9.89	2.55027
9.86	100.36			9.976	2.58058
9.945	99.8654			10.062	2.61103
10.03	99.374			10.148	2.64162
10.115	98.8853			10.234	2.67234
10.2	98.3993			10.32	2.7032
10.285	97.9159			10.406	2.7342
10.37	97.4352			10.492	2.76534
10.455	96.9572			10.578	2.79661
10.54	96.4818			10.664	2.82802
10.625	96.0091			10.75	2.85957
10.71	95.5389			10.836	2.89126
10.795	95.0714			10.922	2.92308
10.88	94.6064			11.008	2.95505
10.965	94.1439			11.094	2.98715
11.05	93.6841			11.18	3.01938
11.135	93.2267			11.266	3.05176
11.22	92.7719			11.352	3.08427
11.305	92.3196			11.438	3.11692
11.39	91.8698			11.524	3.14971
11.475	91.4225			11.61	3.18264
11.56	90.9776			11.696	3.2157
11.645	90.5352			11.782	3.2489
11.73	90.0953			11.868	3.28224
11.815	89.6577			11.954	3.31572
11.9	89.2226			12.04	3.34933
11.985	88.7899			12.126	3.38309
12.07	88.3596			12.212	3.41697
12.155	87.9316			12.298	3.451
12.24	87.506			12.384	3.48517
12.325	87.0828			12.47	3.51947
12.41	86.6619			12.556	3.55391
12.495	86.2433			12.642	3.58849
12.58	85.827			12.728	3.62321
12.665	85.4131			12.814	3.65806
12.75	85.0014			12.9	3.69305
12.835	84.592			12.986	3.72818
12.92	84.1848			13.072	3.76345
13.005	83.7799			13.158	3.79885
13.09	83.3773			13.244	3.83439
13.175	82.9768			13.33	3.87007
13.26	82.5786			13.416	3.90589
13.345	82.1826			13.502	3.94185
13.43	81.7887			13.588	3.97794
13.515	81.3971			13.674	4.01417
13.6	81.0076			13.76	4.05054
13.685	80.6202			13.846	4.08704
13.77	80.235			13.932	4.12369
13.855	79.8519			14.018	4.16047
13.94	79.471			14.104	4.19739
14.025	79.0921			14.19	4.23444
14.11	78.7154			14.276	4.27164
14.195	78.3407			14.362	4.30897
14.28	77.9681			14.448	4.34644
14.365	77.5976			14.534	4.38405
14.45	77.2291			14.62	4.42179
14.535	76.8626			14.706	4.45967
14.62	76.4982			14.792	4.49769
14.705	76.1358			14.878	4.53585
14.79	75.7754			14.964	4.57415
14.875	75.417			15.05	4.61258
14.96	75.0605			15.136	4.65115
15.045	74.7061			15.222	4.68986
15.13	74.3536			15.308	4.72871
15.215	74.003			15.394	4.76769
15.3	73.6544			15.48	4.80681
15.385	73.3078			15.566	4.84607
15.47	72.963			15.652	4.88547
15.555	72.6202			15.738	4.92501
15.64	72.2792			15.824	4.96468
15.725	71.9402			15.91	5.00449
15.81	71.603			15.996	5.04444
15.895	71.2677			16.082	5.08452
15.98	70.9342			16.168	5.12475
16.065	70.6026			16.254	5.16511
16.15	70.2728			16.34	5.20561
16.235	69.9449			16.426	5.24624
16.32	69.6187			16.512	5.28702
16.405	69.2944			16.598	5.32793
16.49	68.9719			16.684	5.36898
16.575	68.6511			16.77	5.41017
16.66	68.3322			16.856	5.45149
16.745	68.015			16.942	5.49295
16.83	67.6996			17.028	5.53455
16.915	67.3859			17.114	5.57629
17	67.0739			17.2	5.61817
17.085	66.7637			17.286	5.66018
17.17	66.4552			17.372	5.70233
17.255	66.1484			17.458	5.74462
17.34	65.8433			17.544	5.78705
17.425	65.5399			17.63	5.82961
17.51	65.2382			17.716	5.87231
17.595	64.9382			17.802	5.91515
17.68	64.6398			17.888	5.95813
17.765	64.3431			17.974	6.00124
17.85	64.048			18.06	6.04449
17.935	63.7546			18.146	6.08788
18.02	63.4628			18.232	6.13141
18.105	63.1726			18.318	6.17508
18.19	62.884			18.404	6.21888
18.275	62.5971			18.49	6.26282
18.36	62.3117			18.576	6.3069
18.445	62.0279			18.662	6.35112
18.53	61.7457			18.748	6.39547
18.615	61.465			18.834	6.43996
18.7	61.1859			18.92	6.48459
18.785	60.9084			19.006	6.52936
18.87	60.6324			19.092	6.57426
18.955	60.3579			19.178	6.6193
19.04	60.085			19.264	6.66448
19.125	59.8136			19.35	6.7098
19.21	59.5436			19.436	6.75526
19.295	59.2752			19.522	6.80085
19.38	59.0083			19.608	6.84658
19.465	58.7429			19.694	6.89245
19.55	58.4789			19.78	6.93846
19.635	58.2164			19.866	6.9846
19.72	57.9554			19.952	7.03088
19.805	57.6958			20.038	7.0773
19.89	57.4377			20.124	7.12386
19.975	57.181			20.21	7.17055
20.06	56.9257			20.296	7.21738
20.145	56.6718			20.382	7.26435
20.23	56.4194			20.468	7.31146
20.315	56.1684			20.554	7.35871
20.4	55.9187			20.64	7.40609
20.485	55.6705			20.726	7.45361
20.57	55.4236			20.812	7.50127
20.655	55.1781			20.898	7.54906
20.74	54.934			20.984	7.597
20.825	54.6912			21.07	7.64507
20.91	54.4498			21.156	7.69328
20.995	54.2098			21.242	7.74162
21.08	53.971			21.328	7.79011
21.165	53.7336			21.414	7.83873
21.25	53.4975			21.5	7.88749
21.335	53.2628			21.586	7.93639
21.42	53.0293			21.672	7.98542
21.505	52.7972			21.758	8.0346
21.59	52.5663			21.844	8.08391
21.675	52.3368			21.93	8.13335
21.76	52.1085			22.016	8.18294
21.845	51.8815			22.102	8.23266
21.93	51.6557			22.188	8.28253
22.015	51.4312			22.274	8.33252
22.1	51.208			22.36	8.38266
22.185	50.986			22.446	8.43294
22.27	50.7653			22.532	8.48335
22.355	50.5457			22.618	8.5339
22.44	50.3274			22.704	8.58458
22.525	50.1104			22.79	8.63541
22.61	49.8945			22.876	8.68637
22.695	49.6799			22.962	8.73747
22.78	49.4664			23.048	8.78871
22.865	49.2541			23.134	8.84009
22.95	49.0431			23.22	8.8916
23.035	48.8332			23.306	8.94325
23.12	48.6244			23.392	8.99504
23.205	48.4169			23.478	9.04697
23.29	48.2105			23.564	9.09903
23.375	48.0052			23.65	9.15123
23.46	47.8011			23.736	9.20357
23.545	47.5982			23.822	9.25605
23.63	47.3964			23.908	9.30866
23.715	47.1957			23.994	9.36142
23.8	46.9961			24.08	9.41431
23.885	46.7977			24.166	9.46733
23.97	46.6003			24.252	9.5205
24.055	46.4041			24.338	9.5738
24.14	46.2089			24.424	9.62724
24.225	46.0149			24.51	9.68082
24.31	45.8219			24.596	9.73454
24.395	45.6301			24.682	9.78839
24.48	45.4393			24.768	9.84238
24.565	45.2495			24.854	9.89651
24.65	45.0609			24.94	9.95078
24.735	44.8733			25.026	10.0052
24.82	44.6867			25.112	10.0597
24.905	44.5012			25.198	10.1144
24.99	44.3167			25.284	10.1692
25.075	44.1333			25.37	10.2242
25.16	43.9509			25.456	10.2793
25.245	43.7695			25.542	10.3345
25.33	43.5891			25.628	10.3899
25.415	43.4097			25.714	10.4454
25.5	43.2314			25.8	10.501
25.585	43.0541			25.886	10.5568
25.67	42.8777			25.972	10.6127
25.755	42.7023			26.058	10.6688
25.84	42.528			26.144	10.725
25.925	42.3546			26.23	10.7813
26.01	42.1821			26.316	10.8378
26.095	42.0107			26.402	10.8944
26.18	41.8402			26.488	10.9511
26.265	41.6707			26.574	11.008
26.35	41.5021			26.66	11.065
26.435	41.3344			26.746	11.1222
26.52	41.1678			26.832	11.1795
26.605	41.002			26.918	11.2369
26.69	40.8372			27.004	11.2945
26.775	40.6733			27.09	11.3522
26.86	40.5103			27.176	11.4101
26.945	40.3483			27.262	11.468
27.03	40.1871			27.348	11.5262
27.115	40.0269			27.434	11.5844
27.2	39.8676			27.52	11.6428
27.285	39.7092			27.606	11.7014
27.37	39.5516			27.692	11.76
27.455	39.395			27.778	11.8188
27.54	39.2392			27.864	11.8778
27.625	39.0843			27.95	11.9369
27.71	38.9303			28.036	11.9961
27.795	38.7771			28.122	12.0555
27.88	38.6249			28.208	12.115
27.965	38.4734			28.294	12.1746
28.05	38.3229			28.38	12.2344
28.135	38.1731			28.466	12.2943
28.22	38.0243			28.552	12.3543
28.305	37.8762			28.638	12.4145
28.39	37.729			28.724	12.4748
28.475	37.5827			28.81	12.5353
28.56	37.4371			28.896	12.5959
28.645	37.2924			28.982	12.6566
28.73	37.1485			29.068	12.7175
28.815	37.0054			29.154	12.7785
28.9	36.8632			29.24	12.8397
28.985	36.7217			29.326	12.901
29.07	36.581			29.412	12.9624
29.155	36.4411			29.498	13.024
29.24	36.3021			29.584	13.0857
29.325	36.1638			29.67	13.1475
29.41	36.0263			29.756	13.2095
29.495	35.8895			29.842	13.2716
29.58	35.7536			29.928	13.3338
29.665	35.6184			30.014	13.3962
29.75	35.4839			30.1	13.4588
29.835	35.3503			30.186	13.5214
29.92	35.2174			30.272	13.5842
30.005	35.0852			30.358	13.6472
30.09	34.9538			30.444	13.7103
30.175	34.8232			30.53	13.7735
30.26	34.6933			30.616	13.8368
30.345	34.5641			30.702	13.9003
30.43	34.4357			30.788	13.9639
30.515	34.3079			30.874	14.0277
30.6	34.181			30.96	14.0916
30.685	34.0547			31.046	14.1557
30.77	33.9291			31.132	14.2198
30.855	33.8043			31.218	14.2842
30.94	33.6802			31.304	14.3486
31.025	33.5568			31.39	14.4132
31.11	33.434			31.476	14.4779
31.195	33.312			31.562	14.5428
31.28	33.1907			31.648	14.6078
31.365	33.0701			31.734	14.673
31.45	32.9501			31.82	14.7382
31.535	32.8309			31.906	14.8037
31.62	32.7123			31.992	14.8692
31.705	32.5944			32.078	14.9349
31.79	32.4771			32.164	15.0007
31.875	32.3606			32.25	15.0667
31.96	32.2447			32.336	15.1328
32.045	32.1294			32.422	15.1991
32.13	32.0148			32.508	15.2655
32.215	31.9009			32.594	15.332
32.3	31.7876			32.68	15.3986
32.385	31.675			32.766	15.4654
32.47	31.563			32.852	15.5324
32.555	31.4516			32.938	15.5994
32.64	31.3409			33.024	15.6666
32.725	31.2309			33.11	15.734
32.81	31.1214			33.196	15.8015
32.895	31.0126			33.282	15.8691
32.98	30.9044			33.368	15.9369
33.065	30.7968			33.454	16.0048
33.15	30.6898			33.54	16.0728
33.235	30.5835			33.626	16.141
33.32	30.4777			33.712	16.2093
33.405	30.3726			33.798	16.2777
33.49	30.268			33.884	16.3463
33.575	30.1641			33.97	16.415
33.66	30.0608			34.056	16.4839
33.745	29.958			34.142	16.5529
33.83	29.8559			34.228	16.622
33.915	29.7543			34.314	16.6913
34	29.6533			34.4	16.7607
34.085	29.5529			34.486	16.8303
34.17	29.4531			34.572	16.9
34.255	29.3538			34.658	16.9698
34.34	29.2551			34.744	17.0397
34.425	29.157			34.83	17.1098
34.51	29.0594			34.916	17.1801
34.595	28.9624			35.002	17.2505
34.68	28.866			35.088	17.321
34.765	28.7701			35.174	17.3916
34.85	28.6748			35.26	17.4624
34.935	28.58			35.346	17.5333
35.02	28.4858			35.432	17.6044
35.105	28.3921			35.518	17.6756
35.19	28.2989			35.604	17.7469
35.275	28.2063			35.69	17.8184
35.36	28.1142			35.776	17.89
35.445	28.0227			35.862	17.9618
35.53	27.9317			35.948	18.0337
35.615	27.8412			36.034	18.1057
35.7	27.7512			36.12	18.1779
35.785	27.6618			36.206	18.2502
35.87	27.5728			36.292	18.3226
35.955	27.4844			36.378	18.3952
36.04	27.3965			36.464	18.4679
36.125	27.3091			36.55	18.5408
36.21	27.2222			36.636	18.6138
36.295	27.1358			36.722	18.6869
36.38	27.05			36.808	18.7602
36.465	26.9646			36.894	18.8336
36.55	26.8797			36.98	18.9071
36.635	26.7953			37.066	18.9808
36.72	26.7114			37.152	19.0546
36.805	26.6279			37.238	19.1286
36.89	26.545			37.324	19.2027
36.975	26.4625			37.41	19.2769
37.06	26.3806			37.496	19.3513
37.145	26.2991			37.582	19.4258
37.23	26.218			37.668	19.5004
37.315	26.1375			37.754	19.5752
37.4	26.0574			37.84	19.6501
37.485	25.9778			37.926	19.7252
37.57	25.8986			38.012	19.8004
37.655	25.8199			38.098	19.8757
37.74	25.7417			38.184	19.9512
37.825	25.6639			38.27	20.0268
37.91	25.5866			38.356	20.1025
37.995	25.5097			38.442	20.1784
38.08	25.4333			38.528	20.2544
38.165	25.3573			38.614	20.3306
38.25	25.2818			38.7	20.4069
38.335	25.2067			38.786	20.4833
38.42	25.132			38.872	20.5599
38.505	25.0578			38.958	20.6366
38.59	24.984			39.044	20.7134
38.675	24.9107			39.13	20.7904
38.76	24.8377			39.216	20.8676
38.845	24.7652			39.302	20.9448
38.93	24.6932			39.388	21.0222
39.015	24.6215			39.474	21.0997
39.1	24.5503			39.56	21.1774
39.185	24.4795			39.646	21.2552
39.27	24.4091			39.732	21.3332
39.355	24.3391			39.818	21.4113
39.44	24.2696			39.904	21.4895
39.525	24.2004			39.99	21.5679
39.61	24.1317			40.076	21.6464
39.695	24.0633			40.162	21.725
39.78	23.9954			40.248	21.8038
39.865	23.9278			40.334	21.8827
39.95	23.8607			40.42	21.9617
40.035	23.7939			40.506	22.0409
40.12	23.7276			40.592	22.1202
40.205	23.6616			40.678	22.1997
40.29	23.596			40.764	22.2793
40.375	23.5309			40.85	22.359
40.46	23.4661			40.936	22.4389
40.545	23.4016			41.022	22.5189
40.63	23.3376			41.108	22.5991
40.715	23.274			41.194	22.6794
40.8	23.2107			41.28	22.7598
40.885	23.1478			41.366	22.8404
40.97	23.0853			41.452	22.9211
41.055	23.0231			41.538	23.0019
41.14	22.9613			41.624	23.0829
41.225	22.8999			41.71	23.164
41.31	22.8388			41.796	23.2453
41.395	22.7781			41.882	23.3266
41.48	22.7178			41.968	23.4082
41.565	22.6578			42.054	23.4898
41.65	22.5982			42.14	23.5716
41.735	22.539			42.226	23.6536
41.82	22.48			42.312	23.7357
41.905	22.4215			42.398	23.8179
41.99	22.3633			42.484	23.9002
42.075	22.3054			42.57	23.9827
42.16	22.2479			42.656	24.0654
42.245	22.1907			42.742	24.1481
42.33	22.1339			42.828	24.231
42.415	22.0774			42.914	24.3141
42.5	22.0213			43	24.3973
42.585	21.9655			43.086	24.4806
42.67	21.91			43.172	24.564
42.755	21.8548			43.258	24.6476
42.84	21.8			43.344	24.7314
42.925	21.7455			43.43	24.8152
43.01	21.6914			43.516	24.8992
43.095	21.6376			43.602	24.9834
43.18	21.584			43.688	25.0677
43.265	21.5309			43.774	25.1521
43.35	21.478			43.86	25.2366
43.435	21.4255			43.946	25.3213
43.52	21.3732			44.032	25.4062
43.605	21.3213			44.118	25.4911
43.69	21.2697			44.204	25.5762
43.775	21.2184			44.29	25.6615
43.86	21.1674			44.376	25.7469
43.945	21.1168			44.462	25.8324
44.03	21.0664			44.548	25.918
44.115	21.0164			44.634	26.0038
44.2	20.9666			44.72	26.0898
44.285	20.9171			44.806	26.1759
44.37	20.868			44.892	26.2621
44.455	20.8191			44.978	26.3484
44.54	20.7706			45.064	26.4349
44.625	20.7223			45.15	26.5215
44.71	20.6744			45.236	26.6083
44.795	20.6267			45.322	26.6952
44.88	20.5793			45.408	26.7822
44.965	20.5322			45.494	26.8694
45.05	20.4854			45.58	26.9567
45.135	20.4389			45.666	27.0441
45.22	20.3926			45.752	27.1317
45.305	20.3467			45.838	27.2195
45.39	20.301			45.924	27.3073
45.475	20.2556			46.01	27.3953
45.56	20.2105			46.096	27.4835
45.645	20.1656			46.182	27.5717
45.73	20.1211			46.268	27.6601
45.815	20.0768			46.354	27.7487
45.9	20.0328			46.44	27.8374
45.985	19.989			46.526	27.9262
46.07	19.9455			46.612	28.0152
46.155	19.9023			46.698	28.1043
46.24	19.8594			46.784	28.1935
46.325	19.8167			46.87	28.2829
46.41	19.7743			46.956	28.3724
46.495	19.7321			47.042	28.4621
46.58	19.6903			47.128	28.5518
46.665	19.6486			47.214	28.6418
46.75	19.6072			47.3	28.7318
46.835	19.5661			47.386	28.822
46.92	19.5253			47.472	28.9124
47.005	19.4846			47.558	29.0029
47.09	19.4443			47.644	29.0935
47.175	19.4042			47.73	29.1842
47.26	19.3643			47.816	29.2751
47.345	19.3247			47.902	29.3661
47.43	19.2854			47.988	29.4573
47.515	19.2462			48.074	29.5486
47.6	19.2074			48.16	29.6401
47.685	19.1687			48.246	29.7316
47.77	19.1304			48.332	29.8234
47.855	19.0922			48.418	29.9152
47.94	19.0543			48.504	30.0072
48.025	19.0166			48.59	30.0993
48.11	18.9792			48.676	30.1916
48.195	18.942			48.762	30.284
48.28	18.905			48.848	30.3765
48.365	18.8683			48.934	30.4692
48.45	18.8318			49.02	30.562
48.535	18.7955			49.106	30.655
48.62	18.7595			49.192	30.7481
48.705	18.7237			49.278	30.8413
48.79	18.6881			49.364	30.9347
48.875	18.6527			49.45	31.0282
48.96	18.6176			49.536	31.1218
49.045	18.5827			49.622	31.2156
49.13	18.548			49.708	31.3095
49.215	18.5135			49.794	31.4036
49.3	18.4793			49.88	31.4978
49.385	18.4452			49.966	31.5921
49.47	18.4114			50.052	31.6866
49.555	18.3778			50.138	31.7812
49.64	18.3444			50.224	31.876
49.725	18.3112			50.31	31.9708
49.81	18.2783			50.396	32.0659
49.895	18.2455			50.482	32.161
49.98	18.213			50.568	32.2563
50.065	18.1806			50.654	32.3518
50.15	18.1485			50.74	32.4473
50.235	18.1166			50.826	32.543
50.32	18.0849			50.912	32.6389
50.405	18.0534			50.998	32.7349
50.49	18.0221			51.084	32.831
50.575	17.991			51.17	32.9273
50.66	17.9601			51.256	33.0237
50.745	17.9294			51.342	33.1202
50.83	17.8989			51.428	33.2169
50.915	17.8685			51.514	33.3137
51	17.8384			51.6	33.4106
51.085	17.8085			51.686	33.5077
51.17	17.7788			51.772	33.6049
51.255	17.7493			51.858	33.7023
51.34	17.7199			51.944	33.7998
51.425	17.6908			52.03	33.8974
51.51	17.6619			52.116	33.9952
51.595	17.6331			52.202	34.0931
51.68	17.6045			52.288	34.1912
51.765	17.5761			52.374	34.2894
51.85	17.5479			52.46	34.3877
51.935	17.5199			52.546	34.4861
52.02	17.4921			52.632	34.5848
52.105	17.4644			52.718	34.6835
52.19	17.437			52.804	34.7824
52.275	17.4097			52.89	34.8814
52.36	17.3826			52.976	34.9805
52.445	17.3557			53.062	35.0798
52.53	17.3289			53.148	35.1793
52.615	17.3024			53.234	35.2788
52.7	17.276			53.32	35.3785
52.785	17.2498			53.406	35.4784
52.87	17.2237			53.492	35.5783
52.955	17.1979			53.578	35.6785
53.04	17.1722			53.664	35.7787
53.125	17.1466			53.75	35.8791
53.21	17.1213			53.836	35.9796
53.295	17.0961			53.922	36.0803
53.38	17.0711			54.008	36.1811
53.465	17.0463			54.094	36.282
53.55	17.0216			54.18	36.3831
53.635	16.9971			54.266	36.4843
53.72	16.9727			54.352	36.5857
53.805	16.9486			54.438	36.6872
53.89	16.9245			54.524	36.7888
53.975	16.9007			54.61	36.8906
54.06	16.877			54.696	36.9925
54.145	16.8535			54.782	37.0945
54.23	16.8301			54.868	37.1967
54.315	16.8069			54.954	37.299
54.4	16.7838			55.04	37.4015
54.485	16.7609			55.126	37.5041
54.57	16.7382			55.212	37.6068
54.655	16.7156			55.298	37.7097
54.74	16.6932			55.384	37.8127
54.825	16.6709			55.47	37.9158
54.91	16.6488			55.556	38.0191
54.995	16.6269			55.642	38.1225
55.08	16.605			55.728	38.2261
55.165	16.5834			55.814	38.3298
55.25	16.5619			55.9	38.4336
55.335	16.5405			55.986	38.5376
55.42	16.5193			56.072	38.6417
55.505	16.4982			56.158	38.7459
55.59	16.4773			56.244	38.8503
55.675	16.4565			56.33	38.9549
55.76	16.4359			56.416	39.0595
55.845	16.4154			56.502	39.1643
55.93	16.3951			56.588	39.2692
56.015	16.3749			56.674	39.3743
56.1	16.3549			56.76	39.4795
56.185	16.3349			56.846	39.5849
56.27	16.3152			56.932	39.6904
56.355	16.2956			57.018	39.796
56.44	16.2761			57.104	39.9017
56.525	16.2567			57.19	40.0076
56.61	16.2375			57.276	40.1137
56.695	16.2184			57.362	40.2199
56.78	16.1995			57.448	40.3262
56.865	16.1807			57.534	40.4326
56.95	16.162			57.62	40.5392
57.035	16.1435			57.706	40.6459
57.12	16.1251			57.792	40.7528
57.205	16.1068			57.878	40.8598
57.29	16.0887			57.964	40.9669
57.375	16.0707			58.05	41.0742
57.46	16.0528			58.136	41.1816
57.545	16.035			58.222	41.2892
57.63	16.0174			58.308	41.3969
57.715	15.9999			58.394	41.5047
57.8	15.9826			58.48	41.6126
57.885	15.9654			58.566	41.7207
57.97	15.9483			58.652	41.829
58.055	15.9313			58.738	41.9374
58.14	15.9144			58.824	42.0459
58.225	15.8977			58.91	42.1545
58.31	15.8811			58.996	42.2633
58.395	15.8646			59.082	42.3722
58.48	15.8482			59.168	42.4813
58.565	15.832			59.254	42.5905
58.65	15.8159			59.34	42.6999
58.735	15.7999			59.426	42.8093
58.82	15.784			59.512	42.9189
58.905	15.7683			59.598	43.0287
58.99	15.7526			59.684	43.1386
59.075	15.7371			59.77	43.2486
59.16	15.7217			59.856	43.3588
59.245	15.7064			59.942	43.4691
59.33	15.6913			60.028	43.5795
59.415	15.6762			60.114	43.6901
59.5	15.6613			60.2	43.8008
59.585	15.6464			60.286	43.9117
59.67	15.6317			60.372	44.0227
59.755	15.6171			60.458	44.1338
59.84	15.6026			60.544	44.2451
59.925	15.5883			60.63	44.3565
60.01	15.574			60.716	44.468
60.095	15.5599			60.802	44.5797
60.18	15.5458			60.888	44.6915
60.265	15.5319			60.974	44.8035
60.35	15.5181			61.06	44.9156
60.435	15.5043			61.146	45.0278
60.52	15.4907			61.232	45.1402
60.605	15.4772			61.318	45.2527
60.69	15.4639			61.404	45.3653
60.775	15.4506			61.49	45.4781
60.86	15.4374			61.576	45.591
60.945	15.4243			61.662	45.7041
61.03	15.4113			61.748	45.8173
61.115	15.3985			61.834	45.9306
61.2	15.3857			61.92	46.0441
61.285	15.373			62.006	46.1577
61.37	15.3605			62.092	46.2714
61.455	15.348			62.178	46.3853
61.54	15.3357			62.264	46.4994
61.625	15.3234			62.35	46.6135
61.71	15.3113			62.436	46.7278
61.795	15.2992			62.522	46.8422
61.88	15.2872			62.608	46.9568
61.965	15.2754			62.694	47.0715
62.05	15.2636			62.78	47.1864
62.135	15.252			62.866	47.3014
62.22	15.2404			62.952	47.4165
62.305	15.2289			63.038	47.5317
62.39	15.2175			63.124	47.6471
62.475	15.2063			63.21	47.7627
62.56	15.1951			63.296	47.8784
62.645	15.184			63.382	47.9942
62.73	15.173			63.468	48.1101
62.815	15.1621			63.554	48.2262
62.9	15.1513			63.64	48.3424
62.985	15.1406			63.726	48.4588
63.07	15.1299			63.812	48.5753
63.155	15.1194			63.898	48.6919
63.24	15.109			63.984	48.8087
63.325	15.0986			64.07	48.9256
63.41	15.0883			64.156	49.0427
63.495	15.0782			64.242	49.1599
63.58	15.0681			64.328	49.2772
63.665	15.0581			64.414	49.3946
63.75	15.0482			64.5	49.5122
63.835	15.0384			64.586	49.63
63.92	15.0286			64.672	49.7479
64.005	15.019			64.758	49.8659
64.09	15.0094			64.844	49.984
64.175	15			64.93	50.1023
64.26	14.9906			65.016	50.2207
64.345	14.9813			65.102	50.3393
64.43	14.972			65.188	50.458
64.515	14.9629			65.274	50.5769
64.6	14.9539			65.36	50.6958
64.685	14.9449			65.446	50.815
64.77	14.936			65.532	50.9342
64.855	14.9272			65.618	51.0536
64.94	14.9185			65.704	51.1731
65.025	14.9098			65.79	51.2928
65.11	14.9013			65.876	51.4126
65.195	14.8928			65.962	51.5325
65.28	14.8844			66.048	51.6526
65.365	14.8761			66.134	51.7728
65.45	14.8678			66.22	51.8932
65.535	14.8597			66.306	52.0137
65.62	14.8516			66.392	52.1343
65.705	14.8436			66.478	52.2551
65.79	14.8357			66.564	52.376
65.875	14.8278			66.65	52.497
65.96	14.82			66.736	52.6182
66.045	14.8123			66.822	52.7395
66.13	14.8047			66.908	52.861
66.215	14.7972			66.994	52.9826
66.3	14.7897			67.08	53.1043
66.385	14.7823			67.166	53.2262
66.47	14.775			67.252	53.3482
66.555	14.7677			67.338	53.4703
66.64	14.7606			67.424	53.5926
66.725	14.7534			67.51	53.715
66.81	14.7464			67.596	53.8376
66.895	14.7395			67.682	53.9603
66.98	14.7326			67.768	54.0831
67.065	14.7258			67.854	54.2061
67.15	14.719			67.94	54.3292
67.235	14.7124			68.026	54.4525
67.32	14.7058			68.112	54.5758
67.405	14.6992			68.198	54.6994
67.49	14.6928			68.284	54.823
67.575	14.6864			68.37	54.9468
67.66	14.6801			68.456	55.0708
67.745	14.6738			68.542	55.1948
67.83	14.6676			68.628	55.319
67.915	14.6615			68.714	55.4434
68	14.6555			68.8	55.5679
68.085	14.6495			68.886	55.6925
68.17	14.6436			68.972	55.8173
68.255	14.6377			69.058	55.9422
68.34	14.6319			69.144	56.0672
68.425	14.6262			69.23	56.1924
68.51	14.6206			69.316	56.3177
68.595	14.615			69.402	56.4431
68.68	14.6095			69.488	56.5687
68.765	14.604			69.574	56.6944
68.85	14.5986			69.66	56.8203
68.935	14.5933			69.746	56.9463
69.02	14.588			69.832	57.0724
69.105	14.5828			69.918	57.1987
69.19	14.5777			70.004	57.3251
69.275	14.5726			70.09	57.4517
69.36	14.5676			70.176	57.5784
69.445	14.5627			70.262	57.7052
69.53	14.5578			70.348	57.8322
69.615	14.553			70.434	57.9593
69.7	14.5482			70.52	58.0865
69.785	14.5435			70.606	58.2139
69.87	14.5388			70.692	58.3414
69.955	14.5343			70.778	58.469
70.04	14.5297			70.864	58.5968
70.125	14.5253			70.95	58.7248
70.21	14.5209			71.036	58.8528
70.295	14.5165			71.122	58.981
70.38	14.5122			71.208	59.1094
70.465	14.508			71.294	59.2379
70.55	14.5038			71.38	59.3665
70.635	14.4997			71.466	59.4952
70.72	14.4956			71.552	59.6241
70.805	14.4916			71.638	59.7531
70.89	14.4877			71.724	59.8823
70.975	14.4838			71.81	60.0116
71.06	14.48			71.896	60.1411
71.145	14.4762			71.982	60.2706
71.23	14.4725			72.068	60.4004
71.315	14.4688			72.154	60.5302
71.4	14.4652			72.24	60.6602
71.485	14.4616			72.326	60.7903
71.57	14.4581			72.412	60.9206
71.655	14.4547			72.498	61.051
71.74	14.4513			72.584	61.1816
71.825	14.4479			72.67	61.3122
71.91	14.4447			72.756	61.4431
71.995	14.4414			72.842	61.574
72.08	14.4382			72.928	61.7051
72.165	14.4351			73.014	61.8363
72.25	14.432			73.1	61.9677
72.335	14.429			73.186	62.0992
72.42	14.426			73.272	62.2309
72.505	14.4231			73.358	62.3626
72.59	14.4202			73.444	62.4946
72.675	14.4174			73.53	62.6266
72.76	14.4146			73.616	62.7588
72.845	14.4119			73.702	62.8912
72.93	14.4093			73.788	63.0236
73.015	14.4066			73.874	63.1562
73.1	14.4041			73.96	63.289
73.185	14.4015			74.046	63.4219
73.27	14.3991			74.132	63.5549
73.355	14.3966			74.218	63.688
73.44	14.3943			74.304	63.8213
73.525	14.3919			74.39	63.9548
73.61	14.3897			74.476	64.0884
73.695	14.3874			74.562	64.2221
73.78	14.3853			74.648	64.3559
73.865	14.3831			74.734	64.4899
73.95	14.381			74.82	64.624
74.035	14.379			74.906	64.7583
74.12	14.377			74.992	64.8927
74.205	14.375			75.078	65.0272
74.29	14.3731			75.164	65.1619
74.375	14.3713			75.25	65.2967
74.46	14.3695			75.336	65.4317
74.545	14.3677			75.422	65.5667
74.63	14.366			75.508	65.702
74.715	14.3643			75.594	65.8373
74.8	14.3627			75.68	65.9728
74.885	14.3611			75.766	66.1085
74.97	14.3595			75.852	66.2442
75.055	14.358			75.938	66.3802
75.14	14.3566			76.024	66.5162
75.225	14.3552			76.11	66.6524
75.31	14.3538			76.196	66.7887
75.395	14.3525			76.282	66.9252
75.48	14.3512			76.368	67.0618
75.565	14.35			76.454	67.1985
75.65	14.3488			76.54	67.3354
75.735	14.3476			76.626	67.4724
75.82	14.3465			76.712	67.6096
75.905	14.3454			76.798	67.7469
75.99	14.3444			76.884	67.8843
76.075	14.3434			76.97	68.0219
76.16	14.3425			77.056	68.1596
76.245	14.3416			77.142	68.2974
76.33	14.3407			77.228	68.4354
76.415	14.3399			77.314	68.5735
76.5	14.3391			77.4	68.7118
76.585	14.3384			77.486	68.8501
76.67	14.3377			77.572	68.9887
76.755	14.337			77.658	69.1273
76.84	14.3364			77.744	69.2661
76.925	14.3358			77.83	69.4051
77.01	14.3352			77.916	69.5442
77.095	14.3347			78.002	69.6834
77.18	14.3343			78.088	69.8227
77.265	14.3338			78.174	69.9622
77.35	14.3334			78.26	70.1019
77.435	14.3331			78.346	70.2416
77.52	14.3328			78.432	70.3815
77.605	14.3325			78.518	70.5216
77.69	14.3323			78.604	70.6618
77.775	14.3321			78.69	70.8021
77.86	14.3319			78.776	70.9425
77.945	14.3318			78.862	71.0831
78.03	14.3317			78.948	71.2239
78.115	14.3316			79.034	71.3647
78.2	14.3316			79.12	71.5058
78.285	14.3316			79.206	71.6469
78.37	14.3317			79.292	71.7882
78.455	14.3318			79.378	71.9296
78.54	14.3319			79.464	72.0712
78.625	14.3321			79.55	72.2129
78.71	14.3323			79.636	72.3547
78.795	14.3325			79.722	72.4967
78.88	14.3328			79.808	72.6388
78.965	14.3331			79.894	72.781
79.05	14.3334			79.98	72.9234
79.135	14.3338			80.066	73.0659
79.22	14.3342			80.152	73.2086
79.305	14.3346			80.238	73.3514
79.39	14.3351			80.324	73.4943
79.475	14.3356			80.41	73.6374
79.56	14.3362			80.496	73.7806
79.645	14.3367			80.582	73.924
79.73	14.3373			80.668	74.0674
79.815	14.338			80.754	74.2111
79.9	14.3387			80.84	74.3548
79.985	14.3394			80.926	74.4987
80.07	14.3401			81.012	74.6428
80.155	14.3409			81.098	74.7869
80.24	14.3417			81.184	74.9312
80.325	14.3425			81.27	75.0757
80.41	14.3434			81.356	75.2203
80.495	14.3443			81.442	75.365
80.58	14.3453			81.528	75.5099
80.665	14.3462			81.614	75.6549
80.75	14.3472			81.7	75.8
80.835	14.3482			81.786	75.9453
80.92	14.3493			81.872	76.0907
81.005	14.3504			81.958	76.2363
81.09	14.3515			82.044	76.3819
81.175	14.3527			82.13	76.5278
81.26	14.3539			82.216	76.6737
81.345	14.3551			82.302	76.8198
81.43	14.3563			82.388	76.9661
81.515	14.3576			82.474	77.1125
81.6	14.3589			82.56	77.259
81.685	14.3602			82.646	77.4056
81.77	14.3616			82.732	77.5524
81.855	14.363			82.818	77.6993
81.94	14.3644			82.904	77.8464
82.025	14.3659			82.99	77.9936
82.11	14.3673			83.076	78.1409
82.195	14.3688			83.162	78.2884
82.28	14.3704			83.248	78.436
82.365	14.372			83.334	78.5838
82.45	14.3736			83.42	78.7317
82.535	14.3752			83.506	78.8797
82.62	14.3768			83.592	79.0279
82.705	14.3785			83.678	79.1762
82.79	14.3802			83.764	79.3246
82.875	14.382			83.85	79.4732
82.96	14.3837			83.936	79.6219
83.045	14.3855			84.022	79.7708
83.13	14.3873			84.108	79.9198
83.215	14.3892			84.194	80.0689
83.3	14.391			84.28	80.2182
83.385	14.3929			84.366	80.3676
83.47	14.3949			84.452	80.5171
83.555	14.3968			84.538	80.6668
83.64	14.3988			84.624	80.8166
83.725	14.4008			84.71	80.9666
83.81	14.4028			84.796	81.1167
83.895	14.4049			84.882	81.2669
83.98	14.407			84.968	81.4173
84.065	14.4091			85.054	81.5678
84.15	14.4112			85.14	81.7184
84.235	14.4134			85.226	81.8692
84.32	14.4156			85.312	82.0201
84.405	14.4178			85.398	82.1712
84.49	14.4201			85.484	82.3224
84.575	14.4223			85.57	82.4737
84.66	14.4246			85.656	82.6252
84.745	14.4269			85.742	82.7768
84.83	14.4293			85.828	82.9286
84.915	14.4316			85.914	83.0805
85	14.434			86	83.2325
