# Supplementary material for: The hierarchical assembly of septins revealed by high-speed AFM
Source: Nat Commun. 2020 Oct 8;11:5062. doi: 10.1038/s41467-020-18778-x (PMC7545167; doi:10.1038/s41467-020-18778-x)
Supplement: Supplementary file 10 — Source Data [file 41467_2020_18778_MOESM10_ESM.zip › Septin source data/Figure 5/Fig. 5b,e.xlsx]

## Sheet: Tabelle1
Fig. 5b					Fig. 5e
Length distribution(nm)	Fitting of length distribution_X (nm)	Fitting of length distribution_Y (nm)			Distance distribution(nm)
27.6	19.8	0.271382			3
31.05	19.8262	0.277437			3
36.8	19.8524	0.283614			3
35.65	19.8786	0.289916			3
29.9	19.9048	0.296345			3
31.05	19.931	0.302904			3
29.9	19.9572	0.309594			3
32.2	19.9834	0.316419			3
36.8	20.0096	0.323379			3
35.65	20.0358	0.330479			3
31.05	20.062	0.337719			3
27.6	20.0882	0.345103			3
36.8	20.1144	0.352634			3
36.8	20.1406	0.360312			3
31.05	20.1668	0.368142			3
32.2	20.193	0.376126			3
27.6	20.2192	0.384266			3
37.95	20.2454	0.392566			3
35.65	20.2716	0.401027			3
31.05	20.2978	0.409652			3
39.1	20.324	0.418445			3
37.95	20.3502	0.427408			3
31.05	20.3764	0.436544			3
36.8	20.4026	0.445856			3
37.95	20.4288	0.455346			3
39.1	20.455	0.465018			3
36.8	20.4812	0.474876			3
37.95	20.5074	0.48492			4
35.65	20.5336	0.495156			4
36.8	20.5598	0.505586			4
36.8	20.586	0.516213			4
37.95	20.6122	0.52704			4
33.35	20.6384	0.538072			4
31.05	20.6646	0.54931			4
35.65	20.6908	0.560758			4
35.65	20.717	0.57242			4
37.95	20.7432	0.584299			4
36.8	20.7694	0.596398			4
36.8	20.7956	0.608722			4
31.05	20.8218	0.621273			4
41.4	20.848	0.634056			4
33.35	20.8742	0.647073			4
36.8	20.9004	0.660328			4
36.8	20.9266	0.673826			4
37.95	20.9528	0.68757			4
33.35	20.979	0.701564			4
31.05	21.0052	0.715811			4
35.65	21.0314	0.730315			4
35.65	21.0576	0.745082			4
37.95	21.0838	0.760113			4
36.8	21.11	0.775414			4
36.8	21.1362	0.790989			4
31.05	21.1624	0.806841			4
41.4	21.1886	0.822975			4
33.35	21.2148	0.839395			4
35.65	21.241	0.856106			4
36.8	21.2672	0.873111			4
34.5	21.2934	0.890415			4
35.65	21.3196	0.908022			4
31.05	21.3458	0.925937			4
28.75	21.372	0.944165			4
32.2	21.3982	0.96271			4
33.35	21.4244	0.981575			4
34.5	21.4506	1.00077			4
35.65	21.4768	1.02029			4
33.35	21.503	1.04015			4
35.65	21.5292	1.06035			4
36.8	21.5554	1.08089			4
39.1	21.5816	1.10179			4
36.8	21.6078	1.12303			4
33.35	21.634	1.14464			4
33.35	21.6602	1.16662			4
35.65	21.6864	1.18896			4
31.05	21.7126	1.21168			4
29.9	21.7388	1.23478			4
27.6	21.765	1.25826			4
36.8	21.7912	1.28214			4
40.25	21.8174	1.30641			4
31.05	21.8436	1.33108			4
33.35	21.8698	1.35616			4
27.6	21.896	1.38166			4
32.2	21.9222	1.40757			4
31.05	21.9484	1.4339			4
35.65	21.9746	1.46066			4
32.2	22.0008	1.48786			4
33.35	22.027	1.5155			4
37.95	22.0532	1.54358			4
36.8	22.0794	1.57212			4
28.75	22.1056	1.60111			4
27.6	22.1318	1.63057			4
32.2	22.158	1.6605			4
36.8	22.1842	1.6909			4
32.2	22.2104	1.72178			4
31.05	22.2366	1.75316			4
27.6	22.2628	1.78502			4
27.6	22.289	1.81739			4
37.95	22.3152	1.85026			4
35.65	22.3414	1.88364			4
37.95	22.3676	1.91755			4
32.2	22.3938	1.95198			4
34.5	22.42	1.98694			4
32.2	22.4462	2.02243			4
34.5	22.4724	2.05848			4
35.65	22.4986	2.09507			4
34.5	22.5248	2.13222			4
31.05	22.551	2.16994			4
34.5	22.5772	2.20822			4
32.2	22.6034	2.24709			4
31.05	22.6296	2.28654			4
28.75	22.6558	2.32658			4
31.05	22.682	2.36721			4
36.8	22.7082	2.40846			4
31.05	22.7344	2.45031			4
35.65	22.7606	2.49278			4
35.65	22.7868	2.53588			4
34.5	22.813	2.57961			4
27.6	22.8392	2.62399			4
36.8	22.8654	2.669			4
35.65	22.8916	2.71468			4
28.75	22.9178	2.76101			4
37.95	22.944	2.80801			4
39.1	22.9702	2.85569			4
39.1	22.9964	2.90405			4
32.2	23.0226	2.9531			4
31.05	23.0488	3.00285			4
36.8	23.075	3.05331			4
35.65	23.1012	3.10447			4
27.6	23.1274	3.15636			4
41.4	23.1536	3.20897			4
36.8	23.1798	3.26232			4
36.8	23.206	3.31641			4
32.2	23.2322	3.37125			4
36.8	23.2584	3.42685			4
36.8	23.2846	3.48322			4
35.65	23.3108	3.54035			4
37.95	23.337	3.59827			4
37.95	23.3632	3.65698			4
36.8	23.3894	3.71648			4
36.8	23.4156	3.77678			4
28.75	23.4418	3.8379			4
36.8	23.468	3.89983			4
35.65	23.4942	3.96259			4
37.95	23.5204	4.02619			4
33.35	23.5466	4.09063			4
33.35	23.5728	4.15592			4
33.35	23.599	4.22207			4
34.5	23.6252	4.28908			4
34.5	23.6514	4.35697			4
35.65	23.6776	4.42574			4
36.8	23.7038	4.4954			4
33.35	23.73	4.56595			4
33.35	23.7562	4.63741			4
31.05	23.7824	4.70979			4
32.2	23.8086	4.78308			4
33.35	23.8348	4.85731			4
35.65	23.861	4.93247			4
32.2	23.8872	5.00858			4
33.35	23.9134	5.08564			4
35.65	23.9396	5.16366			4
36.8	23.9658	5.24264			4
32.2	23.992	5.32261			4
32.2	24.0182	5.40356			4
31.05	24.0444	5.4855			4
32.2	24.0706	5.56844			4
29.9	24.0968	5.65239			4
36.8	24.123	5.73735			4
29.9	24.1492	5.82334			4
32.2	24.1754	5.91036			4
35.65	24.2016	5.99842			4
28.75	24.2278	6.08752			4
37.95	24.254	6.17768			4
33.35	24.2802	6.26891			4
31.05	24.3064	6.3612			4
36.8	24.3326	6.45457			4
27.6	24.3588	6.54902			4
33.35	24.385	6.64457			4
36.8	24.4112	6.74121			4
32.2	24.4374	6.83897			4
28.75	24.4636	6.93784			4
31.05	24.4898	7.03783			4
28.75	24.516	7.13896			4
33.35	24.5422	7.24122			4
31.05	24.5684	7.34462			4
29.9	24.5946	7.44918			4
32.2	24.6208	7.5549			4
28.75	24.647	7.66178			4
31.05	24.6732	7.76984			4
35.65	24.6994	7.87907			4
29.9	24.7256	7.9895			4
32.2	24.7518	8.10112			4
36.8	24.778	8.21394			4
33.35	24.8042	8.32797			4
36.8	24.8304	8.44322			4
32.2	24.8566	8.55968			4
36.8	24.8828	8.67738			4
27.6	24.909	8.79631			4
34.5	24.9352	8.91648			4
31.05	24.9614	9.0379			4
36.8	24.9876	9.16058			4
31.05	25.0138	9.28451			4
32.2	25.04	9.40971			4
32.2	25.0662	9.53619			4
27.6	25.0924	9.66394			4
27.6	25.1186	9.79298			4
27.6	25.1448	9.92331			4
35.65	25.171	10.0549			4
33.35	25.1972	10.1879			4
31.05	25.2234	10.3221			4
32.2	25.2496	10.4576			4
33.35	25.2758	10.5945			4
37.95	25.302	10.7327			4
35.65	25.3282	10.8722			4
27.6	25.3544	11.0131			4
26.45	25.3806	11.1553			4
31.05	25.4068	11.2988			4
31.05	25.433	11.4437			4
31.05	25.4592	11.5899			4
32.2	25.4854	11.7375			4
32.2	25.5116	11.8865			4
32.2	25.5378	12.0368			4
29.9	25.564	12.1885			4
29.9	25.5902	12.3416			4
32.2	25.6164	12.496			4
32.2	25.6426	12.6518			4
29.9	25.6688	12.809			4
32.2	25.695	12.9676			4
32.2	25.7212	13.1276			4
32.2	25.7474	13.289			4
28.75	25.7736	13.4518			4
28.75	25.7998	13.616			4
31.05	25.826	13.7816			4
31.05	25.8522	13.9485			4
32.2	25.8784	14.117			4
32.2	25.9046	14.2868			4
32.2	25.9308	14.458			4
32.2	25.957	14.6306			4
32.2	25.9832	14.8047			4
31.05	26.0094	14.9802			4
35.65	26.0356	15.1571			4
35.65	26.0618	15.3354			4
32.2	26.088	15.5151			4
32.2	26.1142	15.6963			4
32.2	26.1404	15.8788			4
32.2	26.1666	16.0629			4
27.6	26.1928	16.2483			4
27.6	26.219	16.4351			4
28.75	26.2452	16.6234			4
32.2	26.2714	16.8131			4
32.2	26.2976	17.0042			4
34.5	26.3238	17.1968			4
34.5	26.35	17.3908			4
29.9	26.3762	17.5862			4
29.9	26.4024	17.783			4
32.2	26.4286	17.9812			4
32.2	26.4548	18.1809			4
31.05	26.481	18.3819			4
31.05	26.5072	18.5844			4
31.05	26.5334	18.7883			4
31.05	26.5596	18.9936			4
35.65	26.5858	19.2003			4
35.65	26.612	19.4085			4
33.35	26.6382	19.618			4
33.35	26.6644	19.8289			4
31.05	26.6906	20.0412			4
31.05	26.7168	20.2549			4
40.25	26.743	20.47			4
40.25	26.7692	20.6865			4
32.2	26.7954	20.9043			4
32.2	26.8216	21.1235			4
31.05	26.8478	21.3441			4
31.05	26.874	21.5661			4
31.05	26.9002	21.7894			4
31.05	26.9264	22.0141			4
36.8	26.9526	22.2401			4
36.8	26.9788	22.4674			4
28.75	27.005	22.6961			4
28.75	27.0312	22.9262			4
28.75	27.0574	23.1575			4
28.75	27.0836	23.3902			4
29.9	27.1098	23.6241			4
29.9	27.136	23.8594			4
31.05	27.1622	24.0959			4
31.05	27.1884	24.3338			4
32.2	27.2146	24.5729			4
32.2	27.2408	24.8133			4
32.2	27.267	25.055			4
32.2	27.2932	25.2979			4
	27.3194	25.542			4
	27.3456	25.7874			4
	27.3718	26.034			4
	27.398	26.2818			4
	27.4242	26.5308			4
	27.4504	26.781			4
	27.4766	27.0324			4
	27.5028	27.285			4
	27.529	27.5387			5
	27.5552	27.7936			5
	27.5814	28.0496			5
	27.6076	28.3067			5
	27.6338	28.565			5
	27.66	28.8243			5
	27.6862	29.0847			5
	27.7124	29.3463			5
	27.7386	29.6088			5
	27.7648	29.8724			5
	27.791	30.1371			5
	27.8172	30.4028			5
	27.8434	30.6694			5
	27.8696	30.9371			5
	27.8958	31.2058			5
	27.922	31.4754			5
	27.9482	31.7459			5
	27.9744	32.0174			5
	28.0006	32.2898			5
	28.0268	32.5631			5
	28.053	32.8373			5
	28.0792	33.1123			5
	28.1054	33.3882			5
	28.1316	33.6649			5
	28.1578	33.9425			5
	28.184	34.2208			5
	28.2102	34.4999			5
	28.2364	34.7798			5
	28.2626	35.0604			5
	28.2888	35.3418			5
	28.315	35.6238			5
	28.3412	35.9066			5
	28.3674	36.19			5
	28.3936	36.474			5
	28.4198	36.7587			5
	28.446	37.044			5
	28.4722	37.3299			5
	28.4984	37.6163			5
	28.5246	37.9033			5
	28.5508	38.1908			5
	28.577	38.4788			5
	28.6032	38.7674			5
	28.6294	39.0563			5
	28.6556	39.3457			5
	28.6818	39.6355			5
	28.708	39.9258			5
	28.7342	40.2164			5
	28.7604	40.5073			5
	28.7866	40.7986			5
	28.8128	41.0901			5
	28.839	41.382			5
	28.8652	41.6741			5
	28.8914	41.9665			5
	28.9176	42.259			5
	28.9438	42.5517			5
	28.97	42.8446			5
	28.9962	43.1377			5
	29.0224	43.4308			5
	29.0486	43.7241			5
	29.0748	44.0174			5
	29.101	44.3107			5
	29.1272	44.6041			5
	29.1534	44.8974			5
	29.1796	45.1907			5
	29.2058	45.4839			5
	29.232	45.777			5
	29.2582	46.0701			6
	29.2844	46.3629			6
	29.3106	46.6556			6
	29.3368	46.9482			6
	29.363	47.2404			6
	29.3892	47.5325			6
	29.4154	47.8242			6
	29.4416	48.1157
	29.4678	48.4068
	29.494	48.6975
	29.5202	48.9879
	29.5464	49.2778
	29.5726	49.5673
	29.5988	49.8564
	29.625	50.1449
	29.6512	50.4329
	29.6774	50.7204
	29.7036	51.0072
	29.7298	51.2935
	29.756	51.5791
	29.7822	51.8641
	29.8084	52.1483
	29.8346	52.4318
	29.8608	52.7146
	29.887	52.9966
	29.9132	53.2778
	29.9394	53.5581
	29.9656	53.8375
	29.9918	54.1161
	30.018	54.3937
	30.0442	54.6704
	30.0704	54.9461
	30.0966	55.2208
	30.1228	55.4944
	30.149	55.7669
	30.1752	56.0384
	30.2014	56.3087
	30.2276	56.5779
	30.2538	56.8458
	30.28	57.1126
	30.3062	57.3781
	30.3324	57.6423
	30.3586	57.9052
	30.3848	58.1668
	30.411	58.427
	30.4372	58.6858
	30.4634	58.9432
	30.4896	59.1992
	30.5158	59.4536
	30.542	59.7066
	30.5682	59.958
	30.5944	60.2079
	30.6206	60.4562
	30.6468	60.7028
	30.673	60.9478
	30.6992	61.1911
	30.7254	61.4328
	30.7516	61.6727
	30.7778	61.9108
	30.804	62.1471
	30.8302	62.3816
	30.8564	62.6143
	30.8826	62.8451
	30.9088	63.074
	30.935	63.301
	30.9612	63.5261
	30.9874	63.7491
	31.0136	63.9702
	31.0398	64.1892
	31.066	64.4062
	31.0922	64.6211
	31.1184	64.8338
	31.1446	65.0445
	31.1708	65.253
	31.197	65.4593
	31.2232	65.6634
	31.2494	65.8652
	31.2756	66.0648
	31.3018	66.2622
	31.328	66.4572
	31.3542	66.6499
	31.3804	66.8402
	31.4066	67.0282
	31.4328	67.2137
	31.459	67.3968
	31.4852	67.5775
	31.5114	67.7558
	31.5376	67.9315
	31.5638	68.1047
	31.59	68.2754
	31.6162	68.4435
	31.6424	68.6091
	31.6686	68.772
	31.6948	68.9324
	31.721	69.0901
	31.7472	69.2452
	31.7734	69.3975
	31.7996	69.5472
	31.8258	69.6942
	31.852	69.8384
	31.8782	69.9799
	31.9044	70.1186
	31.9306	70.2546
	31.9568	70.3877
	31.983	70.518
	32.0092	70.6455
	32.0354	70.7701
	32.0616	70.8918
	32.0878	71.0107
	32.114	71.1267
	32.1402	71.2397
	32.1664	71.3499
	32.1926	71.457
	32.2188	71.5613
	32.245	71.6625
	32.2712	71.7608
	32.2974	71.8561
	32.3236	71.9483
	32.3498	72.0376
	32.376	72.1238
	32.4022	72.207
	32.4284	72.2871
	32.4546	72.3641
	32.4808	72.4381
	32.507	72.509
	32.5332	72.5768
	32.5594	72.6415
	32.5856	72.7031
	32.6118	72.7616
	32.638	72.8169
	32.6642	72.8692
	32.6904	72.9182
	32.7166	72.9642
	32.7428	73.007
	32.769	73.0466
	32.7952	73.083
	32.8214	73.1163
	32.8476	73.1465
	32.8738	73.1734
	32.9	73.1972
	32.9262	73.2177
	32.9524	73.2351
	32.9786	73.2494
	33.0048	73.2604
	33.031	73.2682
	33.0572	73.2729
	33.0834	73.2743
	33.1096	73.2726
	33.1358	73.2676
	33.162	73.2595
	33.1882	73.2482
	33.2144	73.2337
	33.2406	73.216
	33.2668	73.1951
	33.293	73.1711
	33.3192	73.1438
	33.3454	73.1134
	33.3716	73.0798
	33.3978	73.0431
	33.424	73.0031
	33.4502	72.9601
	33.4764	72.9139
	33.5026	72.8645
	33.5288	72.812
	33.555	72.7563
	33.5812	72.6976
	33.6074	72.6357
	33.6336	72.5707
	33.6598	72.5026
	33.686	72.4314
	33.7122	72.3572
	33.7384	72.2798
	33.7646	72.1994
	33.7908	72.116
	33.817	72.0295
	33.8432	71.94
	33.8694	71.8474
	33.8956	71.7519
	33.9218	71.6533
	33.948	71.5518
	33.9742	71.4473
	34.0004	71.3398
	34.0266	71.2294
	34.0528	71.1161
	34.079	70.9999
	34.1052	70.8808
	34.1314	70.7587
	34.1576	70.6339
	34.1838	70.5061
	34.21	70.3756
	34.2362	70.2422
	34.2624	70.106
	34.2886	69.967
	34.3148	69.8253
	34.341	69.6808
	34.3672	69.5335
	34.3934	69.3836
	34.4196	69.231
	34.4458	69.0757
	34.472	68.9177
	34.4982	68.7572
	34.5244	68.594
	34.5506	68.4282
	34.5768	68.2598
	34.603	68.0889
	34.6292	67.9154
	34.6554	67.7395
	34.6816	67.561
	34.7078	67.3801
	34.734	67.1967
	34.7602	67.011
	34.7864	66.8228
	34.8126	66.6322
	34.8388	66.4393
	34.865	66.2441
	34.8912	66.0466
	34.9174	65.8467
	34.9436	65.6447
	34.9698	65.4404
	34.996	65.2339
	35.0222	65.0252
	35.0484	64.8143
	35.0746	64.6014
	35.1008	64.3863
	35.127	64.1691
	35.1532	63.9499
	35.1794	63.7287
	35.2056	63.5054
	35.2318	63.2802
	35.258	63.053
	35.2842	62.824
	35.3104	62.593
	35.3366	62.3601
	35.3628	62.1254
	35.389	61.8889
	35.4152	61.6506
	35.4414	61.4106
	35.4676	61.1688
	35.4938	60.9253
	35.52	60.6802
	35.5462	60.4334
	35.5724	60.185
	35.5986	59.935
	35.6248	59.6834
	35.651	59.4303
	35.6772	59.1757
	35.7034	58.9196
	35.7296	58.662
	35.7558	58.4031
	35.782	58.1428
	35.8082	57.881
	35.8344	57.618
	35.8606	57.3537
	35.8868	57.0881
	35.913	56.8212
	35.9392	56.5531
	35.9654	56.2839
	35.9916	56.0134
	36.0178	55.7419
	36.044	55.4692
	36.0702	55.1955
	36.0964	54.9208
	36.1226	54.645
	36.1488	54.3682
	36.175	54.0905
	36.2012	53.8119
	36.2274	53.5323
	36.2536	53.2519
	36.2798	52.9707
	36.306	52.6886
	36.3322	52.4058
	36.3584	52.1222
	36.3846	51.8379
	36.4108	51.5529
	36.437	51.2672
	36.4632	50.9809
	36.4894	50.6939
	36.5156	50.4064
	36.5418	50.1184
	36.568	49.8298
	36.5942	49.5407
	36.6204	49.2512
	36.6466	48.9612
	36.6728	48.6708
	36.699	48.38
	36.7252	48.0888
	36.7514	47.7974
	36.7776	47.5056
	36.8038	47.2135
	36.83	46.9212
	36.8562	46.6287
	36.8824	46.336
	36.9086	46.0431
	36.9348	45.7501
	36.961	45.4569
	36.9872	45.1637
	37.0134	44.8704
	37.0396	44.5771
	37.0658	44.2837
	37.092	43.9904
	37.1182	43.6971
	37.1444	43.4038
	37.1706	43.1107
	37.1968	42.8177
	37.223	42.5248
	37.2492	42.2321
	37.2754	41.9395
	37.3016	41.6472
	37.3278	41.3551
	37.354	41.0633
	37.3802	40.7717
	37.4064	40.4805
	37.4326	40.1896
	37.4588	39.899
	37.485	39.6089
	37.5112	39.3191
	37.5374	39.0297
	37.5636	38.7408
	37.5898	38.4523
	37.616	38.1643
	37.6422	37.8769
	37.6684	37.5899
	37.6946	37.3035
	37.7208	37.0177
	37.747	36.7325
	37.7732	36.4479
	37.7994	36.1639
	37.8256	35.8805
	37.8518	35.5978
	37.878	35.3159
	37.9042	35.0346
	37.9304	34.754
	37.9566	34.4742
	37.9828	34.1952
	38.009	33.9169
	38.0352	33.6394
	38.0614	33.3628
	38.0876	33.087
	38.1138	32.812
	38.14	32.5379
	38.1662	32.2647
	38.1924	31.9924
	38.2186	31.721
	38.2448	31.4505
	38.271	31.181
	38.2972	30.9124
	38.3234	30.6449
	38.3496	30.3783
	38.3758	30.1127
	38.402	29.8481
	38.4282	29.5846
	38.4544	29.3221
	38.4806	29.0607
	38.5068	28.8004
	38.533	28.5412
	38.5592	28.283
	38.5854	28.026
	38.6116	27.7701
	38.6378	27.5153
	38.664	27.2617
	38.6902	27.0092
	38.7164	26.758
	38.7426	26.5079
	38.7688	26.2589
	38.795	26.0112
	38.8212	25.7648
	38.8474	25.5195
	38.8736	25.2755
	38.8998	25.0327
	38.926	24.7911
	38.9522	24.5509
	38.9784	24.3118
	39.0046	24.0741
	39.0308	23.8377
	39.057	23.6025
	39.0832	23.3687
	39.1094	23.1361
	39.1356	22.9049
	39.1618	22.675
	39.188	22.4465
	39.2142	22.2192
	39.2404	21.9933
	39.2666	21.7688
	39.2928	21.5456
	39.319	21.3238
	39.3452	21.1033
	39.3714	20.8842
	39.3976	20.6665
	39.4238	20.4501
	39.45	20.2352
	39.4762	20.0216
	39.5024	19.8094
	39.5286	19.5986
	39.5548	19.3892
	39.581	19.1813
	39.6072	18.9747
	39.6334	18.7695
	39.6596	18.5657
	39.6858	18.3634
	39.712	18.1624
	39.7382	17.9629
	39.7644	17.7648
	39.7906	17.5681
	39.8168	17.3729
	39.843	17.179
	39.8692	16.9866
	39.8954	16.7956
	39.9216	16.606
	39.9478	16.4179
	39.974	16.2312
	40.0002	16.0459
	40.0264	15.862
	40.0526	15.6795
	40.0788	15.4985
	40.105	15.3189
	40.1312	15.1407
	40.1574	14.9639
	40.1836	14.7886
	40.2098	14.6147
	40.236	14.4422
	40.2622	14.2711
	40.2884	14.1014
	40.3146	13.9331
	40.3408	13.7663
	40.367	13.6008
	40.3932	13.4367
	40.4194	13.2741
	40.4456	13.1128
	40.4718	12.953
	40.498	12.7945
	40.5242	12.6374
	40.5504	12.4817
	40.5766	12.3274
	40.6028	12.1745
	40.629	12.0229
	40.6552	11.8727
	40.6814	11.7239
	40.7076	11.5764
	40.7338	11.4303
	40.76	11.2855
	40.7862	11.1421
	40.8124	11.0001
	40.8386	10.8593
	40.8648	10.7199
	40.891	10.5819
	40.9172	10.4451
	40.9434	10.3097
	40.9696	10.1756
	40.9958	10.0428
	41.022	9.91126
	41.0482	9.78105
	41.0744	9.65213
	41.1006	9.52449
	41.1268	9.39814
	41.153	9.27305
	41.1792	9.14923
	41.2054	9.02667
	41.2316	8.90537
	41.2578	8.78531
	41.284	8.66649
	41.3102	8.54891
	41.3364	8.43256
	41.3626	8.31742
	41.3888	8.20351
	41.415	8.09079
	41.4412	7.97929
	41.4674	7.86897
	41.4936	7.75984
	41.5198	7.65189
	41.546	7.54512
	41.5722	7.43951
	41.5984	7.33506
	41.6246	7.23176
	41.6508	7.1296
	41.677	7.02858
	41.7032	6.92869
	41.7294	6.82992
	41.7556	6.73227
	41.7818	6.63573
	41.808	6.54028
	41.8342	6.44593
	41.8604	6.35266
	41.8866	6.26046
	41.9128	6.16934
	41.939	6.07928
	41.9652	5.99027
	41.9914	5.90231
	42.0176	5.81538
	42.0438	5.72949
	42.07	5.64462
	42.0962	5.56076
	42.1224	5.47791
	42.1486	5.39607
	42.1748	5.31521
	42.201	5.23533
	42.2272	5.15643
	42.2534	5.0785
	42.2796	5.00153
	42.3058	4.92551
	42.332	4.85044
	42.3582	4.7763
	42.3844	4.70309
	42.4106	4.6308
	42.4368	4.55942
	42.463	4.48895
	42.4892	4.41937
	42.5154	4.35068
	42.5416	4.28288
	42.5678	4.21594
	42.594	4.14987
	42.6202	4.08466
	42.6464	4.0203
	42.6726	3.95678
	42.6988	3.8941
	42.725	3.83224
	42.7512	3.7712
	42.7774	3.71097
	42.8036	3.65154
	42.8298	3.59291
	42.856	3.53506
	42.8822	3.478
	42.9084	3.4217
	42.9346	3.36617
	42.9608	3.3114
	42.987	3.25738
	43.0132	3.2041
	43.0394	3.15155
	43.0656	3.09973
	43.0918	3.04863
	43.118	2.99824
	43.1442	2.94856
	43.1704	2.89957
	43.1966	2.85127
	43.2228	2.80366
	43.249	2.75672
	43.2752	2.71045
	43.3014	2.66483
	43.3276	2.61987
	43.3538	2.57556
	43.38	2.53189
	43.4062	2.48885
	43.4324	2.44643
	43.4586	2.40463
	43.4848	2.36345
	43.511	2.32287
	43.5372	2.28288
	43.5634	2.24349
	43.5896	2.20468
	43.6158	2.16644
	43.642	2.12878
	43.6682	2.09168
	43.6944	2.05514
	43.7206	2.01914
	43.7468	1.9837
	43.773	1.94878
	43.7992	1.9144
	43.8254	1.88055
	43.8516	1.84721
	43.8778	1.81439
	43.904	1.78207
	43.9302	1.75025
	43.9564	1.71892
	43.9826	1.68808
	44.0088	1.65772
	44.035	1.62784
	44.0612	1.59842
	44.0874	1.56947
	44.1136	1.54098
	44.1398	1.51294
	44.166	1.48534
	44.1922	1.45818
	44.2184	1.43146
	44.2446	1.40516
	44.2708	1.37929
	44.297	1.35384
	44.3232	1.3288
	44.3494	1.30416
	44.3756	1.27992
	44.4018	1.25609
	44.428	1.23264
	44.4542	1.20957
	44.4804	1.18689
	44.5066	1.16458
	44.5328	1.14264
	44.559	1.12106
	44.5852	1.09985
	44.6114	1.07899
	44.6376	1.05847
	44.6638	1.03831
	44.69	1.01848
	44.7162	0.998987
	44.7424	0.979825
	44.7686	0.960989
	44.7948	0.942474
	44.821	0.924275
	44.8472	0.906389
	44.8734	0.888809
	44.8996	0.871533
	44.9258	0.854555
	44.952	0.837872
	44.9782	0.821478
	45.0044	0.80537
	45.0306	0.789544
	45.0568	0.773994
	45.083	0.758718
	45.1092	0.743711
	45.1354	0.728969
	45.1616	0.714489
	45.1878	0.700265
	45.214	0.686295
	45.2402	0.672574
	45.2664	0.659098
	45.2926	0.645865
	45.3188	0.632869
	45.345	0.620108
	45.3712	0.607578
	45.3974	0.595275
	45.4236	0.583196
	45.4498	0.571337
	45.476	0.559695
	45.5022	0.548266
	45.5284	0.537048
	45.5546	0.526035
	45.5808	0.515227
	45.607	0.504618
	45.6332	0.494206
	45.6594	0.483988
	45.6856	0.47396
	45.7118	0.46412
	45.738	0.454465
	45.7642	0.444991
	45.7904	0.435696
	45.8166	0.426576
	45.8428	0.417629
	45.869	0.408851
	45.8952	0.400241
	45.9214	0.391795
	45.9476	0.383511
	45.9738	0.375385
	46	0.367415
