# Supplementary material for: The hierarchical assembly of septins revealed by high-speed AFM
Source: Nat Commun. 2020 Oct 8;11:5062. doi: 10.1038/s41467-020-18778-x (PMC7545167; doi:10.1038/s41467-020-18778-x)
Supplement: Supplementary file 10 — Source Data [file 41467_2020_18778_MOESM10_ESM.zip › Septin source data/Figure 6/Fig. 6b,d-f.xlsx]

## Sheet: Tabelle1
Fig. 6b					Fig. 6d						Fig. 6e										Fig. 6f
Distance distribution(nm)		Fitting of distance distribution_X (nm)	Fitting of distance distribution_Y (nm)		KCl concentration (mM)	Assembly rate (nm^2/s)		Fitting of KCl concentration _X (mM)	Fitting of KCl concentration _Y (mM)		Surface coverage (%)	Angle correction (%)	Error (%)		Fit_X(%)	Fit_Y(%)		Insert section distance (nm)	Insert section height (nm)		First layer								Second layer
21.6		20.7692	0.0188107		41	6160.95		0	716.211		29	80	2		33.5455	80.2665		0	11.0361
22.5		20.7877	0.0194837		85	13080.7		0.2	725.935		44	81	5		34.0505	80.3059		1.663	10.6175		Coverage (%)	Angle distribution(°)	Error(±°)		Coverage(%)	Pair percentage(%)	Error(±%)		Coverage (%)	Angle distribution(°)	Error(±°)		Coverage(%)	Pair percentage(%)	Error(±%)
23.2		20.8062	0.0201793		128	6774.64		0.4	735.768		58	80	8		34.5556	80.3453		3.327	10.6863		0	180	0		0	0	0		8	67.61	7.2		8	4	3
23.2		20.8246	0.0208981		170	851.143		0.6	745.712		71	83	4		35.0606	80.3848		4.99	11.2112		12.5	91.2	10		8	3	3		29	38.65	4.5		29	13	7
23.3		20.8431	0.0216409					0.8	755.765		79	84	4		35.5657	80.4242		6.653	11.9503		23.8	39.6	15		24	6.8	4		44	26.13	11		44	23	3
23.3		20.8615	0.0224085					1	765.931						36.0707	80.4636		8.317	13.2379		42.9	25.6	11		42.9	26	9		58	19	6		58	26	7
23.3		20.88	0.0232016					1.2	776.209						36.5758	80.5031		9.98	13.2379		77.6	14.2	6		64	43	10		71	24.91	4		71	42	3
23.3		20.8985	0.0240209					1.4	786.6						37.0808	80.5425		11.643	14.7378		85	14	7		86	83	7		79	24.59	3		79	46	4
24.3		20.9169	0.0248674					1.6	797.106						37.5859	80.5819		13.307	14.6848
24.9		20.9354	0.0257417					1.8	807.726						38.0909	80.6214		14.97	14.5098		Fitting of Angle distribution_X(%)	Fitting of Angle distribution_Y(°)			Fitting of Pair percentage_X(%)	Fitting of Pair percentage_Y(%)			Fitting of Angle distribution_X(%)	Fitting of Angle distribution_Y(°)			Fitting of Pair percentage_X(%)	Fitting of Pair percentage_Y(%)
24.9		20.9538	0.0266448					2	818.462						38.596	80.6608		16.633	14.6396		0	180.869			0	-0.0170396			8	65.8892			8	3.7534
24.9		20.9723	0.0275775					2.2	829.316						39.101	80.7002		18.297	14.8599		0.085	179.933			0.086	-0.00256311			8.071	65.7935			8.071	3.78508
24.9		20.9908	0.0285408					2.4	840.286						39.6061	80.7396		19.96	14.7459		0.17	179.001			0.172	0.0120511			8.142	65.6978			8.142	3.81675
24.9		21.0092	0.0295355					2.6	851.376						40.1111	80.7791		21.623	14.8147		0.255	178.075			0.258	0.0268029			8.213	65.602			8.213	3.84843
25		21.0277	0.0305626					2.8	862.584						40.6162	80.8185		23.287	14.7008		0.34	177.154			0.344	0.0416925			8.284	65.5063			8.284	3.88011
25		21.0462	0.031623					3	873.913						41.1212	80.8579		24.95	13.6414		0.425	176.237			0.43	0.0567197			8.355	65.4106			8.355	3.91178
25		21.0646	0.0327178					3.2	885.363						41.6263	80.8974		26.613	14.2587		0.51	175.326			0.516	0.0718846			8.426	65.3149			8.426	3.94346
25		21.0831	0.033848					3.4	896.935						42.1313	80.9368		28.277	14.4494		0.595	174.42			0.602	0.0871872			8.497	65.2191			8.497	3.97513
25		21.1015	0.0350146					3.6	908.63						42.6364	80.9762		29.94	14.1526		0.68	173.519			0.688	0.102628			8.568	65.1234			8.568	4.00681
26.6		21.12	0.0362188					3.8	920.448						43.1414	81.0156		31.603	13.5808		0.765	172.622			0.774	0.118205			8.639	65.0277			8.639	4.03849
26.6		21.1385	0.0374615					4	932.391						43.6465	81.0551		33.267	12.9793		0.85	171.731			0.86	0.133921			8.71	64.932			8.71	4.07017
26.6		21.1569	0.0387441					4.2	944.46						44.1515	81.0945		34.93	12.4388		0.935	170.844			0.946	0.149774			8.781	64.8363			8.781	4.10185
26.6		21.1754	0.0400675					4.4	956.655						44.6566	81.1339		36.593	11.7764		1.02	169.963			1.032	0.165766			8.852	64.7406			8.852	4.13353
26.6		21.1938	0.041433					4.6	968.977						45.1616	81.1734		38.257	11.2358		1.105	169.086			1.118	0.181894			8.923	64.6449			8.923	4.16521
26.6		21.2123	0.0428419					4.8	981.426						45.6667	81.2128		39.92	11.4563		1.19	168.214			1.204	0.198161			8.994	64.5492			8.994	4.19689
26.6		21.2308	0.0442955					5	994.005						46.1717	81.2522		41.583	11.0376		1.275	167.347			1.29	0.214565			9.065	64.4535			9.065	4.22857
26.6		21.2492	0.0457949					5.2	1006.71						46.6768	81.2917		43.247	10.6189		1.36	166.484			1.376	0.231106			9.136	64.3579			9.136	4.26026
26.6		21.2677	0.0473415					5.4	1019.55						47.1818	81.3311		44.91	10.6877		1.445	165.627			1.462	0.247786			9.207	64.2622			9.207	4.29194
26.6		21.2862	0.0489368					5.6	1032.52						47.6869	81.3705		46.573	10.6645		1.53	164.773			1.548	0.264603			9.278	64.1666			9.278	4.32363
26.6		21.3046	0.050582					5.8	1045.63						48.1919	81.4099		48.237	10.6724		1.615	163.925			1.634	0.281558			9.349	64.0709			9.349	4.35532
26.6		21.3231	0.0522786					6	1058.86						48.697	81.4494		49.9	11.0459		1.7	163.082			1.72	0.29865			9.42	63.9753			9.42	4.38701
26.62		21.3415	0.0540282					6.2	1072.23						49.202	81.4888		51.563	10.8101		1.785	162.242			1.806	0.31588			9.491	63.8797			9.491	4.4187
26.7		21.36	0.0558321					6.4	1085.74						49.7071	81.5282		53.227	10.5431		1.87	161.408			1.892	0.333248			9.562	63.7841			9.562	4.45039
26.7		21.3785	0.0576919					6.6	1099.38						50.2121	81.5677		54.89	10.7948		1.955	160.578			1.978	0.350754			9.633	63.6885			9.633	4.48209
27.2		21.3969	0.0596093					6.8	1113.15						50.7172	81.6071		56.553	10.8027		2.04	159.753			2.064	0.368397			9.704	63.5929			9.704	4.51378
27.3		21.4154	0.0615858					7	1127.07						51.2222	81.6465		58.217	10.5059		2.125	158.932			2.15	0.386178			9.775	63.4973			9.775	4.54548
28.2		21.4338	0.0636231					7.2	1141.12						51.7273	81.686		59.88	9.69056		2.21	158.116			2.236	0.404097			9.846	63.4017			9.846	4.57718
28.2		21.4523	0.0657229					7.4	1155.31						52.2323	81.7254		61.543	9.39376		2.295	157.304			2.322	0.422153			9.917	63.3062			9.917	4.60888
28.2		21.4708	0.0678869					7.6	1169.65						52.7374	81.7648		63.207	9.03603		2.38	156.497			2.408	0.440347			9.988	63.2107			9.988	4.64059
28.2		21.4892	0.070117					7.8	1184.12						53.2424	81.8042		64.87	8.80017		2.465	155.694			2.494	0.458678			10.059	63.1151			10.059	4.67229
28.3		21.5077	0.0724149					8	1198.73						53.7475	81.8437		66.533	9.38649		2.55	154.895			2.58	0.477148			10.13	63.0196			10.13	4.704
28.3		21.5262	0.0747826					8.2	1213.49						54.2525	81.8831		68.197	10.3694		2.635	154.101			2.666	0.495755			10.201	62.9242			10.201	4.73571
28.3		21.5446	0.077222					8.4	1228.39						54.7576	81.9225		69.86	10.3694		2.72	153.312			2.752	0.514499			10.272	62.8287			10.272	4.76742
28.3		21.5631	0.0797349					8.6	1243.43						55.2626	81.962		71.523	11.657		2.805	152.526			2.838	0.533382			10.343	62.7332			10.343	4.79914
28.3		21.5815	0.0823236					8.8	1258.62						55.7677	82.0014		73.187	13.0965		2.89	151.745			2.924	0.552402			10.414	62.6378			10.414	4.83085
28.3		21.6	0.0849899					9	1273.96						56.2727	82.0408		74.85	12.9215		2.975	150.968			3.01	0.57156			10.485	62.5424			10.485	4.86257
28.3		21.6185	0.087736					9.2	1289.44						56.7778	82.0802		76.513	12.5029		3.06	150.196			3.096	0.590855			10.556	62.447			10.556	4.8943
28.3		21.6369	0.0905642					9.4	1305.06						57.2828	82.1197		78.177	11.9623		3.145	149.428			3.182	0.610288			10.627	62.3516			10.627	4.92602
28.3		21.6554	0.0934765					9.6	1320.84						57.7879	82.1591		79.84	11.4218		3.23	148.664			3.268	0.629859			10.698	62.2562			10.698	4.95775
28.3		21.6738	0.0964753					9.8	1336.77						58.2929	82.1985		81.503	11.216		3.315	147.904			3.354	0.649567			10.769	62.1609			10.769	4.98948
28.3		21.6923	0.0995629					10	1352.84						58.798	82.238		83.167	11.0411		3.4	147.148			3.44	0.669414			10.84	62.0656			10.84	5.02121
28.3		21.7108	0.102742					10.2	1369.07						59.303	82.2774		84.83	11.1099		3.485	146.396			3.526	0.689397			10.911	61.9703			10.911	5.05295
28.3		21.7292	0.106014					10.4	1385.44						59.8081	82.3168		86.493	11.2397		3.57	145.649			3.612	0.709519			10.982	61.875			10.982	5.08469
28.3		21.7477	0.109382					10.6	1401.97						60.3131	82.3562		88.157	10.7903		3.655	144.906			3.698	0.729778			11.053	61.7797			11.053	5.11643
29.1		21.7662	0.11285					10.8	1418.65						60.8182	82.3957		89.82	10.8591		3.74	144.167			3.784	0.750175			11.124	61.6845			11.124	5.14818
29.2		21.7846	0.116418					11	1435.49						61.3232	82.4351		91.483	10.6842		3.825	143.431			3.87	0.77071			11.195	61.5893			11.195	5.17993
29.5		21.8031	0.12009					11.2	1452.48						61.8283	82.4745		93.147	10.2655		3.91	142.7			3.956	0.791382			11.266	61.4941			11.266	5.21168
29.9		21.8215	0.123869					11.4	1469.62						62.3333	82.514		94.81	9.75517		3.995	141.973			4.042	0.812192			11.337	61.3989			11.337	5.24344
29.9		21.84	0.127757					11.6	1486.92						62.8384	82.5534		96.473	9.3365		4.08	141.25			4.128	0.83314			11.408	61.3038			11.408	5.2752
29.9		21.8585	0.131757					11.8	1504.38						63.3434	82.5928		98.137	8.91784		4.165	140.531			4.214	0.854225			11.479	61.2087			11.479	5.30696
29.9		21.8769	0.135873					12	1521.99						63.8485	82.6322		99.8	8.68198		4.25	139.816			4.3	0.875448			11.55	61.1136			11.55	5.33873
29.9		21.8954	0.140106					12.2	1539.77						64.3535	82.6717		101.463	8.4764		4.335	139.105			4.386	0.896809			11.621	61.0185			11.621	5.3705
30		21.9138	0.144461					12.4	1557.7						64.8586	82.7111		103.127	8.36242		4.42	138.397			4.472	0.918307			11.692	60.9235			11.692	5.40228
30		21.9323	0.14894					12.6	1575.79						65.3636	82.7505		104.79	8.1875		4.505	137.694			4.558	0.939943			11.763	60.8285			11.763	5.43406
30		21.9508	0.153547					12.8	1594.04						65.8687	82.79		106.453	8.13446		4.59	136.994			4.644	0.961717			11.834	60.7335			11.834	5.46584
30		21.9692	0.158284					13	1612.45						66.3737	82.8294		108.117	8.1727		4.675	136.298			4.73	0.983628			11.905	60.6385			11.905	5.49763
30		21.9877	0.163155					13.2	1631.02						66.8788	82.8688		109.78	8.05871		4.76	135.606			4.816	1.00568			11.976	60.5436			11.976	5.52942
30		22.0062	0.168164					13.4	1649.76						67.3838	82.9082		111.443	8.12755		4.845	134.918			4.902	1.02786			12.047	60.4487			12.047	5.56121
30		22.0246	0.173313					13.6	1668.66						67.8889	82.9477		113.107	8.25731		4.93	134.234			4.988	1.05019			12.118	60.3538			12.118	5.59301
31.6		22.0431	0.178607					13.8	1687.72						68.3939	82.9871		114.77	8.38708		5.015	133.553			5.074	1.07265			12.189	60.259			12.189	5.62481
31.6		22.0615	0.184049					14	1706.95						68.899	83.0265		116.433	8.3035		5.1	132.877			5.16	1.09525			12.26	60.1642			12.26	5.65662
31.6		22.08	0.189642					14.2	1726.34						69.404	83.066		118.097	8.43327		5.185	132.203			5.246	1.11799			12.331	60.0694			12.331	5.68844
31.6		22.0985	0.195391					14.4	1745.9						69.9091	83.1054		119.76	8.44116		5.27	131.534			5.332	1.14086			12.402	59.9747			12.402	5.72025
31.6		22.1169	0.201299					14.6	1765.62						70.4141	83.1448		121.423	8.57094		5.355	130.868			5.418	1.16388			12.473	59.88			12.473	5.75207
31.6		22.1354	0.207371					14.8	1785.51						70.9192	83.1843		123.087	8.6093		5.44	130.206			5.504	1.18703			12.544	59.7853			12.544	5.7839
31.6		22.1538	0.213609					15	1805.57						71.4242	83.2237		124.75	8.73906		5.525	129.548			5.59	1.21031			12.615	59.6907			12.615	5.81573
31.6		22.1723	0.220019					15.2	1825.8						71.9293	83.2631		126.413	9.11258		5.61	128.893			5.676	1.23374			12.686	59.5961			12.686	5.84757
31.6		22.1908	0.226605					15.4	1846.19						72.4343	83.3025		128.077	9.11258		5.695	128.242			5.762	1.2573			12.757	59.5015			12.757	5.87941
31.6		22.2092	0.23337					15.6	1866.76						72.9394	83.342		129.74	9.39476		5.78	127.594			5.848	1.28101			12.828	59.407			12.828	5.91126
31.6		22.2277	0.240319					15.8	1887.49						73.4444	83.3814		131.403	10.4995		5.865	126.95			5.934	1.30484			12.899	59.3125			12.899	5.94311
31.6		22.2462	0.247456					16	1908.4						73.9495	83.4208		133.067	10.9949		5.95	126.31			6.02	1.32882			12.97	59.218			12.97	5.97497
31.6		22.2646	0.254787					16.2	1929.48						74.4545	83.4603		134.73	10.8809		6.035	125.673			6.106	1.35294			13.041	59.1236			13.041	6.00683
32		22.2831	0.262315					16.4	1950.73						74.9596	83.4997		136.393	11.346		6.12	125.039			6.192	1.37719			13.112	59.0292			13.112	6.0387
32.2		22.3015	0.270046					16.6	1972.15						75.4647	83.5391		138.057	12.0242		6.205	124.409			6.278	1.40158			13.183	58.9348			13.183	6.07057
32.4		22.32	0.277984					16.8	1993.74						75.9697	83.5786		139.72	13.129		6.29	123.783			6.364	1.42611			13.254	58.8405			13.254	6.10245
32.6		22.3385	0.286133					17	2015.51						76.4748	83.618		141.383	14.3556		6.375	123.159			6.45	1.45077			13.325	58.7462			13.325	6.13433
32.8		22.3569	0.2945					17.2	2037.45						76.9798	83.6574		143.047	14.577		6.46	122.54			6.536	1.47557			13.396	58.652			13.396	6.16622
33.2		22.3754	0.303089					17.4	2059.57						77.4848	83.6968		144.71	14.2193		6.545	121.924			6.622	1.50051			13.467	58.5578			13.467	6.19811
33.2		22.3938	0.311905					17.6	2081.86						77.9899	83.7363		146.373	13.5568		6.63	121.311			6.708	1.52559			13.538	58.4636			13.538	6.23002
33.3		22.4123	0.320954					17.8	2104.32						78.495	83.7757		148.037	12.9553		6.715	120.701			6.794	1.55081			13.609	58.3695			13.609	6.26192
33.5		22.4308	0.33024					18	2126.96						79	83.8151		149.7	11.1658		6.8	120.095			6.88	1.57616			13.68	58.2755			13.68	6.29383
36		22.4492	0.33977					18.2	2149.78									151.363	11.1128		6.885	119.492			6.966	1.60165			13.751	58.1814			13.751	6.32575
36.1		22.4677	0.349549					18.4	2172.78									153.027	11.0597		6.97	118.893			7.052	1.62728			13.822	58.0874			13.822	6.35768
38.3		22.4862	0.359582					18.6	2195.95									154.69	11.1895		7.055	118.296			7.138	1.65305			13.893	57.9935			13.893	6.38961
22.7		22.5046	0.369876					18.8	2219.3									156.353	11.2584		7.14	117.704			7.224	1.67895			13.964	57.8996			13.964	6.42155
25.4		22.5231	0.380437					19	2242.83									158.017	11.1752		7.225	117.114			7.31	1.70499			14.035	57.8057			14.035	6.45349
26.6		22.5415	0.39127					19.2	2266.54									159.68	11.0612		7.31	116.527			7.396	1.73117			14.106	57.7119			14.106	6.48544
26.7		22.56	0.402381					19.4	2290.42									161.343	10.8863		7.395	115.944			7.482	1.75749			14.177	57.6181			14.177	6.5174
26.7		22.5785	0.413777					19.6	2314.49									163.007	10.7723		7.48	115.364			7.568	1.78395			14.248	57.5244			14.248	6.54936
26.7		22.5969	0.425464					19.8	2338.73									164.67	10.6891		7.565	114.788			7.654	1.81054			14.319	57.4307			14.319	6.58133
27.33		22.6154	0.437448					20	2363.16									166.333	10.2095		7.65	114.214			7.74	1.83727			14.39	57.3371			14.39	6.6133
28		22.6338	0.449737					20.2	2387.76									167.997	10.0346		7.735	113.643			7.826	1.86414			14.461	57.2435			14.461	6.64529
28		22.6523	0.462336					20.4	2412.55									169.66	10.5909		7.82	113.076			7.912	1.89114			14.532	57.15			14.532	6.67728
28		22.6708	0.475253					20.6	2437.52									171.323	10.9344		7.905	112.512			7.998	1.91829			14.603	57.0565			14.603	6.70927
28		22.6892	0.488494					20.8	2462.67									172.987	10.5158		7.99	111.951			8.084	1.94557			14.674	56.9631			14.674	6.74128
29.03		22.7077	0.502067					21	2488									174.65	10.219		8.075	111.393			8.17	1.97299			14.745	56.8697			14.745	6.77329
29.03		22.7262	0.515979					21.2	2513.51									176.313	10.7753		8.16	110.838			8.256	2.00054			14.816	56.7763			14.816	6.80531
29.3		22.7446	0.530236					21.4	2539.2												8.245	110.286			8.342	2.02824			14.887	56.683			14.887	6.83733
29.3		22.7631	0.544847					21.6	2565.08												8.33	109.737			8.428	2.05607			14.958	56.5898			14.958	6.86936
29.3		22.7815	0.559819					21.8	2591.14												8.415	109.191			8.514	2.08404			15.029	56.4966			15.029	6.9014
29.3		22.8	0.57516					22	2617.38												8.5	108.649			8.6	2.11214			15.1	56.4035			15.1	6.93345
29.3		22.8185	0.590877					22.2	2643.81												8.585	108.109			8.686	2.14039			15.171	56.3104			15.171	6.96551
29.3		22.8369	0.606978					22.4	2670.41												8.67	107.572			8.772	2.16877			15.242	56.2174			15.242	6.99757
29.4		22.8554	0.623471					22.6	2697.21												8.755	107.038			8.858	2.19729			15.313	56.1244			15.313	7.02964
29.4		22.8738	0.640365					22.8	2724.18												8.84	106.507			8.944	2.22595			15.384	56.0315			15.384	7.06172
29.63		22.8923	0.657668					23	2751.34												8.925	105.979			9.03	2.25475			15.455	55.9386			15.455	7.0938
29.7		22.9108	0.675388					23.2	2778.69												9.01	105.454			9.116	2.28368			15.526	55.8458			15.526	7.1259
30.6		22.9292	0.693533					23.4	2806.21												9.095	104.932			9.202	2.31275			15.597	55.753			15.597	7.158
30.6		22.9477	0.712114					23.6	2833.92												9.18	104.413			9.288	2.34196			15.668	55.6603			15.668	7.19011
30.6		22.9662	0.731137					23.8	2861.82												9.265	103.896			9.374	2.37131			15.739	55.5677			15.739	7.22222
30.7		22.9846	0.750613					24	2889.9												9.35	103.382			9.46	2.40079			15.81	55.4751			15.81	7.25435
30.7		23.0031	0.77055					24.2	2918.16												9.435	102.872			9.546	2.43041			15.881	55.3826			15.881	7.28648
30.7		23.0215	0.790958					24.4	2946.61												9.52	102.364			9.632	2.46017			15.952	55.2901			15.952	7.31863
31.33		23.04	0.811846					24.6	2975.24												9.605	101.858			9.718	2.49007			16.023	55.1977			16.023	7.35078
32		23.0585	0.833223					24.8	3004.06												9.69	101.356			9.804	2.5201			16.094	55.1053			16.094	7.38294
32		23.0769	0.8551					25	3033.06												9.775	100.856			9.89	2.55027			16.165	55.013			16.165	7.4151
32		23.0954	0.877486					25.2	3062.25												9.86	100.36			9.976	2.58058			16.236	54.9208			16.236	7.44728
32		23.1138	0.90039					25.4	3091.61												9.945	99.8654			10.062	2.61103			16.307	54.8286			16.307	7.47947
32		23.1323	0.923824					25.6	3121.17												10.03	99.374			10.148	2.64162			16.378	54.7365			16.378	7.51166
32.3		23.1508	0.947797					25.8	3150.91												10.115	98.8853			10.234	2.67234			16.449	54.6445			16.449	7.54386
34.7		23.1692	0.972319					26	3180.83												10.2	98.3993			10.32	2.7032			16.52	54.5525			16.52	7.57607
22.7		23.1877	0.997402					26.2	3210.93												10.285	97.9159			10.406	2.7342			16.591	54.4605			16.591	7.60829
24		23.2062	1.02306					26.4	3241.22												10.37	97.4352			10.492	2.76534			16.662	54.3687			16.662	7.64052
25.3		23.2246	1.04929					26.6	3271.69												10.455	96.9572			10.578	2.79661			16.733	54.2769			16.733	7.67276
26.66		23.2431	1.07612					26.8	3302.35												10.54	96.4818			10.664	2.82802			16.804	54.1852			16.804	7.70501
26.67		23.2615	1.10355					27	3333.18												10.625	96.0091			10.75	2.85957			16.875	54.0935			16.875	7.73727
26.7		23.28	1.1316					27.2	3364.2												10.71	95.5389			10.836	2.89126			16.946	54.0019			16.946	7.76954
28		23.2985	1.16027					27.4	3395.41												10.795	95.0714			10.922	2.92308			17.017	53.9103			17.017	7.80181
28		23.3169	1.18958					27.6	3426.79												10.88	94.6064			11.008	2.95505			17.088	53.8189			17.088	7.8341
28		23.3354	1.21954					27.8	3458.36												10.965	94.1439			11.094	2.98715			17.159	53.7275			17.159	7.86639
28		23.3538	1.25017					28	3490.11												11.05	93.6841			11.18	3.01938			17.23	53.6361			17.23	7.8987
28		23.3723	1.28146					28.2	3522.04												11.135	93.2267			11.266	3.05176			17.301	53.5449			17.301	7.93102
29.3		23.3908	1.31344					28.4	3554.15												11.22	92.7719			11.352	3.08427			17.372	53.4537			17.372	7.96334
29.3		23.4092	1.34612					28.6	3586.44												11.305	92.3196			11.438	3.11692			17.443	53.3625			17.443	7.99568
29.4		23.4277	1.37951					28.8	3618.91												11.39	91.8698			11.524	3.14971			17.514	53.2715			17.514	8.02802
29.4		23.4462	1.41362					29	3651.56												11.475	91.4225			11.61	3.18264			17.585	53.1805			17.585	8.06037
29.4		23.4646	1.44847					29.2	3684.4												11.56	90.9776			11.696	3.2157			17.656	53.0896			17.656	8.09274
30.6		23.4831	1.48407					29.4	3717.41												11.645	90.5352			11.782	3.2489			17.727	52.9987			17.727	8.12512
30.6		23.5015	1.52043					29.6	3750.59												11.73	90.0953			11.868	3.28224			17.798	52.908			17.798	8.1575
30.7		23.52	1.55756					29.8	3783.96												11.815	89.6577			11.954	3.31572			17.869	52.8173			17.869	8.1899
30.7		23.5385	1.59548					30	3817.5												11.9	89.2226			12.04	3.34933			17.94	52.7266			17.94	8.2223
32		23.5569	1.6342					30.2	3851.22												11.985	88.7899			12.126	3.38309			18.011	52.6361			18.011	8.25472
32		23.5754	1.67374					30.4	3885.12												12.07	88.3596			12.212	3.41697			18.082	52.5456			18.082	8.28715
32		23.5938	1.71411					30.6	3919.19												12.155	87.9316			12.298	3.451			18.153	52.4552			18.153	8.31959
21.4		23.6123	1.75531					30.8	3953.44												12.24	87.506			12.384	3.48517			18.224	52.3649			18.224	8.35203
24		23.6308	1.79738					31	3987.86												12.325	87.0828			12.47	3.51947			18.295	52.2746			18.295	8.38449
25.3		23.6492	1.84032					31.2	4022.46												12.41	86.6619			12.556	3.55391			18.366	52.1844			18.366	8.41697
25.4		23.6677	1.88414					31.4	4057.23												12.495	86.2433			12.642	3.58849			18.437	52.0943			18.437	8.44945
26.7		23.6862	1.92886					31.6	4092.17												12.58	85.827			12.728	3.62321			18.508	52.0043			18.508	8.48194
26.7		23.7046	1.9745					31.8	4127.29												12.665	85.4131			12.814	3.65806			18.579	51.9143			18.579	8.51444
26.7		23.7231	2.02107					32	4162.57												12.75	85.0014			12.9	3.69305			18.65	51.8245			18.65	8.54696
27		23.7415	2.06858					32.2	4198.03												12.835	84.592			12.986	3.72818			18.721	51.7347			18.721	8.57948
27.7		23.76	2.11704					32.4	4233.65												12.92	84.1848			13.072	3.76345			18.792	51.645			18.792	8.61202
28		23.7785	2.16649					32.6	4269.45												13.005	83.7799			13.158	3.79885			18.863	51.5553			18.863	8.64457
28		23.7969	2.21692					32.8	4305.41												13.09	83.3773			13.244	3.83439			18.934	51.4658			18.934	8.67713
28		23.8154	2.26836					33	4341.54												13.175	82.9768			13.33	3.87007			19.005	51.3763			19.005	8.7097
28		23.8338	2.32082					33.2	4377.83												13.26	82.5786			13.416	3.90589			19.076	51.2869			19.076	8.74229
28		23.8523	2.37431					33.4	4414.29												13.345	82.1826			13.502	3.94185			19.147	51.1976			19.147	8.77488
28		23.8708	2.42886					33.6	4450.92												13.43	81.7887			13.588	3.97794			19.218	51.1084			19.218	8.80749
28		23.8892	2.48448					33.8	4487.7												13.515	81.3971			13.674	4.01417			19.289	51.0192			19.289	8.84011
29.3		23.9077	2.54118					34	4524.66												13.6	81.0076			13.76	4.05054			19.36	50.9302			19.36	8.87274
29.3		23.9262	2.59898					34.2	4561.77												13.685	80.6202			13.846	4.08704			19.431	50.8412			19.431	8.90538
30.6		23.9446	2.6579					34.4	4599.04												13.77	80.235			13.932	4.12369			19.502	50.7523			19.502	8.93804
30.6		23.9631	2.71795					34.6	4636.47												13.855	79.8519			14.018	4.16047			19.573	50.6635			19.573	8.97071
30.6		23.9815	2.77915					34.8	4674.06												13.94	79.471			14.104	4.19739			19.644	50.5748			19.644	9.00339
30.6		24	2.84151					35	4711.81												14.025	79.0921			14.19	4.23444			19.715	50.4861			19.715	9.03608
30.7		24.0185	2.90506					35.2	4749.72												14.11	78.7154			14.276	4.27164			19.786	50.3976			19.786	9.06878
30.7		24.0369	2.96981					35.4	4787.78												14.195	78.3407			14.362	4.30897			19.857	50.3091			19.857	9.1015
32		24.0554	3.03578					35.6	4825.99												14.28	77.9681			14.448	4.34644			19.928	50.2207			19.928	9.13423
32		24.0738	3.10298					35.8	4864.36												14.365	77.5976			14.534	4.38405			19.999	50.1325			19.999	9.16697
32		24.0923	3.17143					36	4902.88												14.45	77.2291			14.62	4.42179			20.07	50.0443			20.07	9.19973
32		24.1108	3.24115					36.2	4941.55												14.535	76.8626			14.706	4.45967			20.141	49.9561			20.141	9.23249
32		24.1292	3.31216					36.4	4980.36												14.62	76.4982			14.792	4.49769			20.212	49.8681			20.212	9.26527
32		24.1477	3.38447					36.6	5019.33												14.705	76.1358			14.878	4.53585			20.283	49.7802			20.283	9.29807
32		24.1662	3.4581					36.8	5058.44												14.79	75.7754			14.964	4.57415			20.354	49.6924			20.354	9.33087
32		24.1846	3.53307					37	5097.7												14.875	75.417			15.05	4.61258			20.425	49.6046			20.425	9.36369
33.4		24.2031	3.6094					37.2	5137.1												14.96	75.0605			15.136	4.65115			20.496	49.517			20.496	9.39653
37.3		24.2215	3.6871					37.4	5176.65												15.045	74.7061			15.222	4.68986			20.567	49.4294			20.567	9.42937
21		24.24	3.76619					37.6	5216.33												15.13	74.3536			15.308	4.72871			20.638	49.3419			20.638	9.46223
22		24.2585	3.84669					37.8	5256.16												15.215	74.003			15.394	4.76769			20.709	49.2545			20.709	9.4951
22.7		24.2769	3.92863					38	5296.12												15.3	73.6544			15.48	4.80681			20.78	49.1673			20.78	9.52799
24		24.2954	4.012					38.2	5336.22												15.385	73.3078			15.566	4.84607			20.851	49.0801			20.851	9.56089
25.3		24.3138	4.09685					38.4	5376.46												15.47	72.963			15.652	4.88547			20.922	48.993			20.922	9.5938
26.6		24.3323	4.18317					38.6	5416.83												15.555	72.6202			15.738	4.92501			20.993	48.906			20.993	9.62673
26.7		24.3508	4.271					38.8	5457.33												15.64	72.2792			15.824	4.96468			21.064	48.8191			21.064	9.65967
26.7		24.3692	4.36034					39	5497.97												15.725	71.9402			15.91	5.00449			21.135	48.7323			21.135	9.69262
26.7		24.3877	4.45122					39.2	5538.73												15.81	71.603			15.996	5.04444			21.206	48.6456			21.206	9.72559
27.6		24.4062	4.54366					39.4	5579.62												15.895	71.2677			16.082	5.08452			21.277	48.5589			21.277	9.75857
28		24.4246	4.63767					39.6	5620.64												15.98	70.9342			16.168	5.12475			21.348	48.4724			21.348	9.79157
28		24.4431	4.73328					39.8	5661.78												16.065	70.6026			16.254	5.16511			21.419	48.386			21.419	9.82458
28		24.4615	4.8305					40	5703.04												16.15	70.2728			16.34	5.20561			21.49	48.2997			21.49	9.8576
28		24.48	4.92934					40.2	5744.43												16.235	69.9449			16.426	5.24624			21.561	48.2135			21.561	9.89064
28		24.4985	5.02983					40.4	5785.93												16.32	69.6187			16.512	5.28702			21.632	48.1274			21.632	9.9237
28		24.5169	5.13199					40.6	5827.56												16.405	69.2944			16.598	5.32793			21.703	48.0414			21.703	9.95676
29.3		24.5354	5.23584					40.8	5869.29												16.49	68.9719			16.684	5.36898			21.774	47.9554			21.774	9.98985
29.3		24.5538	5.34139					41	5911.14												16.575	68.6511			16.77	5.41017			21.845	47.8696			21.845	10.0229
29.3		24.5723	5.44866					41.2	5953.11												16.66	68.3322			16.856	5.45149			21.916	47.7839			21.916	10.0561
29.3		24.5908	5.55767					41.4	5995.18												16.745	68.015			16.942	5.49295			21.987	47.6983			21.987	10.0892
29.3		24.6092	5.66844					41.6	6037.37												16.83	67.6996			17.028	5.53455			22.058	47.6128			22.058	10.1223
29.3		24.6277	5.78099					41.8	6079.66												16.915	67.3859			17.114	5.57629			22.129	47.5274			22.129	10.1555
29.3		24.6462	5.89533					42	6122.05												17	67.0739			17.2	5.61817			22.2	47.4421			22.2	10.1886
29.4		24.6646	6.01149					42.2	6164.55												17.085	66.7637			17.286	5.66018			22.271	47.3569			22.271	10.2218
29.4		24.6831	6.12947					42.4	6207.15												17.17	66.4552			17.372	5.70233			22.342	47.2718			22.342	10.255
29.4		24.7015	6.24931					42.6	6249.84												17.255	66.1484			17.458	5.74462			22.413	47.1869			22.413	10.2882
29.4		24.72	6.37102					42.8	6292.64												17.34	65.8433			17.544	5.78705			22.484	47.102			22.484	10.3215
29.4		24.7385	6.49461					43	6335.53												17.425	65.5399			17.63	5.82961			22.555	47.0172			22.555	10.3547
29.4		24.7569	6.62011					43.2	6378.51												17.51	65.2382			17.716	5.87231			22.626	46.9326			22.626	10.388
30		24.7754	6.74753					43.4	6421.58												17.595	64.9382			17.802	5.91515			22.697	46.848			22.697	10.4213
30		24.7938	6.87689					43.6	6464.74												17.68	64.6398			17.888	5.95813			22.768	46.7636			22.768	10.4546
30.6		24.8123	7.00821					43.8	6507.99												17.765	64.3431			17.974	6.00124			22.839	46.6792			22.839	10.4879
30.6		24.8308	7.14151					44	6551.32												17.85	64.048			18.06	6.04449			22.91	46.595			22.91	10.5212
30.6		24.8492	7.2768					44.2	6594.74												17.935	63.7546			18.146	6.08788			22.981	46.5109			22.981	10.5545
30.6		24.8677	7.41409					44.4	6638.23												18.02	63.4628			18.232	6.13141			23.052	46.4269			23.052	10.5879
30.6		24.8862	7.55342					44.6	6681.8												18.105	63.1726			18.318	6.17508			23.123	46.343			23.123	10.6213
30.7		24.9046	7.69479					44.8	6725.45												18.19	62.884			18.404	6.21888			23.194	46.2592			23.194	10.6546
30.7		24.9231	7.83823					45	6769.17												18.275	62.5971			18.49	6.26282			23.265	46.1755			23.265	10.6881
30.7		24.9415	7.98374					45.2	6812.96												18.36	62.3117			18.576	6.3069			23.336	46.092			23.336	10.7215
31		24.96	8.13135					45.4	6856.82												18.445	62.0279			18.662	6.35112			23.407	46.0085			23.407	10.7549
32		24.9785	8.28107					45.6	6900.75												18.53	61.7457			18.748	6.39547			23.478	45.9252			23.478	10.7884
32		24.9969	8.43292					45.8	6944.74												18.615	61.465			18.834	6.43996			23.549	45.842			23.549	10.8218
32		25.0154	8.58691					46	6988.8												18.7	61.1859			18.92	6.48459			23.62	45.7589			23.62	10.8553
32		25.0338	8.74307					46.2	7032.91												18.785	60.9084			19.006	6.52936			23.691	45.6759			23.691	10.8888
32		25.0523	8.9014					46.4	7077.08												18.87	60.6324			19.092	6.57426			23.762	45.5931			23.762	10.9223
37		25.0708	9.06193					46.6	7121.31												18.955	60.3579			19.178	6.6193			23.833	45.5103			23.833	10.9559
40		25.0892	9.22466					46.8	7165.58												19.04	60.085			19.264	6.66448			23.904	45.4277			23.904	10.9894
21.3		25.1077	9.38962					47	7209.91												19.125	59.8136			19.35	6.7098			23.975	45.3452			23.975	11.023
22		25.1262	9.55681					47.2	7254.28												19.21	59.5436			19.436	6.75526			24.046	45.2628			24.046	11.0566
22.7		25.1446	9.72626					47.4	7298.7												19.295	59.2752			19.522	6.80085			24.117	45.1805			24.117	11.0902
23.7		25.1631	9.89797					47.6	7343.16												19.38	59.0083			19.608	6.84658			24.188	45.0983			24.188	11.1238
24		25.1815	10.072					47.8	7387.66												19.465	58.7429			19.694	6.89245			24.259	45.0163			24.259	11.1574
25.3		25.2	10.2483					48	7432.2												19.55	58.4789			19.78	6.93846			24.33	44.9344			24.33	11.1911
25.3		25.2185	10.4269					48.2	7476.78												19.635	58.2164			19.866	6.9846			24.401	44.8526			24.401	11.2248
25.4		25.2369	10.6078					48.4	7521.38												19.72	57.9554			19.952	7.03088			24.472	44.7709			24.472	11.2585
25.4		25.2554	10.791					48.6	7566.02												19.805	57.6958			20.038	7.0773			24.543	44.6893			24.543	11.2922
26.6		25.2738	10.9766					48.8	7610.68												19.89	57.4377			20.124	7.12386			24.614	44.6079			24.614	11.3259
26.66		25.2923	11.1646					49	7655.36												19.975	57.181			20.21	7.17055			24.685	44.5266			24.685	11.3596
26.67		25.3108	11.3549					49.2	7700.07												20.06	56.9257			20.296	7.21738			24.756	44.4454			24.756	11.3934
26.7		25.3292	11.5477					49.4	7744.8												20.145	56.6718			20.382	7.26435			24.827	44.3643			24.827	11.4272
26.7		25.3477	11.7428					49.6	7789.54												20.23	56.4194			20.468	7.31146			24.898	44.2834			24.898	11.461
28		25.3662	11.9403					49.8	7834.29												20.315	56.1684			20.554	7.35871			24.969	44.2025			24.969	11.4948
28		25.3846	12.1403					50	7879.06												20.4	55.9187			20.64	7.40609			25.04	44.1219			25.04	11.5286
28		25.4031	12.3426					50.2	7923.83												20.485	55.6705			20.726	7.45361			25.111	44.0413			25.111	11.5624
29.3		25.4215	12.5474					50.4	7968.61												20.57	55.4236			20.812	7.50127			25.182	43.9608			25.182	11.5963
29.3		25.44	12.7547					50.6	8013.39												20.655	55.1781			20.898	7.54906			25.253	43.8805			25.253	11.6302
29.3		25.4585	12.9644					50.8	8058.18												20.74	54.934			20.984	7.597			25.324	43.8004			25.324	11.6641
29.3		25.4769	13.1766					51	8102.95												20.825	54.6912			21.07	7.64507			25.395	43.7203			25.395	11.698
29.3		25.4954	13.3913					51.2	8147.73												20.91	54.4498			21.156	7.69328			25.466	43.6404			25.466	11.732
29.4		25.5138	13.6084					51.4	8192.49												20.995	54.2098			21.242	7.74162			25.537	43.5606			25.537	11.7659
29.7		25.5323	13.8281					51.6	8237.24												21.08	53.971			21.328	7.79011			25.608	43.4809			25.608	11.7999
30.6		25.5508	14.0502					51.8	8281.98												21.165	53.7336			21.414	7.83873			25.679	43.4014			25.679	11.8339
30.6		25.5692	14.2748					52	8326.7												21.25	53.4975			21.5	7.88749			25.75	43.3219			25.75	11.8679
30.7		25.5877	14.502					52.2	8371.4												21.335	53.2628			21.586	7.93639			25.821	43.2427			25.821	11.9019
30.7		25.6062	14.7317					52.4	8416.07												21.42	53.0293			21.672	7.98542			25.892	43.1635			25.892	11.936
30.7		25.6246	14.9639					52.6	8460.72												21.505	52.7972			21.758	8.0346			25.963	43.0845			25.963	11.9701
31.3		25.6431	15.1986					52.8	8505.34												21.59	52.5663			21.844	8.08391			26.034	43.0056			26.034	12.0042
31.7		25.6615	15.4358					53	8549.93												21.675	52.3368			21.93	8.13335			26.105	42.9269			26.105	12.0383
32		25.68	15.6756					53.2	8594.48												21.76	52.1085			22.016	8.18294			26.176	42.8483			26.176	12.0724
32		25.6985	15.918					53.4	8639												21.845	51.8815			22.102	8.23266			26.247	42.7698			26.247	12.1065
32		25.7169	16.1628					53.6	8683.47												21.93	51.6557			22.188	8.28253			26.318	42.6914			26.318	12.1407
32		25.7354	16.4102					53.8	8727.9												22.015	51.4312			22.274	8.33252			26.389	42.6132			26.389	12.1749
32		25.7538	16.6602					54	8772.29												22.1	51.208			22.36	8.38266			26.46	42.5351			26.46	12.2091
32		25.7723	16.9127					54.2	8816.62												22.185	50.986			22.446	8.43294			26.531	42.4572			26.531	12.2433
32.3		25.7908	17.1678					54.4	8860.9												22.27	50.7653			22.532	8.48335			26.602	42.3794			26.602	12.2776
32.3		25.8092	17.4254					54.6	8905.12												22.355	50.5457			22.618	8.5339			26.673	42.3017			26.673	12.3118
33.7		25.8277	17.6855					54.8	8949.29												22.44	50.3274			22.704	8.58458			26.744	42.2242			26.744	12.3461
24.03		25.8462	17.9482					55	8993.39												22.525	50.1104			22.79	8.63541			26.815	42.1468			26.815	12.3804
26.6		25.8646	18.2135					55.2	9037.43												22.61	49.8945			22.876	8.68637			26.886	42.0696			26.886	12.4147
26.7		25.8831	18.4813					55.4	9081.39												22.695	49.6799			22.962	8.73747			26.957	41.9925			26.957	12.4491
28		25.9015	18.7516					55.6	9125.29												22.78	49.4664			23.048	8.78871			27.028	41.9155			27.028	12.4834
28		25.92	19.0245					55.8	9169.11												22.865	49.2541			23.134	8.84009			27.099	41.8387			27.099	12.5178
28		25.9385	19.2999					56	9212.86												22.95	49.0431			23.22	8.8916			27.17	41.762			27.17	12.5522
28		25.9569	19.5778					56.2	9256.52												23.035	48.8332			23.306	8.94325			27.241	41.6854			27.241	12.5867
28		25.9754	19.8583					56.4	9300.1												23.12	48.6244			23.392	8.99504			27.312	41.609			27.312	12.6211
28		25.9938	20.1413					56.6	9343.59												23.205	48.4169			23.478	9.04697			27.383	41.5328			27.383	12.6556
29.3		26.0123	20.4267					56.8	9387												23.29	48.2105			23.564	9.09903			27.454	41.4566			27.454	12.6901
29.3		26.0308	20.7147					57	9430.31												23.375	48.0052			23.65	9.15123			27.525	41.3807			27.525	12.7246
30.7		26.0492	21.0052					57.2	9473.52												23.46	47.8011			23.736	9.20357			27.596	41.3048			27.596	12.7591
30.7		26.0677	21.2982					57.4	9516.63												23.545	47.5982			23.822	9.25605			27.667	41.2292			27.667	12.7936
30.7		26.0862	21.5936					57.6	9559.64												23.63	47.3964			23.908	9.30866			27.738	41.1536			27.738	12.8282
32		26.1046	21.8915					57.8	9602.55												23.715	47.1957			23.994	9.36142			27.809	41.0782			27.809	12.8628
		26.1231	22.1919					58	9645.34												23.8	46.9961			24.08	9.41431			27.88	41.003			27.88	12.8974
		26.1415	22.4947					58.2	9688.03												23.885	46.7977			24.166	9.46733			27.951	40.9279			27.951	12.932
		26.16	22.8					58.4	9730.59												23.97	46.6003			24.252	9.5205			28.022	40.8529			28.022	12.9667
		26.1785	23.1077					58.6	9773.04												24.055	46.4041			24.338	9.5738			28.093	40.7781			28.093	13.0014
		26.1969	23.4177					58.8	9815.37												24.14	46.2089			24.424	9.62724			28.164	40.7034			28.164	13.0361
		26.2154	23.7302					59	9857.57												24.225	46.0149			24.51	9.68082			28.235	40.6289			28.235	13.0708
		26.2338	24.0451					59.2	9899.64												24.31	45.8219			24.596	9.73454			28.306	40.5546			28.306	13.1055
		26.2523	24.3623					59.4	9941.59												24.395	45.6301			24.682	9.78839			28.377	40.4804			28.377	13.1403
		26.2708	24.6819					59.6	9983.39												24.48	45.4393			24.768	9.84238			28.448	40.4063			28.448	13.1751
		26.2892	25.0038					59.8	10025.1												24.565	45.2495			24.854	9.89651			28.519	40.3324			28.519	13.2099
		26.3077	25.328					60	10066.6												24.65	45.0609			24.94	9.95078			28.59	40.2586			28.59	13.2447
		26.3262	25.6545					60.2	10108												24.735	44.8733			25.026	10.0052			28.661	40.185			28.661	13.2795
		26.3446	25.9832					60.4	10149.2												24.82	44.6867			25.112	10.0597			28.732	40.1116			28.732	13.3144
		26.3631	26.3142					60.6	10190.3												24.905	44.5012			25.198	10.1144			28.803	40.0383			28.803	13.3493
		26.3815	26.6475					60.8	10231.2												24.99	44.3167			25.284	10.1692			28.874	39.9651			28.874	13.3842
		26.4	26.983					61	10272												25.075	44.1333			25.37	10.2242			28.945	39.8922			28.945	13.4191
		26.4185	27.3206					61.2	10312.6												25.16	43.9509			25.456	10.2793			29.016	39.8193			29.016	13.4541
		26.4369	27.6605					61.4	10353.1												25.245	43.7695			25.542	10.3345			29.087	39.7466			29.087	13.4891
		26.4554	28.0024					61.6	10393.4												25.33	43.5891			25.628	10.3899			29.158	39.6741			29.158	13.5241
		26.4738	28.3465					61.8	10433.5												25.415	43.4097			25.714	10.4454			29.229	39.6017			29.229	13.5591
		26.4923	28.6927					62	10473.4												25.5	43.2314			25.8	10.501			29.3	39.5295			29.3	13.5941
		26.5108	29.0409					62.2	10513.2												25.585	43.0541			25.886	10.5568			29.371	39.4575			29.371	13.6292
		26.5292	29.3912					62.4	10552.8												25.67	42.8777			25.972	10.6127			29.442	39.3856			29.442	13.6643
		26.5477	29.7435					62.6	10592.2												25.755	42.7023			26.058	10.6688			29.513	39.3138			29.513	13.6994
		26.5662	30.0977					62.8	10631.4												25.84	42.528			26.144	10.725			29.584	39.2422			29.584	13.7345
		26.5846	30.4539					63	10670.5												25.925	42.3546			26.23	10.7813			29.655	39.1708			29.655	13.7697
		26.6031	30.8121					63.2	10709.3												26.01	42.1821			26.316	10.8378			29.726	39.0995			29.726	13.8049
		26.6215	31.1721					63.4	10747.9												26.095	42.0107			26.402	10.8944			29.797	39.0284			29.797	13.8401
		26.64	31.534					63.6	10786.4												26.18	41.8402			26.488	10.9511			29.868	38.9574			29.868	13.8753
		26.6585	31.8977					63.8	10824.6												26.265	41.6707			26.574	11.008			29.939	38.8866			29.939	13.9105
		26.6769	32.2632					64	10862.7												26.35	41.5021			26.66	11.065			30.01	38.816			30.01	13.9458
		26.6954	32.6304					64.2	10900.5												26.435	41.3344			26.746	11.1222			30.081	38.7455			30.081	13.9811
		26.7138	32.9994					64.4	10938.1												26.52	41.1678			26.832	11.1795			30.152	38.6751			30.152	14.0164
		26.7323	33.3701					64.6	10975.6												26.605	41.002			26.918	11.2369			30.223	38.605			30.223	14.0517
		26.7508	33.7424					64.8	11012.8												26.69	40.8372			27.004	11.2945			30.294	38.5349			30.294	14.087
		26.7692	34.1163					65	11049.7												26.775	40.6733			27.09	11.3522			30.365	38.4651			30.365	14.1224
		26.7877	34.4918					65.2	11086.5												26.86	40.5103			27.176	11.4101			30.436	38.3954			30.436	14.1578
		26.8062	34.8689					65.4	11123												26.945	40.3483			27.262	11.468			30.507	38.3258			30.507	14.1932
		26.8246	35.2474					65.6	11159.3												27.03	40.1871			27.348	11.5262			30.578	38.2564			30.578	14.2286
		26.8431	35.6274					65.8	11195.4												27.115	40.0269			27.434	11.5844			30.649	38.1872			30.649	14.2641
		26.8615	36.0088					66	11231.2												27.2	39.8676			27.52	11.6428			30.72	38.1182			30.72	14.2996
		26.88	36.3916					66.2	11266.8												27.285	39.7092			27.606	11.7014			30.791	38.0492			30.791	14.3351
		26.8985	36.7757					66.4	11302.2												27.37	39.5516			27.692	11.76			30.862	37.9805			30.862	14.3706
		26.9169	37.1611					66.6	11337.3												27.455	39.395			27.778	11.8188			30.933	37.9119			30.933	14.4061
		26.9354	37.5477					66.8	11372.1												27.54	39.2392			27.864	11.8778			31.004	37.8435			31.004	14.4417
		26.9538	37.9356					67	11406.8												27.625	39.0843			27.95	11.9369			31.075	37.7752			31.075	14.4772
		26.9723	38.3245					67.2	11441.1												27.71	38.9303			28.036	11.9961			31.146	37.7071			31.146	14.5128
		26.9908	38.7146					67.4	11475.2												27.795	38.7771			28.122	12.0555			31.217	37.6391			31.217	14.5484
		27.0092	39.1058					67.6	11509.1												27.88	38.6249			28.208	12.115			31.288	37.5713			31.288	14.5841
		27.0277	39.4979					67.8	11542.7												27.965	38.4734			28.294	12.1746			31.359	37.5037			31.359	14.6197
		27.0462	39.8911					68	11576												28.05	38.3229			28.38	12.2344			31.43	37.4362			31.43	14.6554
		27.0646	40.2851					68.2	11609												28.135	38.1731			28.466	12.2943			31.501	37.3689			31.501	14.6911
		27.0831	40.68					68.4	11641.8												28.22	38.0243			28.552	12.3543			31.572	37.3018			31.572	14.7268
		27.1015	41.0757					68.6	11674.4												28.305	37.8762			28.638	12.4145			31.643	37.2348			31.643	14.7626
		27.12	41.4722					68.8	11706.6												28.39	37.729			28.724	12.4748			31.714	37.168			31.714	14.7983
		27.1385	41.8694					69	11738.6												28.475	37.5827			28.81	12.5353			31.785	37.1013			31.785	14.8341
		27.1569	42.2672					69.2	11770.2												28.56	37.4371			28.896	12.5959			31.856	37.0348			31.856	14.8699
		27.1754	42.6656					69.4	11801.6												28.645	37.2924			28.982	12.6566			31.927	36.9685			31.927	14.9057
		27.1938	43.0646					69.6	11832.7												28.73	37.1485			29.068	12.7175			31.998	36.9023			31.998	14.9416
		27.2123	43.4641					69.8	11863.6												28.815	37.0054			29.154	12.7785			32.069	36.8363			32.069	14.9774
		27.2308	43.864					70	11894.1												28.9	36.8632			29.24	12.8397			32.14	36.7704			32.14	15.0133
		27.2492	44.2643					70.2	11924.3												28.985	36.7217			29.326	12.901			32.211	36.7047			32.211	15.0492
		27.2677	44.6649					70.4	11954.3												29.07	36.581			29.412	12.9624			32.282	36.6392			32.282	15.0851
		27.2862	45.0658					70.6	11983.9												29.155	36.4411			29.498	13.024			32.353	36.5738			32.353	15.121
		27.3046	45.4669					70.8	12013.2												29.24	36.3021			29.584	13.0857			32.424	36.5086			32.424	15.157
		27.3231	45.8682					71	12042.3												29.325	36.1638			29.67	13.1475			32.495	36.4436			32.495	15.193
		27.3415	46.2695					71.2	12071												29.41	36.0263			29.756	13.2095			32.566	36.3787			32.566	15.229
		27.36	46.6709					71.4	12099.4												29.495	35.8895			29.842	13.2716			32.637	36.314			32.637	15.265
		27.3785	47.0723					71.6	12127.5												29.58	35.7536			29.928	13.3338			32.708	36.2494			32.708	15.301
		27.3969	47.4736					71.8	12155.3												29.665	35.6184			30.014	13.3962			32.779	36.185			32.779	15.337
		27.4154	47.8747					72	12182.8												29.75	35.4839			30.1	13.4588			32.85	36.1208			32.85	15.3731
		27.4338	48.2756					72.2	12209.9												29.835	35.3503			30.186	13.5214			32.921	36.0567			32.921	15.4092
		27.4523	48.6763					72.4	12236.7												29.92	35.2174			30.272	13.5842			32.992	35.9928			32.992	15.4453
		27.4708	49.0766					72.6	12263.2												30.005	35.0852			30.358	13.6472			33.063	35.9291			33.063	15.4814
		27.4892	49.4766					72.8	12289.4												30.09	34.9538			30.444	13.7103			33.134	35.8655			33.134	15.5176
		27.5077	49.876					73	12315.3												30.175	34.8232			30.53	13.7735			33.205	35.8021			33.205	15.5537
		27.5262	50.275					73.2	12340.8												30.26	34.6933			30.616	13.8368			33.276	35.7389			33.276	15.5899
		27.5446	50.6734					73.4	12366												30.345	34.5641			30.702	13.9003			33.347	35.6758			33.347	15.6261
		27.5631	51.0711					73.6	12390.8												30.43	34.4357			30.788	13.9639			33.418	35.6129			33.418	15.6623
		27.5815	51.4682					73.8	12415.3												30.515	34.3079			30.874	14.0277			33.489	35.5502			33.489	15.6986
		27.6	51.8644					74	12439.5												30.6	34.181			30.96	14.0916			33.56	35.4876			33.56	15.7348
		27.6185	52.2598					74.2	12463.3												30.685	34.0547			31.046	14.1557			33.631	35.4252			33.631	15.7711
		27.6369	52.6543					74.4	12486.8												30.77	33.9291			31.132	14.2198			33.702	35.3629			33.702	15.8074
		27.6554	53.0478					74.6	12509.9												30.855	33.8043			31.218	14.2842			33.773	35.3008			33.773	15.8437
		27.6738	53.4403					74.8	12532.7												30.94	33.6802			31.304	14.3486			33.844	35.2389			33.844	15.88
		27.6923	53.8317					75	12555.1												31.025	33.5568			31.39	14.4132			33.915	35.1772			33.915	15.9164
		27.7108	54.2219					75.2	12577.2												31.11	33.434			31.476	14.4779			33.986	35.1156			33.986	15.9527
		27.7292	54.6109					75.4	12598.9												31.195	33.312			31.562	14.5428			34.057	35.0542			34.057	15.9891
		27.7477	54.9985					75.6	12620.3												31.28	33.1907			31.648	14.6078			34.128	34.9929			34.128	16.0255
		27.7662	55.3848					75.8	12641.3												31.365	33.0701			31.734	14.673			34.199	34.9318			34.199	16.0619
		27.7846	55.7697					76	12661.9												31.45	32.9501			31.82	14.7382			34.27	34.8709			34.27	16.0984
		27.8031	56.153					76.2	12682.2												31.535	32.8309			31.906	14.8037			34.341	34.8102			34.341	16.1348
		27.8215	56.5348					76.4	12702.1												31.62	32.7123			31.992	14.8692			34.412	34.7496			34.412	16.1713
		27.84	56.9149					76.6	12721.7												31.705	32.5944			32.078	14.9349			34.483	34.6892			34.483	16.2078
		27.8585	57.2933					76.8	12740.9												31.79	32.4771			32.164	15.0007			34.554	34.6289			34.554	16.2443
		27.8769	57.67					77	12759.7												31.875	32.3606			32.25	15.0667			34.625	34.5689			34.625	16.2808
		27.8954	58.0447					77.2	12778.1												31.96	32.2447			32.336	15.1328			34.696	34.509			34.696	16.3174
		27.9138	58.4176					77.4	12796.2												32.045	32.1294			32.422	15.1991			34.767	34.4492			34.767	16.3539
		27.9323	58.7885					77.6	12813.9												32.13	32.0148			32.508	15.2655			34.838	34.3896			34.838	16.3905
		27.9508	59.1573					77.8	12831.2												32.215	31.9009			32.594	15.332			34.909	34.3302			34.909	16.4271
		27.9692	59.524					78	12848.1												32.3	31.7876			32.68	15.3986			34.98	34.271			34.98	16.4637
		27.9877	59.8886					78.2	12864.7												32.385	31.675			32.766	15.4654			35.051	34.2119			35.051	16.5003
		28.0062	60.2508					78.4	12880.8												32.47	31.563			32.852	15.5324			35.122	34.153			35.122	16.537
		28.0246	60.6108					78.6	12896.6												32.555	31.4516			32.938	15.5994			35.193	34.0943			35.193	16.5736
		28.0431	60.9683					78.8	12912												32.64	31.3409			33.024	15.6666			35.264	34.0357			35.264	16.6103
		28.0615	61.3234					79	12927.1												32.725	31.2309			33.11	15.734			35.335	33.9773			35.335	16.647
		28.08	61.676					79.2	12941.7												32.81	31.1214			33.196	15.8015			35.406	33.9191			35.406	16.6837
		28.0985	62.026					79.4	12955.9												32.895	31.0126			33.282	15.8691			35.477	33.8611			35.477	16.7204
		28.1169	62.3733					79.6	12969.8												32.98	30.9044			33.368	15.9369			35.548	33.8032			35.548	16.7572
		28.1354	62.7179					79.8	12983.2												33.065	30.7968			33.454	16.0048			35.619	33.7455			35.619	16.794
		28.1538	63.0597					80	12996.3												33.15	30.6898			33.54	16.0728			35.69	33.6879			35.69	16.8307
		28.1723	63.3987					80.2	13009												33.235	30.5835			33.626	16.141			35.761	33.6306			35.761	16.8675
		28.1908	63.7347					80.4	13021.3												33.32	30.4777			33.712	16.2093			35.832	33.5734			35.832	16.9043
		28.2092	64.0677					80.6	13033.2												33.405	30.3726			33.798	16.2777			35.903	33.5163			35.903	16.9412
		28.2277	64.3977					80.8	13044.7												33.49	30.268			33.884	16.3463			35.974	33.4595			35.974	16.978
		28.2462	64.7245					81	13055.7												33.575	30.1641			33.97	16.415			36.045	33.4028			36.045	17.0149
		28.2646	65.0482					81.2	13066.4												33.66	30.0608			34.056	16.4839			36.116	33.3463			36.116	17.0517
		28.2831	65.3686					81.4	13076.7												33.745	29.958			34.142	16.5529			36.187	33.2899			36.187	17.0886
		28.3015	65.6857					81.6	13086.6												33.83	29.8559			34.228	16.622			36.258	33.2338			36.258	17.1255
		28.32	65.9994					81.8	13096.1												33.915	29.7543			34.314	16.6913			36.329	33.1778			36.329	17.1625
		28.3385	66.3097					82	13105.2												34	29.6533			34.4	16.7607			36.4	33.1219			36.4	17.1994
		28.3569	66.6165					82.2	13113.9												34.085	29.5529			34.486	16.8303			36.471	33.0663			36.471	17.2364
		28.3754	66.9197					82.4	13122.1												34.17	29.4531			34.572	16.9			36.542	33.0108			36.542	17.2733
		28.3938	67.2193					82.6	13130												34.255	29.3538			34.658	16.9698			36.613	32.9555			36.613	17.3103
		28.4123	67.5152					82.8	13137.5												34.34	29.2551			34.744	17.0397			36.684	32.9003			36.684	17.3473
		28.4308	67.8073					83	13144.5												34.425	29.157			34.83	17.1098			36.755	32.8454			36.755	17.3844
		28.4492	68.0957					83.2	13151.2												34.51	29.0594			34.916	17.1801			36.826	32.7906			36.826	17.4214
		28.4677	68.3802					83.4	13157.4												34.595	28.9624			35.002	17.2505			36.897	32.736			36.897	17.4584
		28.4862	68.6607					83.6	13163.3												34.68	28.866			35.088	17.321			36.968	32.6815			36.968	17.4955
		28.5046	68.9373					83.8	13168.7												34.765	28.7701			35.174	17.3916			37.039	32.6272			37.039	17.5326
		28.5231	69.2098					84	13173.7												34.85	28.6748			35.26	17.4624			37.11	32.5731			37.11	17.5697
		28.5415	69.4782					84.2	13178.3												34.935	28.58			35.346	17.5333			37.181	32.5192			37.181	17.6068
		28.56	69.7425					84.4	13182.5												35.02	28.4858			35.432	17.6044			37.252	32.4655			37.252	17.6439
		28.5785	70.0026					84.6	13186.3												35.105	28.3921			35.518	17.6756			37.323	32.4119			37.323	17.6811
		28.5969	70.2584					84.8	13189.6												35.19	28.2989			35.604	17.7469			37.394	32.3585			37.394	17.7182
		28.6154	70.5099					85	13192.6												35.275	28.2063			35.69	17.8184			37.465	32.3052			37.465	17.7554
		28.6338	70.757					85.2	13195.1												35.36	28.1142			35.776	17.89			37.536	32.2522			37.536	17.7926
		28.6523	70.9997					85.4	13197.3												35.445	28.0227			35.862	17.9618			37.607	32.1993			37.607	17.8298
		28.6708	71.2379					85.6	13199												35.53	27.9317			35.948	18.0337			37.678	32.1466			37.678	17.867
		28.6892	71.4716					85.8	13200.3												35.615	27.8412			36.034	18.1057			37.749	32.0941			37.749	17.9042
		28.7077	71.7007					86	13201.2												35.7	27.7512			36.12	18.1779			37.82	32.0417			37.82	17.9415
		28.7262	71.9252					86.2	13201.7												35.785	27.6618			36.206	18.2502			37.891	31.9895			37.891	17.9787
		28.7446	72.1451					86.4	13201.7												35.87	27.5728			36.292	18.3226			37.962	31.9375			37.962	18.016
		28.7631	72.3602					86.6	13201.4												35.955	27.4844			36.378	18.3952			38.033	31.8857			38.033	18.0533
		28.7815	72.5705					86.8	13200.7												36.04	27.3965			36.464	18.4679			38.104	31.834			38.104	18.0906
		28.8	72.7761					87	13199.5												36.125	27.3091			36.55	18.5408			38.175	31.7826			38.175	18.1279
		28.8185	72.9767					87.2	13197.9												36.21	27.2222			36.636	18.6138			38.246	31.7313			38.246	18.1653
		28.8369	73.1725					87.4	13195.9												36.295	27.1358			36.722	18.6869			38.317	31.6801			38.317	18.2026
		28.8554	73.3634					87.6	13193.5												36.38	27.05			36.808	18.7602			38.388	31.6292			38.388	18.24
		28.8738	73.5493					87.8	13190.7												36.465	26.9646			36.894	18.8336			38.459	31.5784			38.459	18.2774
		28.8923	73.7301					88	13187.5												36.55	26.8797			36.98	18.9071			38.53	31.5278			38.53	18.3147
		28.9108	73.9059					88.2	13183.8												36.635	26.7953			37.066	18.9808			38.601	31.4774			38.601	18.3521
		28.9292	74.0766					88.4	13179.8												36.72	26.7114			37.152	19.0546			38.672	31.4272			38.672	18.3896
		28.9477	74.2422					88.6	13175.3												36.805	26.6279			37.238	19.1286			38.743	31.3771			38.743	18.427
		28.9662	74.4025					88.8	13170.4												36.89	26.545			37.324	19.2027			38.814	31.3272			38.814	18.4644
		28.9846	74.5577					89	13165.1												36.975	26.4625			37.41	19.2769			38.885	31.2775			38.885	18.5019
		29.0031	74.7077					89.2	13159.4												37.06	26.3806			37.496	19.3513			38.956	31.228			38.956	18.5394
		29.0215	74.8523					89.4	13153.3												37.145	26.2991			37.582	19.4258			39.027	31.1786			39.027	18.5769
		29.04	74.9917					89.6	13146.8												37.23	26.218			37.668	19.5004			39.098	31.1295			39.098	18.6144
		29.0585	75.1257					89.8	13139.9												37.315	26.1375			37.754	19.5752			39.169	31.0805			39.169	18.6519
		29.0769	75.2544					90	13132.6												37.4	26.0574			37.84	19.6501			39.24	31.0316			39.24	18.6894
		29.0954	75.3776					90.2	13124.8												37.485	25.9778			37.926	19.7252			39.311	30.983			39.311	18.727
		29.1138	75.4955					90.4	13116.7												37.57	25.8986			38.012	19.8004			39.382	30.9345			39.382	18.7645
		29.1323	75.6079					90.6	13108.2												37.655	25.8199			38.098	19.8757			39.453	30.8863			39.453	18.8021
		29.1508	75.7148					90.8	13099.2												37.74	25.7417			38.184	19.9512			39.524	30.8382			39.524	18.8397
		29.1692	75.8162					91	13089.9												37.825	25.6639			38.27	20.0268			39.595	30.7902			39.595	18.8773
		29.1877	75.9121					91.2	13080.1												37.91	25.5866			38.356	20.1025			39.666	30.7425			39.666	18.9149
		29.2062	76.0025					91.4	13070												37.995	25.5097			38.442	20.1784			39.737	30.6949			39.737	18.9525
		29.2246	76.0873					91.6	13059.4												38.08	25.4333			38.528	20.2544			39.808	30.6475			39.808	18.9901
		29.2431	76.1665					91.8	13048.4												38.165	25.3573			38.614	20.3306			39.879	30.6003			39.879	19.0278
		29.2615	76.2402					92	13037.1												38.25	25.2818			38.7	20.4069			39.95	30.5533			39.95	19.0654
		29.28	76.3082					92.2	13025.3												38.335	25.2067			38.786	20.4833			40.021	30.5065			40.021	19.1031
		29.2985	76.3706					92.4	13013.2												38.42	25.132			38.872	20.5599			40.092	30.4598			40.092	19.1408
		29.3169	76.4274					92.6	13000.7												38.505	25.0578			38.958	20.6366			40.163	30.4133			40.163	19.1785
		29.3354	76.4785					92.8	12987.7												38.59	24.984			39.044	20.7134			40.234	30.367			40.234	19.2162
		29.3538	76.5239					93	12974.4												38.675	24.9107			39.13	20.7904			40.305	30.3209			40.305	19.2539
		29.3723	76.5637					93.2	12960.7												38.76	24.8377			39.216	20.8676			40.376	30.275			40.376	19.2917
		29.3908	76.5977					93.4	12946.6												38.845	24.7652			39.302	20.9448			40.447	30.2292			40.447	19.3294
		29.4092	76.6261					93.6	12932.1												38.93	24.6932			39.388	21.0222			40.518	30.1836			40.518	19.3672
		29.4277	76.6488					93.8	12917.2												39.015	24.6215			39.474	21.0997			40.589	30.1382			40.589	19.4049
		29.4462	76.6658					94	12901.9												39.1	24.5503			39.56	21.1774			40.66	30.093			40.66	19.4427
		29.4646	76.6771					94.2	12886.2												39.185	24.4795			39.646	21.2552			40.731	30.048			40.731	19.4805
		29.4831	76.6826					94.4	12870.2												39.27	24.4091			39.732	21.3332			40.802	30.0031			40.802	19.5183
		29.5015	76.6825					94.6	12853.8												39.355	24.3391			39.818	21.4113			40.873	29.9585			40.873	19.5562
		29.52	76.6766					94.8	12836.9												39.44	24.2696			39.904	21.4895			40.944	29.914			40.944	19.594
		29.5385	76.6651					95	12819.8												39.525	24.2004			39.99	21.5679			41.015	29.8697			41.015	19.6318
		29.5569	76.6478					95.2	12802.2												39.61	24.1317			40.076	21.6464			41.086	29.8255			41.086	19.6697
		29.5754	76.6248					95.4	12784.3												39.695	24.0633			40.162	21.725			41.157	29.7816			41.157	19.7076
		29.5938	76.5961					95.6	12765.9												39.78	23.9954			40.248	21.8038			41.228	29.7379			41.228	19.7455
		29.6123	76.5618					95.8	12747.3												39.865	23.9278			40.334	21.8827			41.299	29.6943			41.299	19.7833
		29.6308	76.5217					96	12728.2												39.95	23.8607			40.42	21.9617			41.37	29.6509			41.37	19.8213
		29.6492	76.476					96.2	12708.8												40.035	23.7939			40.506	22.0409			41.441	29.6077			41.441	19.8592
		29.6677	76.4246					96.4	12689												40.12	23.7276			40.592	22.1202			41.512	29.5647			41.512	19.8971
		29.6862	76.3676					96.6	12668.8												40.205	23.6616			40.678	22.1997			41.583	29.5218			41.583	19.935
		29.7046	76.3049					96.8	12648.3												40.29	23.596			40.764	22.2793			41.654	29.4792			41.654	19.973
		29.7231	76.2366					97	12627.4												40.375	23.5309			40.85	22.359			41.725	29.4367			41.725	20.011
		29.7415	76.1626					97.2	12606.2												40.46	23.4661			40.936	22.4389			41.796	29.3944			41.796	20.0489
		29.76	76.0831					97.4	12584.6												40.545	23.4016			41.022	22.5189			41.867	29.3523			41.867	20.0869
		29.7785	75.998					97.6	12562.6												40.63	23.3376			41.108	22.5991			41.938	29.3104			41.938	20.1249
		29.7969	75.9074					97.8	12540.3												40.715	23.274			41.194	22.6794			42.009	29.2687			42.009	20.1629
		29.8154	75.8112					98	12517.7												40.8	23.2107			41.28	22.7598			42.08	29.2271			42.08	20.2009
		29.8338	75.7095					98.2	12494.6												40.885	23.1478			41.366	22.8404			42.151	29.1858			42.151	20.239
		29.8523	75.6023					98.4	12471.3												40.97	23.0853			41.452	22.9211			42.222	29.1446			42.222	20.277
		29.8708	75.4896					98.6	12447.6												41.055	23.0231			41.538	23.0019			42.293	29.1036			42.293	20.3151
		29.8892	75.3715					98.8	12423.5												41.14	22.9613			41.624	23.0829			42.364	29.0628			42.364	20.3531
		29.9077	75.2479					99	12399.1												41.225	22.8999			41.71	23.164			42.435	29.0222			42.435	20.3912
		29.9262	75.119					99.2	12374.4												41.31	22.8388			41.796	23.2453			42.506	28.9817			42.506	20.4293
		29.9446	74.9847					99.4	12349.3												41.395	22.7781			41.882	23.3266			42.577	28.9415			42.577	20.4674
		29.9631	74.8451					99.6	12323.9												41.48	22.7178			41.968	23.4082			42.648	28.9014			42.648	20.5055
		29.9815	74.7001					99.8	12298.2												41.565	22.6578			42.054	23.4898			42.719	28.8616			42.719	20.5436
		30	74.5499					100	12272.1												41.65	22.5982			42.14	23.5716			42.79	28.8219			42.79	20.5817
		30.0185	74.3945					100.2	12245.7												41.735	22.539			42.226	23.6536			42.861	28.7824			42.861	20.6199
		30.0369	74.2338					100.4	12219												41.82	22.48			42.312	23.7357			42.932	28.7431			42.932	20.658
		30.0554	74.068					100.6	12192												41.905	22.4215			42.398	23.8179			43.003	28.7039			43.003	20.6962
		30.0738	73.8971					100.8	12164.6												41.99	22.3633			42.484	23.9002			43.074	28.665			43.074	20.7343
		30.0923	73.721					101	12136.9												42.075	22.3054			42.57	23.9827			43.145	28.6262			43.145	20.7725
		30.1108	73.5399					101.2	12109												42.16	22.2479			42.656	24.0654			43.216	28.5877			43.216	20.8107
		30.1292	73.3538					101.4	12080.6												42.245	22.1907			42.742	24.1481			43.287	28.5493			43.287	20.8489
		30.1477	73.1627					101.6	12052												42.33	22.1339			42.828	24.231			43.358	28.5111			43.358	20.8871
		30.1662	72.9666					101.8	12023.1												42.415	22.0774			42.914	24.3141			43.429	28.4731			43.429	20.9253
		30.1846	72.7657					102	11993.9												42.5	22.0213			43	24.3973			43.5	28.4353			43.5	20.9636
		30.2031	72.5599					102.2	11964.3												42.585	21.9655			43.086	24.4806			43.571	28.3977			43.571	21.0018
		30.2215	72.3493					102.4	11934.5												42.67	21.91			43.172	24.564			43.642	28.3602			43.642	21.04
		30.24	72.134					102.6	11904.4												42.755	21.8548			43.258	24.6476			43.713	28.323			43.713	21.0783
		30.2585	71.9139					102.8	11873.9												42.84	21.8			43.344	24.7314			43.784	28.2859			43.784	21.1166
		30.2769	71.6891					103	11843.2												42.925	21.7455			43.43	24.8152			43.855	28.2491			43.855	21.1548
		30.2954	71.4598					103.2	11812.2												43.01	21.6914			43.516	24.8992			43.926	28.2124			43.926	21.1931
		30.3138	71.2259					103.4	11780.9												43.095	21.6376			43.602	24.9834			43.997	28.1759			43.997	21.2314
		30.3323	70.9874					103.6	11749.3												43.18	21.584			43.688	25.0677			44.068	28.1396			44.068	21.2697
		30.3508	70.7445					103.8	11717.4												43.265	21.5309			43.774	25.1521			44.139	28.1035			44.139	21.308
		30.3692	70.4971					104	11685.3												43.35	21.478			43.86	25.2366			44.21	28.0676			44.21	21.3464
		30.3877	70.2454					104.2	11652.9												43.435	21.4255			43.946	25.3213			44.281	28.0318			44.281	21.3847
		30.4062	69.9894					104.4	11620.2												43.52	21.3732			44.032	25.4062			44.352	27.9963			44.352	21.4231
		30.4246	69.7291					104.6	11587.2												43.605	21.3213			44.118	25.4911			44.423	27.9609			44.423	21.4614
		30.4431	69.4646					104.8	11554												43.69	21.2697			44.204	25.5762			44.494	27.9258			44.494	21.4998
		30.4615	69.196					105	11520.5												43.775	21.2184			44.29	25.6615			44.565	27.8908			44.565	21.5382
		30.48	68.9233					105.2	11486.7												43.86	21.1674			44.376	25.7469			44.636	27.856			44.636	21.5766
		30.4985	68.6465					105.4	11452.7												43.945	21.1168			44.462	25.8324			44.707	27.8214			44.707	21.615
		30.5169	68.3657					105.6	11418.4												44.03	21.0664			44.548	25.918			44.778	27.7869			44.778	21.6534
		30.5354	68.0811					105.8	11383.9												44.115	21.0164			44.634	26.0038			44.849	27.7527			44.849	21.6918
		30.5538	67.7925					106	11349.1												44.2	20.9666			44.72	26.0898			44.92	27.7186			44.92	21.7303
		30.5723	67.5002					106.2	11314.1												44.285	20.9171			44.806	26.1759			44.991	27.6847			44.991	21.7688
		30.5908	67.2041					106.4	11278.8												44.37	20.868			44.892	26.2621			45.062	27.651			45.062	21.8073
		30.6092	66.9043					106.6	11243.3												44.455	20.8191			44.978	26.3484			45.133	27.6175			45.133	21.8458
		30.6277	66.6009					106.8	11207.5												44.54	20.7706			45.064	26.4349			45.204	27.5842			45.204	21.8843
		30.6462	66.294					107	11171.5												44.625	20.7223			45.15	26.5215			45.275	27.5511			45.275	21.9228
		30.6646	65.9835					107.2	11135.3												44.71	20.6744			45.236	26.6083			45.346	27.5181			45.346	21.9614
		30.6831	65.6696					107.4	11098.9												44.795	20.6267			45.322	26.6952			45.417	27.4853			45.417	21.9999
		30.7015	65.3523					107.6	11062.2												44.88	20.5793			45.408	26.7822			45.488	27.4527			45.488	22.0385
		30.72	65.0318					107.8	11025.3												44.965	20.5322			45.494	26.8694			45.559	27.4203			45.559	22.0771
		30.7385	64.7079					108	10988.2												45.05	20.4854			45.58	26.9567			45.63	27.388			45.63	22.1158
		30.7569	64.3809					108.2	10950.8												45.135	20.4389			45.666	27.0441			45.701	27.356			45.701	22.1544
		30.7754	64.0508					108.4	10913.3												45.22	20.3926			45.752	27.1317			45.772	27.3241			45.772	22.1931
		30.7938	63.7176					108.6	10875.5												45.305	20.3467			45.838	27.2195			45.843	27.2924			45.843	22.2318
		30.8123	63.3814					108.8	10837.5												45.39	20.301			45.924	27.3073			45.914	27.2608			45.914	22.2705
		30.8308	63.0423					109	10799.4												45.475	20.2556			46.01	27.3953			45.985	27.2295			45.985	22.3092
		30.8492	62.7004					109.2	10761												45.56	20.2105			46.096	27.4835			46.056	27.1983			46.056	22.348
		30.8677	62.3557					109.4	10722.4												45.645	20.1656			46.182	27.5717			46.127	27.1673			46.127	22.3868
		30.8862	62.0082					109.6	10683.6												45.73	20.1211			46.268	27.6601			46.198	27.1365			46.198	22.4256
		30.9046	61.6581					109.8	10644.7												45.815	20.0768			46.354	27.7487			46.269	27.1058			46.269	22.4644
		30.9231	61.3054					110	10605.5												45.9	20.0328			46.44	27.8374			46.34	27.0753			46.34	22.5033
		30.9415	60.9502					110.2	10566.1												45.985	19.989			46.526	27.9262			46.411	27.045			46.411	22.5422
		30.96	60.5925					110.4	10526.6												46.07	19.9455			46.612	28.0152			46.482	27.0149			46.482	22.5811
		30.9785	60.2324					110.6	10486.9												46.155	19.9023			46.698	28.1043			46.553	26.9849			46.553	22.62
		30.9969	59.87					110.8	10447												46.24	19.8594			46.784	28.1935			46.624	26.9552			46.624	22.659
		31.0154	59.5054					111	10407												46.325	19.8167			46.87	28.2829			46.695	26.9256			46.695	22.698
		31.0338	59.1386					111.2	10366.7												46.41	19.7743			46.956	28.3724			46.766	26.8961			46.766	22.737
		31.0523	58.7696					111.4	10326.3												46.495	19.7321			47.042	28.4621			46.837	26.8668			46.837	22.776
		31.0708	58.3986					111.6	10285.8												46.58	19.6903			47.128	28.5518			46.908	26.8378			46.908	22.8151
		31.0892	58.0257					111.8	10245.1												46.665	19.6486			47.214	28.6418			46.979	26.8088			46.979	22.8542
		31.1077	57.6508					112	10204.2												46.75	19.6072			47.3	28.7318			47.05	26.7801			47.05	22.8933
		31.1262	57.2741					112.2	10163.1												46.835	19.5661			47.386	28.822			47.121	26.7515			47.121	22.9325
		31.1446	56.8956					112.4	10122												46.92	19.5253			47.472	28.9124			47.192	26.7231			47.192	22.9717
		31.1631	56.5153					112.6	10080.6												47.005	19.4846			47.558	29.0029			47.263	26.6948			47.263	23.0109
		31.1815	56.1335					112.8	10039.1												47.09	19.4443			47.644	29.0935			47.334	26.6668			47.334	23.0501
		31.2	55.7501					113	9997.51												47.175	19.4042			47.73	29.1842			47.405	26.6388			47.405	23.0894
		31.2185	55.3652					113.2	9955.75												47.26	19.3643			47.816	29.2751			47.476	26.6111			47.476	23.1287
		31.2369	54.9788					113.4	9913.85												47.345	19.3247			47.902	29.3661			47.547	26.5835			47.547	23.1681
		31.2554	54.5911					113.6	9871.82												47.43	19.2854			47.988	29.4573			47.618	26.5561			47.618	23.2075
		31.2738	54.202					113.8	9829.66												47.515	19.2462			48.074	29.5486			47.689	26.5289			47.689	23.2469
		31.2923	53.8118					114	9787.38												47.6	19.2074			48.16	29.6401			47.76	26.5018			47.76	23.2863
		31.3108	53.4203					114.2	9744.97												47.685	19.1687			48.246	29.7316			47.831	26.4749			47.831	23.3258
		31.3292	53.0278					114.4	9702.44												47.77	19.1304			48.332	29.8234			47.902	26.4481			47.902	23.3653
		31.3477	52.6342					114.6	9659.8												47.855	19.0922			48.418	29.9152			47.973	26.4216			47.973	23.4049
		31.3662	52.2397					114.8	9617.04												47.94	19.0543			48.504	30.0072			48.044	26.3951			48.044	23.4445
		31.3846	51.8442					115	9574.17												48.025	19.0166			48.59	30.0993			48.115	26.3689			48.115	23.4841
		31.4031	51.4479					115.2	9531.2												48.11	18.9792			48.676	30.1916			48.186	26.3428			48.186	23.5238
		31.4215	51.0509					115.4	9488.12												48.195	18.942			48.762	30.284			48.257	26.3169			48.257	23.5635
		31.44	50.6531					115.6	9444.94												48.28	18.905			48.848	30.3765			48.328	26.2911			48.328	23.6032
		31.4585	50.2547					115.8	9401.66												48.365	18.8683			48.934	30.4692			48.399	26.2655			48.399	23.643
		31.4769	49.8557					116	9358.29												48.45	18.8318			49.02	30.562			48.47	26.24			48.47	23.6828
		31.4954	49.4562					116.2	9314.83												48.535	18.7955			49.106	30.655			48.541	26.2148			48.541	23.7227
		31.5138	49.0562					116.4	9271.28												48.62	18.7595			49.192	30.7481			48.612	26.1896			48.612	23.7626
		31.5323	48.6559					116.6	9227.64												48.705	18.7237			49.278	30.8413			48.683	26.1647			48.683	23.8025
		31.5508	48.2552					116.8	9183.93												48.79	18.6881			49.364	30.9347			48.754	26.1399			48.754	23.8425
		31.5692	47.8542					117	9140.13												48.875	18.6527			49.45	31.0282			48.825	26.1152			48.825	23.8825
		31.5877	47.4531					117.2	9096.26												48.96	18.6176			49.536	31.1218			48.896	26.0907			48.896	23.9226
		31.6062	47.0518					117.4	9052.31												49.045	18.5827			49.622	31.2156			48.967	26.0664			48.967	23.9627
		31.6246	46.6504					117.6	9008.3												49.13	18.548			49.708	31.3095			49.038	26.0422			49.038	24.0028
		31.6431	46.249					117.8	8964.22												49.215	18.5135			49.794	31.4036			49.109	26.0182			49.109	24.043
		31.6615	45.8477					118	8920.07												49.3	18.4793			49.88	31.4978			49.18	25.9943			49.18	24.0832
		31.68	45.4464					118.2	8875.87												49.385	18.4452			49.966	31.5921			49.251	25.9706			49.251	24.1235
		31.6985	45.0453					118.4	8831.61												49.47	18.4114			50.052	31.6866			49.322	25.9471			49.322	24.1638
		31.7169	44.6445					118.6	8787.29												49.555	18.3778			50.138	31.7812			49.393	25.9237			49.393	24.2042
		31.7354	44.2439					118.8	8742.93												49.64	18.3444			50.224	31.876			49.464	25.9005			49.464	24.2446
		31.7538	43.8436					119	8698.51												49.725	18.3112			50.31	31.9708			49.535	25.8774			49.535	24.2851
		31.7723	43.4437					119.2	8654.05												49.81	18.2783			50.396	32.0659			49.606	25.8544			49.606	24.3256
		31.7908	43.0442					119.4	8609.55												49.895	18.2455			50.482	32.161			49.677	25.8317			49.677	24.3661
		31.8092	42.6453					119.6	8565.01												49.98	18.213			50.568	32.2563			49.748	25.809			49.748	24.4067
		31.8277	42.2469					119.8	8520.43												50.065	18.1806			50.654	32.3518			49.819	25.7866			49.819	24.4474
		31.8462	41.8491					120	8475.82												50.15	18.1485			50.74	32.4473			49.89	25.7642			49.89	24.4881
		31.8646	41.4519					120.2	8431.18												50.235	18.1166			50.826	32.543			49.961	25.7421			49.961	24.5288
		31.8831	41.0555					120.4	8386.52												50.32	18.0849			50.912	32.6389			50.032	25.7201			50.032	24.5696
		31.9015	40.6598					120.6	8341.83												50.405	18.0534			50.998	32.7349			50.103	25.6982			50.103	24.6105
		31.92	40.265					120.8	8297.11												50.49	18.0221			51.084	32.831			50.174	25.6765			50.174	24.6514
		31.9385	39.871					121	8252.38												50.575	17.991			51.17	32.9273			50.245	25.6549			50.245	24.6923
		31.9569	39.4779					121.2	8207.63												50.66	17.9601			51.256	33.0237			50.316	25.6335			50.316	24.7333
		31.9754	39.0858					121.4	8162.87												50.745	17.9294			51.342	33.1202			50.387	25.6122			50.387	24.7744
		31.9938	38.6947					121.6	8118.11												50.83	17.8989			51.428	33.2169			50.458	25.5911			50.458	24.8155
		32.0123	38.3047					121.8	8073.33												50.915	17.8685			51.514	33.3137			50.529	25.5701			50.529	24.8566
		32.0308	37.9157					122	8028.55												51	17.8384			51.6	33.4106			50.6	25.5493			50.6	24.8978
		32.0492	37.528					122.2	7983.77												51.085	17.8085			51.686	33.5077			50.671	25.5286			50.671	24.9391
		32.0677	37.1414					122.4	7938.99												51.17	17.7788			51.772	33.6049			50.742	25.5081			50.742	24.9804
		32.0862	36.7561					122.6	7894.21												51.255	17.7493			51.858	33.7023			50.813	25.4877			50.813	25.0218
		32.1046	36.372					122.8	7849.44												51.34	17.7199			51.944	33.7998			50.884	25.4674			50.884	25.0632
		32.1231	35.9893					123	7804.68												51.425	17.6908			52.03	33.8974			50.955	25.4473			50.955	25.1047
		32.1415	35.608					123.2	7759.93												51.51	17.6619			52.116	33.9952			51.026	25.4274			51.026	25.1462
		32.16	35.2281					123.4	7715.2												51.595	17.6331			52.202	34.0931			51.097	25.4076			51.097	25.1878
		32.1785	34.8496					123.6	7670.49												51.68	17.6045			52.288	34.1912			51.168	25.3879			51.168	25.2295
		32.1969	34.4726					123.8	7625.8												51.765	17.5761			52.374	34.2894			51.239	25.3684			51.239	25.2712
		32.2154	34.0972					124	7581.13												51.85	17.5479			52.46	34.3877			51.31	25.349			51.31	25.313
		32.2338	33.7234					124.2	7536.48												51.935	17.5199			52.546	34.4861			51.381	25.3298			51.381	25.3548
		32.2523	33.3511					124.4	7491.87												52.02	17.4921			52.632	34.5848			51.452	25.3107			51.452	25.3967
		32.2708	32.9805					124.6	7447.28												52.105	17.4644			52.718	34.6835			51.523	25.2917			51.523	25.4386
		32.2892	32.6116					124.8	7402.73												52.19	17.437			52.804	34.7824			51.594	25.2729			51.594	25.4806
		32.3077	32.2445					125	7358.22												52.275	17.4097			52.89	34.8814			51.665	25.2542			51.665	25.5227
		32.3262	31.8791					125.2	7313.74												52.36	17.3826			52.976	34.9805			51.736	25.2357			51.736	25.5648
		32.3446	31.5155					125.4	7269.31												52.445	17.3557			53.062	35.0798			51.807	25.2173			51.807	25.607
		32.3631	31.1537					125.6	7224.92												52.53	17.3289			53.148	35.1793			51.878	25.199			51.878	25.6492
		32.3815	30.7937					125.8	7180.58												52.615	17.3024			53.234	35.2788			51.949	25.1809			51.949	25.6916
		32.4	30.4357					126	7136.28												52.7	17.276			53.32	35.3785			52.02	25.1629			52.02	25.7339
		32.4185	30.0796					126.2	7092.04												52.785	17.2498			53.406	35.4784			52.091	25.1451			52.091	25.7764
		32.4369	29.7254					126.4	7047.85												52.87	17.2237			53.492	35.5783			52.162	25.1274			52.162	25.8189
		32.4554	29.3732					126.6	7003.72												52.955	17.1979			53.578	35.6785			52.233	25.1098			52.233	25.8614
		32.4738	29.0231					126.8	6959.64												53.04	17.1722			53.664	35.7787			52.304	25.0924			52.304	25.9041
		32.4923	28.675					127	6915.63												53.125	17.1466			53.75	35.8791			52.375	25.0751			52.375	25.9468
		32.5108	28.3289					127.2	6871.68												53.21	17.1213			53.836	35.9796			52.446	25.0579			52.446	25.9895
		32.5292	27.9849					127.4	6827.8												53.295	17.0961			53.922	36.0803			52.517	25.0409			52.517	26.0324
		32.5477	27.6431					127.6	6783.98												53.38	17.0711			54.008	36.1811			52.588	25.024			52.588	26.0753
		32.5662	27.3034					127.8	6740.24												53.465	17.0463			54.094	36.282			52.659	25.0073			52.659	26.1182
		32.5846	26.9658					128	6696.56												53.55	17.0216			54.18	36.3831			52.73	24.9906			52.73	26.1612
		32.6031	26.6304					128.2	6652.97												53.635	16.9971			54.266	36.4843			52.801	24.9742			52.801	26.2043
		32.6215	26.2973					128.4	6609.45												53.72	16.9727			54.352	36.5857			52.872	24.9578			52.872	26.2475
		32.64	25.9664					128.6	6566												53.805	16.9486			54.438	36.6872			52.943	24.9416			52.943	26.2907
		32.6585	25.6377					128.8	6522.64												53.89	16.9245			54.524	36.7888			53.014	24.9255			53.014	26.3341
		32.6769	25.3114					129	6479.37												53.975	16.9007			54.61	36.8906			53.085	24.9095			53.085	26.3774
		32.6954	24.9873					129.2	6436.18												54.06	16.877			54.696	36.9925			53.156	24.8937			53.156	26.4209
		32.7138	24.6655					129.4	6393.07												54.145	16.8535			54.782	37.0945			53.227	24.878			53.227	26.4644
		32.7323	24.3461					129.6	6350.06												54.23	16.8301			54.868	37.1967			53.298	24.8624			53.298	26.508
		32.7508	24.029					129.8	6307.14												54.315	16.8069			54.954	37.299			53.369	24.847			53.369	26.5516
		32.7692	23.7142					130	6264.32												54.4	16.7838			55.04	37.4015			53.44	24.8316			53.44	26.5954
		32.7877	23.4019					130.2	6221.58												54.485	16.7609			55.126	37.5041			53.511	24.8165			53.511	26.6392
		32.8062	23.0919					130.4	6178.95												54.57	16.7382			55.212	37.6068			53.582	24.8014			53.582	26.6831
		32.8246	22.7844					130.6	6136.42												54.655	16.7156			55.298	37.7097			53.653	24.7865			53.653	26.727
		32.8431	22.4792					130.8	6093.99												54.74	16.6932			55.384	37.8127			53.724	24.7717			53.724	26.771
		32.8615	22.1765					131	6051.67												54.825	16.6709			55.47	37.9158			53.795	24.757			53.795	26.8151
		32.88	21.8763					131.2	6009.45												54.91	16.6488			55.556	38.0191			53.866	24.7424			53.866	26.8593
		32.8985	21.5785					131.4	5967.34												54.995	16.6269			55.642	38.1225			53.937	24.728			53.937	26.9036
		32.9169	21.2832					131.6	5925.33												55.08	16.605			55.728	38.2261			54.008	24.7137			54.008	26.9479
		32.9354	20.9903					131.8	5883.44												55.165	16.5834			55.814	38.3298			54.079	24.6995			54.079	26.9923
		32.9538	20.7					132	5841.67												55.25	16.5619			55.9	38.4336			54.15	24.6855			54.15	27.0368
		32.9723	20.4121					132.2	5800.01												55.335	16.5405			55.986	38.5376			54.221	24.6716			54.221	27.0813
		32.9908	20.1268					132.4	5758.46												55.42	16.5193			56.072	38.6417			54.292	24.6578			54.292	27.126
		33.0092	19.8439					132.6	5717.03												55.505	16.4982			56.158	38.7459			54.363	24.6441			54.363	27.1707
		33.0277	19.5636					132.8	5675.73												55.59	16.4773			56.244	38.8503			54.434	24.6305			54.434	27.2155
		33.0462	19.2858					133	5634.55												55.675	16.4565			56.33	38.9549			54.505	24.6171			54.505	27.2604
		33.0646	19.0105					133.2	5593.49												55.76	16.4359			56.416	39.0595			54.576	24.6038			54.576	27.3053
		33.0831	18.7378					133.4	5552.55												55.845	16.4154			56.502	39.1643			54.647	24.5906			54.647	27.3504
		33.1015	18.4676					133.6	5511.75												55.93	16.3951			56.588	39.2692			54.718	24.5775			54.718	27.3955
		33.12	18.1999					133.8	5471.07												56.015	16.3749			56.674	39.3743			54.789	24.5645			54.789	27.4407
		33.1385	17.9348					134	5430.52												56.1	16.3549			56.76	39.4795			54.86	24.5517			54.86	27.486
		33.1569	17.6722					134.2	5390.11												56.185	16.3349			56.846	39.5849			54.931	24.539			54.931	27.5313
		33.1754	17.4122					134.4	5349.82												56.27	16.3152			56.932	39.6904			55.002	24.5264			55.002	27.5768
		33.1938	17.1547					134.6	5309.68												56.355	16.2956			57.018	39.796			55.073	24.5139			55.073	27.6223
		33.2123	16.8998					134.8	5269.67												56.44	16.2761			57.104	39.9017			55.144	24.5016			55.144	27.6679
		33.2308	16.6474					135	5229.79												56.525	16.2567			57.19	40.0076			55.215	24.4893			55.215	27.7136
		33.2492	16.3976					135.2	5190.06												56.61	16.2375			57.276	40.1137			55.286	24.4772			55.286	27.7594
		33.2677	16.1503					135.4	5150.47												56.695	16.2184			57.362	40.2199			55.357	24.4652			55.357	27.8053
		33.2862	15.9055					135.6	5111.02												56.78	16.1995			57.448	40.3262			55.428	24.4533			55.428	27.8512
		33.3046	15.6633					135.8	5071.71												56.865	16.1807			57.534	40.4326			55.499	24.4415			55.499	27.8973
		33.3231	15.4237					136	5032.55												56.95	16.162			57.62	40.5392			55.57	24.4298			55.57	27.9434
		33.3415	15.1866					136.2	4993.53												57.035	16.1435			57.706	40.6459			55.641	24.4183			55.641	27.9896
		33.36	14.952					136.4	4954.66												57.12	16.1251			57.792	40.7528			55.712	24.4069			55.712	28.0359
		33.3785	14.7199					136.6	4915.95												57.205	16.1068			57.878	40.8598			55.783	24.3955			55.783	28.0823
		33.3969	14.4904					136.8	4877.38												57.29	16.0887			57.964	40.9669			55.854	24.3843			55.854	28.1288
		33.4154	14.2633					137	4838.96												57.375	16.0707			58.05	41.0742			55.925	24.3732			55.925	28.1753
		33.4338	14.0388					137.2	4800.69												57.46	16.0528			58.136	41.1816			55.996	24.3623			55.996	28.222
		33.4523	13.8168					137.4	4762.58												57.545	16.035			58.222	41.2892			56.067	24.3514			56.067	28.2687
		33.4708	13.5973					137.6	4724.62												57.63	16.0174			58.308	41.3969			56.138	24.3406			56.138	28.3156
		33.4892	13.3803					137.8	4686.82												57.715	15.9999			58.394	41.5047			56.209	24.33			56.209	28.3625
		33.5077	13.1657					138	4649.18												57.8	15.9826			58.48	41.6126			56.28	24.3194			56.28	28.4095
		33.5262	12.9537					138.2	4611.69												57.885	15.9654			58.566	41.7207			56.351	24.309			56.351	28.4566
		33.5446	12.7441					138.4	4574.36												57.97	15.9483			58.652	41.829			56.422	24.2987			56.422	28.5038
		33.5631	12.5369					138.6	4537.2												58.055	15.9313			58.738	41.9374			56.493	24.2885			56.493	28.5511
		33.5815	12.3322					138.8	4500.19												58.14	15.9144			58.824	42.0459			56.564	24.2784			56.564	28.5985
		33.6	12.13					139	4463.35												58.225	15.8977			58.91	42.1545			56.635	24.2684			56.635	28.646
		33.6185	11.9302					139.2	4426.67												58.31	15.8811			58.996	42.2633			56.706	24.2585			56.706	28.6936
		33.6369	11.7328					139.4	4390.15												58.395	15.8646			59.082	42.3722			56.777	24.2487			56.777	28.7413
		33.6554	11.5378					139.6	4353.8												58.48	15.8482			59.168	42.4813			56.848	24.2391			56.848	28.789
		33.6738	11.3452					139.8	4317.61												58.565	15.832			59.254	42.5905			56.919	24.2295			56.919	28.8369
		33.6923	11.155					140	4281.6												58.65	15.8159			59.34	42.6999			56.99	24.22			56.99	28.8849
		33.7108	10.9671					140.2	4245.75												58.735	15.7999			59.426	42.8093			57.061	24.2107			57.061	28.9329
		33.7292	10.7816					140.4	4210.06												58.82	15.784			59.512	42.9189			57.132	24.2014			57.132	28.9811
		33.7477	10.5985					140.6	4174.55												58.905	15.7683			59.598	43.0287			57.203	24.1923			57.203	29.0293
		33.7662	10.4177					140.8	4139.21												58.99	15.7526			59.684	43.1386			57.274	24.1832			57.274	29.0777
		33.7846	10.2392					141	4104.04												59.075	15.7371			59.77	43.2486			57.345	24.1743			57.345	29.1261
		33.8031	10.063					141.2	4069.04												59.16	15.7217			59.856	43.3588			57.416	24.1655			57.416	29.1747
		33.8215	9.88915					141.4	4034.21												59.245	15.7064			59.942	43.4691			57.487	24.1568			57.487	29.2233
		33.84	9.71755					141.6	3999.55												59.33	15.6913			60.028	43.5795			57.558	24.1481			57.558	29.2721
		33.8585	9.54822					141.8	3965.07												59.415	15.6762			60.114	43.6901			57.629	24.1396			57.629	29.3209
		33.8769	9.38114					142	3930.76												59.5	15.6613			60.2	43.8008			57.7	24.1312			57.7	29.3699
		33.8954	9.2163					142.2	3896.63												59.585	15.6464			60.286	43.9117			57.771	24.1228			57.771	29.4189
		33.9138	9.05368					142.4	3862.68												59.67	15.6317			60.372	44.0227			57.842	24.1146			57.842	29.4681
		33.9323	8.89327					142.6	3828.9												59.755	15.6171			60.458	44.1338			57.913	24.1065			57.913	29.5173
		33.9508	8.73505					142.8	3795.29												59.84	15.6026			60.544	44.2451			57.984	24.0985			57.984	29.5667
		33.9692	8.579					143	3761.87												59.925	15.5883			60.63	44.3565			58.055	24.0905			58.055	29.6162
		33.9877	8.42512					143.2	3728.62												60.01	15.574			60.716	44.468			58.126	24.0827			58.126	29.6657
		34.0062	8.27338					143.4	3695.55												60.095	15.5599			60.802	44.5797			58.197	24.075			58.197	29.7154
		34.0246	8.12377					143.6	3662.65												60.18	15.5458			60.888	44.6915			58.268	24.0674			58.268	29.7652
		34.0431	7.97626					143.8	3629.94												60.265	15.5319			60.974	44.8035			58.339	24.0598			58.339	29.815
		34.0615	7.83086					144	3597.41												60.35	15.5181			61.06	44.9156			58.41	24.0524			58.41	29.865
		34.08	7.68753					144.2	3565.06												60.435	15.5043			61.146	45.0278			58.481	24.045			58.481	29.9151
		34.0985	7.54626					144.4	3532.88												60.52	15.4907			61.232	45.1402			58.552	24.0378			58.552	29.9653
		34.1169	7.40704					144.6	3500.89												60.605	15.4772			61.318	45.2527			58.623	24.0306			58.623	30.0155
		34.1354	7.26984					144.8	3469.08												60.69	15.4639			61.404	45.3653			58.694	24.0236			58.694	30.0659
		34.1538	7.13466					145	3437.45												60.775	15.4506			61.49	45.4781			58.765	24.0166			58.765	30.1164
		34.1723	7.00146					145.2	3406.01												60.86	15.4374			61.576	45.591			58.836	24.0098			58.836	30.1669
		34.1908	6.87025					145.4	3374.74												60.945	15.4243			61.662	45.7041			58.907	24.003			58.907	30.2176
		34.2092	6.74098					145.6	3343.66												61.03	15.4113			61.748	45.8173			58.978	23.9963			58.978	30.2683
		34.2277	6.61366					145.8	3312.76												61.115	15.3985			61.834	45.9306			59.049	23.9897			59.049	30.3192
		34.2462	6.48826					146	3282.04												61.2	15.3857			61.92	46.0441			59.12	23.9832			59.12	30.3701
		34.2646	6.36476					146.2	3251.51												61.285	15.373			62.006	46.1577			59.191	23.9768			59.191	30.4212
		34.2831	6.24315					146.4	3221.16												61.37	15.3605			62.092	46.2714			59.262	23.9705			59.262	30.4723
		34.3015	6.12341					146.6	3190.99												61.455	15.348			62.178	46.3853			59.333	23.9643			59.333	30.5235
		34.32	6.00551					146.8	3161.01												61.54	15.3357			62.264	46.4994			59.404	23.9581			59.404	30.5749
		34.3385	5.88945					147	3131.21												61.625	15.3234			62.35	46.6135			59.475	23.9521			59.475	30.6263
		34.3569	5.7752					147.2	3101.6												61.71	15.3113			62.436	46.7278			59.546	23.9462			59.546	30.6778
		34.3754	5.66274					147.4	3072.16												61.795	15.2992			62.522	46.8422			59.617	23.9403			59.617	30.7293
		34.3938	5.55207					147.6	3042.92												61.88	15.2872			62.608	46.9568			59.688	23.9345			59.688	30.781
		34.4123	5.44314					147.8	3013.85												61.965	15.2754			62.694	47.0715			59.759	23.9288			59.759	30.8328
		34.4308	5.33596					148	2984.97												62.05	15.2636			62.78	47.1864			59.83	23.9232			59.83	30.8847
		34.4492	5.2305					148.2	2956.28												62.135	15.252			62.866	47.3014			59.901	23.9177			59.901	30.9366
		34.4677	5.12674					148.4	2927.77												62.22	15.2404			62.952	47.4165			59.972	23.9123			59.972	30.9886
		34.4862	5.02467					148.6	2899.44												62.305	15.2289			63.038	47.5317			60.043	23.9069			60.043	31.0407
		34.5046	4.92426					148.8	2871.3												62.39	15.2175			63.124	47.6471			60.114	23.9017			60.114	31.0929
		34.5231	4.8255					149	2843.34												62.475	15.2063			63.21	47.7627			60.185	23.8965			60.185	31.1452
		34.5415	4.72836					149.2	2815.57												62.56	15.1951			63.296	47.8784			60.256	23.8914			60.256	31.1976
		34.56	4.63284					149.4	2787.98												62.645	15.184			63.382	47.9942			60.327	23.8864			60.327	31.2501
		34.5785	4.53891					149.6	2760.57												62.73	15.173			63.468	48.1101			60.398	23.8815			60.398	31.3026
		34.5969	4.44655					149.8	2733.35												62.815	15.1621			63.554	48.2262			60.469	23.8767			60.469	31.3552
		34.6154	4.35575					150	2706.31												62.9	15.1513			63.64	48.3424			60.54	23.8719			60.54	31.4079
		34.6338	4.26648					150.2	2679.46												62.985	15.1406			63.726	48.4588			60.611	23.8672			60.611	31.4607
		34.6523	4.17873					150.4	2652.79												63.07	15.1299			63.812	48.5753			60.682	23.8627			60.682	31.5136
		34.6708	4.09248					150.6	2626.3												63.155	15.1194			63.898	48.6919			60.753	23.8582			60.753	31.5665
		34.6892	4.00771					150.8	2600												63.24	15.109			63.984	48.8087			60.824	23.8537			60.824	31.6196
		34.7077	3.92441					151	2573.88												63.325	15.0986			64.07	48.9256			60.895	23.8494			60.895	31.6727
		34.7262	3.84255					151.2	2547.94												63.41	15.0883			64.156	49.0427			60.966	23.8451			60.966	31.7259
		34.7446	3.76212					151.4	2522.18												63.495	15.0782			64.242	49.1599			61.037	23.8409			61.037	31.7791
		34.7631	3.6831					151.6	2496.61												63.58	15.0681			64.328	49.2772			61.108	23.8368			61.108	31.8325
		34.7815	3.60547					151.8	2471.22												63.665	15.0581			64.414	49.3946			61.179	23.8328			61.179	31.8859
		34.8	3.52921					152	2446.01												63.75	15.0482			64.5	49.5122			61.25	23.8289			61.25	31.9394
		34.8185	3.45431					152.2	2420.98												63.835	15.0384			64.586	49.63			61.321	23.825			61.321	31.993
		34.8369	3.38075					152.4	2396.13												63.92	15.0286			64.672	49.7479			61.392	23.8212			61.392	32.0466
		34.8554	3.3085					152.6	2371.46												64.005	15.019			64.758	49.8659			61.463	23.8175			61.463	32.1003
		34.8738	3.23756					152.8	2346.98												64.09	15.0094			64.844	49.984			61.534	23.8138			61.534	32.1541
		34.8923	3.16791					153	2322.67												64.175	15			64.93	50.1023			61.605	23.8103			61.605	32.208
		34.9108	3.09952					153.2	2298.55												64.26	14.9906			65.016	50.2207			61.676	23.8068			61.676	32.2619
		34.9292	3.03238					153.4	2274.6												64.345	14.9813			65.102	50.3393			61.747	23.8034			61.747	32.3159
		34.9477	2.96648					153.6	2250.83												64.43	14.972			65.188	50.458			61.818	23.8			61.818	32.37
		34.9662	2.90179					153.8	2227.24												64.515	14.9629			65.274	50.5769			61.889	23.7968			61.889	32.4242
		34.9846	2.8383					154	2203.83												64.6	14.9539			65.36	50.6958			61.96	23.7936			61.96	32.4784
		35.0031	2.77599					154.2	2180.6												64.685	14.9449			65.446	50.815			62.031	23.7905			62.031	32.5327
		35.0215	2.71485					154.4	2157.55												64.77	14.936			65.532	50.9342			62.102	23.7874			62.102	32.5871
		35.04	2.65486					154.6	2134.67												64.855	14.9272			65.618	51.0536			62.173	23.7844			62.173	32.6415
		35.0585	2.596					154.8	2111.97												64.94	14.9185			65.704	51.1731			62.244	23.7815			62.244	32.696
		35.0769	2.53826					155	2089.44												65.025	14.9098			65.79	51.2928			62.315	23.7787			62.315	32.7505
		35.0954	2.48161					155.2	2067.09												65.11	14.9013			65.876	51.4126			62.386	23.7759			62.386	32.8052
		35.1138	2.42605					155.4	2044.91												65.195	14.8928			65.962	51.5325			62.457	23.7733			62.457	32.8599
		35.1323	2.37156					155.6	2022.91												65.28	14.8844			66.048	51.6526			62.528	23.7706			62.528	32.9146
		35.1508	2.31812					155.8	2001.09												65.365	14.8761			66.134	51.7728			62.599	23.7681			62.599	32.9695
		35.1692	2.26571					156	1979.44												65.45	14.8678			66.22	51.8932			62.67	23.7656			62.67	33.0243
		35.1877	2.21432					156.2	1957.96												65.535	14.8597			66.306	52.0137			62.741	23.7632			62.741	33.0793
		35.2062	2.16394					156.4	1936.65												65.62	14.8516			66.392	52.1343			62.812	23.7609			62.812	33.1343
		35.2246	2.11455					156.6	1915.51												65.705	14.8436			66.478	52.2551			62.883	23.7586			62.883	33.1894
		35.2431	2.06613					156.8	1894.55												65.79	14.8357			66.564	52.376			62.954	23.7564			62.954	33.2445
		35.2615	2.01867					157	1873.76												65.875	14.8278			66.65	52.497			63.025	23.7542			63.025	33.2997
		35.28	1.97215					157.2	1853.13												65.96	14.82			66.736	52.6182			63.096	23.7522			63.096	33.355
		35.2985	1.92656					157.4	1832.68												66.045	14.8123			66.822	52.7395			63.167	23.7501			63.167	33.4103
		35.3169	1.88188					157.6	1812.4												66.13	14.8047			66.908	52.861			63.238	23.7482			63.238	33.4657
		35.3354	1.83811					157.8	1792.28												66.215	14.7972			66.994	52.9826			63.309	23.7463			63.309	33.5211
		35.3538	1.79521					158	1772.33												66.3	14.7897			67.08	53.1043			63.38	23.7445			63.38	33.5766
		35.3723	1.75319					158.2	1752.55												66.385	14.7823			67.166	53.2262			63.451	23.7428			63.451	33.6322
		35.3908	1.71203					158.4	1732.94												66.47	14.775			67.252	53.3482			63.522	23.7411			63.522	33.6878
		35.4092	1.6717					158.6	1713.49												66.555	14.7677			67.338	53.4703			63.593	23.7394			63.593	33.7434
		35.4277	1.63221					158.8	1694.21												66.64	14.7606			67.424	53.5926			63.664	23.7379			63.664	33.7992
		35.4462	1.59353					159	1675.09												66.725	14.7534			67.51	53.715			63.735	23.7364			63.735	33.8549
		35.4646	1.55564					159.2	1656.14												66.81	14.7464			67.596	53.8376			63.806	23.7349			63.806	33.9108
		35.4831	1.51855					159.4	1637.35												66.895	14.7395			67.682	53.9603			63.877	23.7336			63.877	33.9666
		35.5015	1.48223					159.6	1618.72												66.98	14.7326			67.768	54.0831			63.948	23.7323			63.948	34.0226
		35.52	1.44667					159.8	1600.25												67.065	14.7258			67.854	54.2061			64.019	23.731			64.019	34.0786
		35.5385	1.41186					160	1581.95												67.15	14.719			67.94	54.3292			64.09	23.7298			64.09	34.1346
		35.5569	1.37779					160.2	1563.8												67.235	14.7124			68.026	54.4525			64.161	23.7287			64.161	34.1907
		35.5754	1.34444					160.4	1545.82												67.32	14.7058			68.112	54.5758			64.232	23.7276			64.232	34.2468
		35.5938	1.31179					160.6	1527.99												67.405	14.6992			68.198	54.6994			64.303	23.7266			64.303	34.303
		35.6123	1.27985					160.8	1510.32												67.49	14.6928			68.284	54.823			64.374	23.7256			64.374	34.3592
		35.6308	1.24859					161	1492.81												67.575	14.6864			68.37	54.9468			64.445	23.7247			64.445	34.4155
		35.6492	1.218					161.2	1475.46												67.66	14.6801			68.456	55.0708			64.516	23.7239			64.516	34.4719
		35.6677	1.18807					161.4	1458.26												67.745	14.6738			68.542	55.1948			64.587	23.7231			64.587	34.5282
		35.6862	1.15879					161.6	1441.22												67.83	14.6676			68.628	55.319			64.658	23.7223			64.658	34.5847
		35.7046	1.13015					161.8	1424.33												67.915	14.6615			68.714	55.4434			64.729	23.7217			64.729	34.6412
		35.7231	1.10214					162	1407.6												68	14.6555			68.8	55.5679			64.8	23.721			64.8	34.6977
		35.7415	1.07474					162.2	1391.02												68.085	14.6495			68.886	55.6925			64.871	23.7205			64.871	34.7542
		35.76	1.04794					162.4	1374.59												68.17	14.6436			68.972	55.8173			64.942	23.72			64.942	34.8108
		35.7785	1.02173					162.6	1358.31												68.255	14.6377			69.058	55.9422			65.013	23.7195			65.013	34.8675
		35.7969	0.996109					162.8	1342.19												68.34	14.6319			69.144	56.0672			65.084	23.7191			65.084	34.9242
		35.8154	0.971055					163	1326.21												68.425	14.6262			69.23	56.1924			65.155	23.7187			65.155	34.9809
		35.8338	0.94656					163.2	1310.39												68.51	14.6206			69.316	56.3177			65.226	23.7184			65.226	35.0377
		35.8523	0.922615					163.4	1294.71												68.595	14.615			69.402	56.4431			65.297	23.7182			65.297	35.0945
		35.8708	0.899209					163.6	1279.18												68.68	14.6095			69.488	56.5687			65.368	23.718			65.368	35.1514
		35.8892	0.876331					163.8	1263.79												68.765	14.604			69.574	56.6944			65.439	23.7179			65.439	35.2083
		35.9077	0.853971					164	1248.56												68.85	14.5986			69.66	56.8203			65.51	23.7178			65.51	35.2652
		35.9262	0.83212					164.2	1233.46												68.935	14.5933			69.746	56.9463			65.581	23.7177			65.581	35.3222
		35.9446	0.810768					164.4	1218.51												69.02	14.588			69.832	57.0724			65.652	23.7177			65.652	35.3792
		35.9631	0.789905					164.6	1203.71												69.105	14.5828			69.918	57.1987			65.723	23.7178			65.723	35.4363
		35.9815	0.769522					164.8	1189.05												69.19	14.5777			70.004	57.3251			65.794	23.7179			65.794	35.4934
		36	0.749608					165	1174.53												69.275	14.5726			70.09	57.4517			65.865	23.718			65.865	35.5505
		36.0185	0.730156					165.2	1160.15												69.36	14.5676			70.176	57.5784			65.936	23.7182			65.936	35.6077
		36.0369	0.711155					165.4	1145.91												69.445	14.5627			70.262	57.7052			66.007	23.7185			66.007	35.6649
		36.0554	0.692597					165.6	1131.81												69.53	14.5578			70.348	57.8322			66.078	23.7188			66.078	35.7221
		36.0738	0.674473					165.8	1117.85												69.615	14.553			70.434	57.9593			66.149	23.7191			66.149	35.7794
		36.0923	0.656775					166	1104.02												69.7	14.5482			70.52	58.0865			66.22	23.7195			66.22	35.8367
		36.1108	0.639493					166.2	1090.34												69.785	14.5435			70.606	58.2139			66.291	23.7199			66.291	35.894
		36.1292	0.62262					166.4	1076.79												69.87	14.5388			70.692	58.3414			66.362	23.7204			66.362	35.9514
		36.1477	0.606147					166.6	1063.37												69.955	14.5343			70.778	58.469			66.433	23.7209			66.433	36.0088
		36.1662	0.590066					166.8	1050.09												70.04	14.5297			70.864	58.5968			66.504	23.7215			66.504	36.0662
		36.1846	0.574368					167	1036.94												70.125	14.5253			70.95	58.7248			66.575	23.7221			66.575	36.1237
		36.2031	0.559047					167.2	1023.93												70.21	14.5209			71.036	58.8528			66.646	23.7228			66.646	36.1812
		36.2215	0.544093					167.4	1011.04												70.295	14.5165			71.122	58.981			66.717	23.7235			66.717	36.2387
		36.24	0.5295					167.6	998.291												70.38	14.5122			71.208	59.1094			66.788	23.7242			66.788	36.2962
		36.2585	0.515261					167.8	985.669												70.465	14.508			71.294	59.2379			66.859	23.725			66.859	36.3538
		36.2769	0.501367					168	973.175												70.55	14.5038			71.38	59.3665			66.93	23.7258			66.93	36.4114
		36.2954	0.487811					168.2	960.81												70.635	14.4997			71.466	59.4952			67.001	23.7267			67.001	36.469
		36.3138	0.474586					168.4	948.573												70.72	14.4956			71.552	59.6241			67.072	23.7276			67.072	36.5267
		36.3323	0.461685					168.6	936.461												70.805	14.4916			71.638	59.7531			67.143	23.7285			67.143	36.5843
		36.3508	0.449102					168.8	924.476												70.89	14.4877			71.724	59.8823			67.214	23.7295			67.214	36.6421
		36.3692	0.436829					169	912.616												70.975	14.4838			71.81	60.0116			67.285	23.7305			67.285	36.6998
		36.3877	0.42486					169.2	900.879												71.06	14.48			71.896	60.1411			67.356	23.7316			67.356	36.7575
		36.4062	0.413188					169.4	889.266												71.145	14.4762			71.982	60.2706			67.427	23.7327			67.427	36.8153
		36.4246	0.401807					169.6	877.774												71.23	14.4725			72.068	60.4004			67.498	23.7338			67.498	36.8731
		36.4431	0.39071					169.8	866.405												71.315	14.4688			72.154	60.5302			67.569	23.735			67.569	36.9309
		36.4615	0.379891					170	855.155												71.4	14.4652			72.24	60.6602			67.64	23.7362			67.64	36.9887
		36.48	0.369345					170.2	844.026												71.485	14.4616			72.326	60.7903			67.711	23.7375			67.711	37.0466
		36.4985	0.359064					170.4	833.015												71.57	14.4581			72.412	60.9206			67.782	23.7387			67.782	37.1045
		36.5169	0.349044					170.6	822.122												71.655	14.4547			72.498	61.051			67.853	23.7401			67.853	37.1624
		36.5354	0.339278					170.8	811.346												71.74	14.4513			72.584	61.1816			67.924	23.7414			67.924	37.2203
		36.5538	0.32976					171	800.687												71.825	14.4479			72.67	61.3122			67.995	23.7428			67.995	37.2782
		36.5723	0.320486					171.2	790.143												71.91	14.4447			72.756	61.4431			68.066	23.7442			68.066	37.3362
		36.5908	0.31145					171.4	779.713												71.995	14.4414			72.842	61.574			68.137	23.7457			68.137	37.3941
		36.6092	0.302645					171.6	769.396												72.08	14.4382			72.928	61.7051			68.208	23.7472			68.208	37.4521
		36.6277	0.294068					171.8	759.193												72.165	14.4351			73.014	61.8363			68.279	23.7487			68.279	37.5101
		36.6462	0.285712					172	749.101												72.25	14.432			73.1	61.9677			68.35	23.7502			68.35	37.5681
		36.6646	0.277574					172.2	739.121												72.335	14.429			73.186	62.0992			68.421	23.7518			68.421	37.6262
		36.6831	0.269647					172.4	729.251												72.42	14.426			73.272	62.2309			68.492	23.7534			68.492	37.6842
		36.7015	0.261926					172.6	719.489												72.505	14.4231			73.358	62.3626			68.563	23.7551			68.563	37.7423
		36.72	0.254408					172.8	709.837												72.59	14.4202			73.444	62.4946			68.634	23.7568			68.634	37.8003
		36.7385	0.247088					173	700.292												72.675	14.4174			73.53	62.6266			68.705	23.7585			68.705	37.8584
		36.7569	0.23996					173.2	690.854												72.76	14.4146			73.616	62.7588			68.776	23.7602			68.776	37.9165
		36.7754	0.23302					173.4	681.521												72.845	14.4119			73.702	62.8912			68.847	23.762			68.847	37.9746
		36.7938	0.226264					173.6	672.294												72.93	14.4093			73.788	63.0236			68.918	23.7638			68.918	38.0327
		36.8123	0.219688					173.8	663.171												73.015	14.4066			73.874	63.1562			68.989	23.7656			68.989	38.0908
		36.8308	0.213287					174	654.151												73.1	14.4041			73.96	63.289			69.06	23.7675			69.06	38.149
		36.8492	0.207057					174.2	645.233												73.185	14.4015			74.046	63.4219			69.131	23.7693			69.131	38.2071
		36.8677	0.200994					174.4	636.418												73.27	14.3991			74.132	63.5549			69.202	23.7713			69.202	38.2652
		36.8862	0.195094					174.6	627.703												73.355	14.3966			74.218	63.688			69.273	23.7732			69.273	38.3234
		36.9046	0.189353					174.8	619.088												73.44	14.3943			74.304	63.8213			69.344	23.7751			69.344	38.3815
		36.9231	0.183767					175	610.572												73.525	14.3919			74.39	63.9548			69.415	23.7771			69.415	38.4397
		36.9415	0.178333					175.2	602.155												73.61	14.3897			74.476	64.0884			69.486	23.7791			69.486	38.4979
		36.96	0.173047					175.4	593.835												73.695	14.3874			74.562	64.2221			69.557	23.7812			69.557	38.5561
		36.9785	0.167905					175.6	585.611												73.78	14.3853			74.648	64.3559			69.628	23.7832			69.628	38.6142
		36.9969	0.162903					175.8	577.484												73.865	14.3831			74.734	64.4899			69.699	23.7853			69.699	38.6724
		37.0154	0.158039					176	569.451												73.95	14.381			74.82	64.624			69.77	23.7874			69.77	38.7306
		37.0338	0.153309					176.2	561.513												74.035	14.379			74.906	64.7583			69.841	23.7895			69.841	38.7888
		37.0523	0.148709					176.4	553.668												74.12	14.377			74.992	64.8927			69.912	23.7917			69.912	38.847
		37.0708	0.144236					176.6	545.916												74.205	14.375			75.078	65.0272			69.983	23.7939			69.983	38.9051
		37.0892	0.139888					176.8	538.255												74.29	14.3731			75.164	65.1619			70.054	23.796			70.054	38.9633
		37.1077	0.13566					177	530.685												74.375	14.3713			75.25	65.2967			70.125	23.7983			70.125	39.0215
		37.1262	0.13155					177.2	523.205												74.46	14.3695			75.336	65.4317			70.196	23.8005			70.196	39.0797
		37.1446	0.127556					177.4	515.815												74.545	14.3677			75.422	65.5667			70.267	23.8027			70.267	39.1379
		37.1631	0.123673					177.6	508.513												74.63	14.366			75.508	65.702			70.338	23.805			70.338	39.1961
		37.1815	0.1199					177.8	501.298												74.715	14.3643			75.594	65.8373			70.409	23.8073			70.409	39.2542
		37.2	0.116233					178	494.171												74.8	14.3627			75.68	65.9728			70.48	23.8096			70.48	39.3124
		37.2185	0.11267					178.2	487.13												74.885	14.3611			75.766	66.1085			70.551	23.8119			70.551	39.3706
		37.2369	0.109208					178.4	480.174												74.97	14.3595			75.852	66.2442			70.622	23.8143			70.622	39.4288
		37.2554	0.105845					178.6	473.302												75.055	14.358			75.938	66.3802			70.693	23.8166			70.693	39.4869
		37.2738	0.102577					178.8	466.514												75.14	14.3566			76.024	66.5162			70.764	23.819			70.764	39.5451
		37.2923	0.0994032					179	459.81												75.225	14.3552			76.11	66.6524			70.835	23.8214			70.835	39.6032
		37.3108	0.0963202					179.2	453.187												75.31	14.3538			76.196	66.7887			70.906	23.8238			70.906	39.6614
		37.3292	0.0933259					179.4	446.646												75.395	14.3525			76.282	66.9252			70.977	23.8263			70.977	39.7195
		37.3477	0.0904179					179.6	440.185												75.48	14.3512			76.368	67.0618			71.048	23.8287			71.048	39.7776
		37.3662	0.087594					179.8	433.805												75.565	14.35			76.454	67.1985			71.119	23.8311			71.119	39.8357
		37.3846	0.0848519					180	427.503												75.65	14.3488			76.54	67.3354			71.19	23.8336			71.19	39.8938
		37.4031	0.0821896					180.2	421.28												75.735	14.3476			76.626	67.4724			71.261	23.8361			71.261	39.9519
		37.4215	0.0796049					180.4	415.134												75.82	14.3465			76.712	67.6096			71.332	23.8386			71.332	40.01
		37.44	0.0770957					180.6	409.066												75.905	14.3454			76.798	67.7469			71.403	23.8411			71.403	40.0681
		37.4585	0.0746601					180.8	403.073												75.99	14.3444			76.884	67.8843			71.474	23.8436			71.474	40.1262
		37.4769	0.072296					181	397.156												76.075	14.3434			76.97	68.0219			71.545	23.8462			71.545	40.1842
		37.4954	0.0700016					181.2	391.313												76.16	14.3425			77.056	68.1596			71.616	23.8487			71.616	40.2423
		37.5138	0.0677749					181.4	385.544												76.245	14.3416			77.142	68.2974			71.687	23.8513			71.687	40.3004
		37.5323	0.0656142					181.6	379.849												76.33	14.3407			77.228	68.4354			71.758	23.8539			71.758	40.3584
		37.5508	0.0635176					181.8	374.226												76.415	14.3399			77.314	68.5735			71.829	23.8565			71.829	40.4164
		37.5692	0.0614835					182	368.674												76.5	14.3391			77.4	68.7118			71.9	23.8591			71.9	40.4745
		37.5877	0.05951					182.2	363.194												76.585	14.3384			77.486	68.8501			71.971	23.8617			71.971	40.5325
		37.6062	0.0575957					182.4	357.784												76.67	14.3377			77.572	68.9887			72.042	23.8643			72.042	40.5905
		37.6246	0.0557387					182.6	352.443												76.755	14.337			77.658	69.1273			72.113	23.867			72.113	40.6485
		37.6431	0.0539376					182.8	347.171												76.84	14.3364			77.744	69.2661			72.184	23.8696			72.184	40.7065
		37.6615	0.0521908					183	341.968												76.925	14.3358			77.83	69.4051			72.255	23.8723			72.255	40.7645
		37.68	0.0504968					183.2	336.832												77.01	14.3352			77.916	69.5442			72.326	23.875			72.326	40.8225
		37.6985	0.0488542					183.4	331.762												77.095	14.3347			78.002	69.6834			72.397	23.8777			72.397	40.8804
		37.7169	0.0472614					183.6	326.759												77.18	14.3343			78.088	69.8227			72.468	23.8804			72.468	40.9384
		37.7354	0.0457172					183.8	321.821												77.265	14.3338			78.174	69.9622			72.539	23.8831			72.539	40.9964
		37.7538	0.0442202					184	316.948												77.35	14.3334			78.26	70.1019			72.61	23.8858			72.61	41.0543
		37.7723	0.042769					184.2	312.139												77.435	14.3331			78.346	70.2416			72.681	23.8886			72.681	41.1123
		37.7908	0.0413623					184.4	307.393												77.52	14.3328			78.432	70.3815			72.752	23.8913			72.752	41.1702
		37.8092	0.0399989					184.6	302.71												77.605	14.3325			78.518	70.5216			72.823	23.8941			72.823	41.2281
		37.8277	0.0386776					184.8	298.089												77.69	14.3323			78.604	70.6618			72.894	23.8969			72.894	41.2861
		37.8462	0.0373972					185	293.529												77.775	14.3321			78.69	70.8021			72.965	23.8997			72.965	41.344
		37.8646	0.0361564					185.2	289.03												77.86	14.3319			78.776	70.9425			73.036	23.9024			73.036	41.4019
		37.8831	0.0349542					185.4	284.591												77.945	14.3318			78.862	71.0831			73.107	23.9053			73.107	41.4598
		37.9015	0.0337895					185.6	280.212												78.03	14.3317			78.948	71.2239			73.178	23.9081			73.178	41.5177
		37.92	0.0326611					185.8	275.891												78.115	14.3316			79.034	71.3647			73.249	23.9109			73.249	41.5756
		37.9385	0.0315681					186	271.628												78.2	14.3316			79.12	71.5058			73.32	23.9138			73.32	41.6335
		37.9569	0.0305094					186.2	267.423												78.285	14.3316			79.206	71.6469			73.391	23.9166			73.391	41.6914
		37.9754	0.0294839					186.4	263.275												78.37	14.3317			79.292	71.7882			73.462	23.9195			73.462	41.7492
		37.9938	0.0284909					186.6	259.183												78.455	14.3318			79.378	71.9296			73.533	23.9223			73.533	41.8071
		38.0123	0.0275292					186.8	255.146												78.54	14.3319			79.464	72.0712			73.604	23.9252			73.604	41.865
		38.0308	0.026598					187	251.165												78.625	14.3321			79.55	72.2129			73.675	23.9281			73.675	41.9228
		38.0492	0.0256964					187.2	247.238												78.71	14.3323			79.636	72.3547			73.746	23.931			73.746	41.9807
		38.0677	0.0248235					187.4	243.365												78.795	14.3325			79.722	72.4967			73.817	23.9339			73.817	42.0385
		38.0862	0.0239785					187.6	239.545												78.88	14.3328			79.808	72.6388			73.888	23.9368			73.888	42.0964
		38.1046	0.0231605					187.8	235.777												78.965	14.3331			79.894	72.781			73.959	23.9398			73.959	42.1542
		38.1231	0.0223687					188	232.062												79.05	14.3334			79.98	72.9234			74.03	23.9427			74.03	42.212
		38.1415	0.0216024					188.2	228.398												79.135	14.3338			80.066	73.0659			74.101	23.9457			74.101	42.2699
		38.16	0.0208608					188.4	224.784												79.22	14.3342			80.152	73.2086			74.172	23.9486			74.172	42.3277
		38.1785	0.0201432					188.6	221.221												79.305	14.3346			80.238	73.3514			74.243	23.9516			74.243	42.3855
		38.1969	0.0194488					188.8	217.708												79.39	14.3351			80.324	73.4943			74.314	23.9546			74.314	42.4433
		38.2154	0.0187769					189	214.244												79.475	14.3356			80.41	73.6374			74.385	23.9575			74.385	42.5011
		38.2338	0.0181269					189.2	210.828												79.56	14.3362			80.496	73.7806			74.456	23.9605			74.456	42.5589
		38.2523	0.0174981					189.4	207.46												79.645	14.3367			80.582	73.924			74.527	23.9635			74.527	42.6167
		38.2708	0.0168899					189.6	204.14												79.73	14.3373			80.668	74.0674			74.598	23.9665			74.598	42.6745
		38.2892	0.0163016					189.8	200.867												79.815	14.338			80.754	74.2111			74.669	23.9696			74.669	42.7323
		38.3077	0.0157326					190	197.64												79.9	14.3387			80.84	74.3548			74.74	23.9726			74.74	42.79
		38.3262	0.0151823					190.2	194.458												79.985	14.3394			80.926	74.4987			74.811	23.9756			74.811	42.8478
		38.3446	0.0146502					190.4	191.322												80.07	14.3401			81.012	74.6428			74.882	23.9787			74.882	42.9056
		38.3631	0.0141357					190.6	188.23												80.155	14.3409			81.098	74.7869			74.953	23.9817			74.953	42.9634
		38.3815	0.0136382					190.8	185.183												80.24	14.3417			81.184	74.9312			75.024	23.9848			75.024	43.0211
		38.4	0.0131573					191	182.179												80.325	14.3425			81.27	75.0757			75.095	23.9878			75.095	43.0789
		38.4185	0.0126924					191.2	179.219												80.41	14.3434			81.356	75.2203			75.166	23.9909			75.166	43.1366
		38.4369	0.012243					191.4	176.301												80.495	14.3443			81.442	75.365			75.237	23.994			75.237	43.1944
		38.4554	0.0118086					191.6	173.425												80.58	14.3453			81.528	75.5099			75.308	23.9971			75.308	43.2521
		38.4738	0.0113888					191.8	170.591												80.665	14.3462			81.614	75.6549			75.379	24.0001			75.379	43.3099
		38.4923	0.0109831					192	167.798												80.75	14.3472			81.7	75.8			75.45	24.0032			75.45	43.3676
		38.5108	0.010591					192.2	165.045												80.835	14.3482			81.786	75.9453			75.521	24.0063			75.521	43.4253
		38.5292	0.0102122					192.4	162.332												80.92	14.3493			81.872	76.0907			75.592	24.0095			75.592	43.4831
		38.5477	0.00984623					192.6	159.659												81.005	14.3504			81.958	76.2363			75.663	24.0126			75.663	43.5408
		38.5662	0.00949265					192.8	157.025												81.09	14.3515			82.044	76.3819			75.734	24.0157			75.734	43.5985
		38.5846	0.00915109					193	154.43												81.175	14.3527			82.13	76.5278			75.805	24.0188			75.805	43.6562
		38.6031	0.00882116					193.2	151.873												81.26	14.3539			82.216	76.6737			75.876	24.022			75.876	43.7139
		38.6215	0.00850249					193.4	149.354												81.345	14.3551			82.302	76.8198			75.947	24.0251			75.947	43.7717
		38.64	0.00819472					193.6	146.871												81.43	14.3563			82.388	76.9661			76.018	24.0282			76.018	43.8294
		38.6585	0.0078975					193.8	144.426												81.515	14.3576			82.474	77.1125			76.089	24.0314			76.089	43.8871
		38.6769	0.0076105					194	142.017												81.6	14.3589			82.56	77.259			76.16	24.0345			76.16	43.9448
		38.6954	0.00733338					194.2	139.643												81.685	14.3602			82.646	77.4056			76.231	24.0377			76.231	44.0025
		38.7138	0.00706582					194.4	137.305												81.77	14.3616			82.732	77.5524			76.302	24.0409			76.302	44.0602
		38.7323	0.00680752					194.6	135.002												81.855	14.363			82.818	77.6993			76.373	24.044			76.373	44.1179
		38.7508	0.00655818					194.8	132.733												81.94	14.3644			82.904	77.8464			76.444	24.0472			76.444	44.1756
		38.7692	0.00631749					195	130.499												82.025	14.3659			82.99	77.9936			76.515	24.0504			76.515	44.2332
		38.7877	0.00608519					195.2	128.298												82.11	14.3673			83.076	78.1409			76.586	24.0536			76.586	44.2909
		38.8062	0.00586099					195.4	126.13												82.195	14.3688			83.162	78.2884			76.657	24.0568			76.657	44.3486
		38.8246	0.00564463					195.6	123.995												82.28	14.3704			83.248	78.436			76.728	24.06			76.728	44.4063
		38.8431	0.00543586					195.8	121.892												82.365	14.372			83.334	78.5838			76.799	24.0632			76.799	44.464
		38.8615	0.00523441					196	119.821												82.45	14.3736			83.42	78.7317			76.87	24.0664			76.87	44.5216
		38.88	0.00504006					196.2	117.782												82.535	14.3752			83.506	78.8797			76.941	24.0696			76.941	44.5793
		38.8985	0.00485256					196.4	115.774												82.62	14.3768			83.592	79.0279			77.012	24.0728			77.012	44.637
		38.9169	0.00467169					196.6	113.796												82.705	14.3785			83.678	79.1762			77.083	24.076			77.083	44.6947
		38.9354	0.00449722					196.8	111.849												82.79	14.3802			83.764	79.3246			77.154	24.0792			77.154	44.7523
		38.9538	0.00432895					197	109.931												82.875	14.382			83.85	79.4732			77.225	24.0824			77.225	44.81
		38.9723	0.00416666					197.2	108.044												82.96	14.3837			83.936	79.6219			77.296	24.0857			77.296	44.8677
		38.9908	0.00401016					197.4	106.185												83.045	14.3855			84.022	79.7708			77.367	24.0889			77.367	44.9253
		39.0092	0.00385925					197.6	104.355												83.13	14.3873			84.108	79.9198			77.438	24.0921			77.438	44.983
		39.0277	0.00371374					197.8	102.553												83.215	14.3892			84.194	80.0689			77.509	24.0953			77.509	45.0406
		39.0462	0.00357345					198	100.779												83.3	14.391			84.28	80.2182			77.58	24.0986			77.58	45.0983
		39.0646	0.00343821					198.2	99.0329												83.385	14.3929			84.366	80.3676			77.651	24.1018			77.651	45.1559
		39.0831	0.00330784					198.4	97.3139												83.47	14.3949			84.452	80.5171			77.722	24.1051			77.722	45.2136
		39.1015	0.00318217					198.6	95.6218												83.555	14.3968			84.538	80.6668			77.793	24.1083			77.793	45.2712
		39.12	0.00306105					198.8	93.9561												83.64	14.3988			84.624	80.8166			77.864	24.1115			77.864	45.3289
		39.1385	0.00294432					199	92.3165												83.725	14.4008			84.71	80.9666			77.935	24.1148			77.935	45.3865
		39.1569	0.00283183					199.2	90.7028												83.81	14.4028			84.796	81.1167			78.006	24.118			78.006	45.4442
		39.1754	0.00272344					199.4	89.1144												83.895	14.4049			84.882	81.2669			78.077	24.1213			78.077	45.5018
		39.1938	0.002619					199.6	87.5512												83.98	14.407			84.968	81.4173			78.148	24.1245			78.148	45.5595
		39.2123	0.00251838					199.8	86.0126												84.065	14.4091			85.054	81.5678			78.219	24.1278			78.219	45.6171
		39.2308	0.00242144					200	84.4985												84.15	14.4112			85.14	81.7184			78.29	24.131			78.29	45.6748
																					84.235	14.4134			85.226	81.8692			78.361	24.1343			78.361	45.7324
																					84.32	14.4156			85.312	82.0201			78.432	24.1376			78.432	45.7901
																					84.405	14.4178			85.398	82.1712			78.503	24.1408			78.503	45.8477
																					84.49	14.4201			85.484	82.3224			78.574	24.1441			78.574	45.9053
																					84.575	14.4223			85.57	82.4737			78.645	24.1473			78.645	45.963
																					84.66	14.4246			85.656	82.6252			78.716	24.1506			78.716	46.0206
																					84.745	14.4269			85.742	82.7768			78.787	24.1539			78.787	46.0783
																					84.83	14.4293			85.828	82.9286			78.858	24.1571			78.858	46.1359
																					84.915	14.4316			85.914	83.0805			78.929	24.1604			78.929	46.1935
																					85	14.434			86	83.2325			79	24.1637			79	46.2512
