# Supplementary material for: The hierarchical assembly of septins revealed by high-speed AFM
Source: Nat Commun. 2020 Oct 8;11:5062. doi: 10.1038/s41467-020-18778-x (PMC7545167; doi:10.1038/s41467-020-18778-x)
Supplement: Supplementary file 10 — Source Data [file 41467_2020_18778_MOESM10_ESM.zip › Septin source data/Figure SI/Fig. S1/Fig. S1b.xlsx]

## Sheet: Tabelle1
Length distribution (nm)		Fitting of 1mer _X(nm)	Fitting of 1mer _Y(nm)		Fitting of 2mer _X(nm)	Fitting of 2mer _Y(nm)		Fitting of 3mer _X(nm)	Fitting of 3mer _Y(nm)		Fitting of 4mer _X(nm)	Fitting of 4mer _Y(nm)
9		5.52778	9.70426		5	0.000150763		5	1.15003e-13		5	0
8		5.53517	9.79148		5.04	0.00016531		5.04	1.30926e-13		5.04	0
8		5.54256	9.87926		5.08	0.000181194		5.08	1.49014e-13		5.08	0
9		5.54994	9.96761		5.12	0.000198529		5.12	1.69559e-13		5.12	0
9		5.55733	10.0565		5.16	0.000217443		5.16	1.92885e-13		5.16	0
7		5.56472	10.146		5.2	0.00023807		5.2	2.19365e-13		5.2	0
16		5.57211	10.2361		5.24	0.000260556		5.24	2.49415e-13		5.24	0
12		5.5795	10.3267		5.28	0.000285061		5.28	2.83508e-13		5.28	0
8		5.58689	10.4179		5.32	0.000311754		5.32	3.22179e-13		5.32	0
14		5.59428	10.5097		5.36	0.00034082		5.36	3.6603e-13		5.36	0
8		5.60167	10.602		5.4	0.000372457		5.4	4.15743e-13		5.4	0
10		5.60906	10.6949		5.44	0.00040688		5.44	4.72085e-13		5.44	0
7.3		5.61644	10.7884		5.48	0.000444318		5.48	5.35925e-13		5.48	0
7		5.62383	10.8825		5.52	0.000485022		5.52	6.08241e-13		5.52	0
7.5		5.63122	10.9772		5.56	0.000529257		5.56	6.90138e-13		5.56	0
8.7		5.63861	11.0724		5.6	0.000577312		5.6	7.82859e-13		5.6	0
11		5.646	11.1682		5.64	0.000629496		5.64	8.87808e-13		5.64	0
14		5.65339	11.2646		5.68	0.000686142		5.68	1.00657e-12		5.68	0
15		5.66078	11.3616		5.72	0.000747607		5.72	1.14092e-12		5.72	0
7.7		5.66817	11.4591		5.76	0.000814276		5.76	1.29287e-12		5.76	0
8.6		5.67556	11.5573		5.8	0.00088656		5.8	1.46468e-12		5.8	0
9		5.68294	11.656		5.84	0.000964902		5.84	1.65889e-12		5.84	0
10		5.69033	11.7553		5.88	0.00104978		5.88	1.87838e-12		5.88	0
13		5.69772	11.8552		5.92	0.00114169		5.92	2.12635e-12		5.92	0
14		5.70511	11.9556		5.96	0.00124119		5.96	2.40644e-12		5.96	0
10		5.7125	12.0567		6	0.00134886		6	2.72271e-12		6	0
10		5.71989	12.1583		6.04	0.00146533		6.04	3.07977e-12		6.04	0
8		5.72728	12.2605		6.08	0.00159126		6.08	3.48275e-12		6.08	0
12		5.73467	12.3634		6.12	0.00172737		6.12	3.93744e-12		6.12	0
12		5.74206	12.4668		6.16	0.00187443		6.16	4.45035e-12		6.16	0
9		5.74944	12.5707		6.2	0.00203325		6.2	5.02878e-12		6.2	0
10		5.75683	12.6753		6.24	0.00220471		6.24	5.68092e-12		6.24	0
8		5.76422	12.7805		6.28	0.00238974		6.28	6.41597e-12		6.28	0
13		5.77161	12.8862		6.32	0.00258933		6.32	7.24427e-12		6.32	0
8		5.779	12.9926		6.36	0.00280455		6.36	8.17739e-12		6.36	0
8		5.78639	13.0995		6.4	0.00303652		6.4	9.22832e-12		6.4	0
10		5.79378	13.207		6.44	0.00328647		6.44	1.04116e-11		6.44	0
8		5.80117	13.3151		6.48	0.00355566		6.48	1.17437e-11		6.48	0
10		5.80856	13.4238		6.52	0.00384548		6.52	1.32427e-11		6.52	0
9		5.81594	13.5331		6.56	0.00415737		6.56	1.49292e-11		6.56	0
8		5.82333	13.6429		6.6	0.00449288		6.6	1.68261e-11		6.6	0
10		5.83072	13.7534		6.64	0.00485367		6.64	1.89592e-11		6.64	0
9		5.83811	13.8644		6.68	0.00524148		6.68	2.13572e-11		6.68	0
14		5.8455	13.976		6.72	0.00565818		6.72	2.40523e-11		6.72	0
12		5.85289	14.0883		6.76	0.00610572		6.76	2.70805e-11		6.76	0
10		5.86028	14.2011		6.8	0.00658622		6.8	3.04821e-11		6.8	0
10		5.86767	14.3144		6.84	0.00710189		6.84	3.43022e-11		6.84	0
11.3		5.87506	14.4284		6.88	0.00765509		6.88	3.8591e-11		6.88	0
8		5.88244	14.543		6.92	0.00824832		6.92	4.34049e-11		6.92	0
10		5.88983	14.6581		6.96	0.00888421		6.96	4.88067e-11		6.96	0
9		5.89722	14.7739		7	0.00956556		7	5.48665e-11		7	0
9		5.90461	14.8902		7.04	0.0102953		7.04	6.16629e-11		7.04	0
13		5.912	15.0071		7.08	0.0110767		7.08	6.92833e-11		7.08	0
8		5.91939	15.1246		7.12	0.0119129		7.12	7.78254e-11		7.12	0
12		5.92678	15.2426		7.16	0.0128075		7.16	8.7398e-11		7.16	0
12		5.93417	15.3613		7.2	0.0137641		7.2	9.81229e-11		7.2	0
8		5.94156	15.4805		7.24	0.0147867		7.24	1.10135e-10		7.24	0
8		5.94894	15.6003		7.28	0.0158793		7.28	1.23587e-10		7.28	0
7		5.95633	15.7207		7.32	0.0170463		7.32	1.38645e-10		7.32	0
8		5.96372	15.8417		7.36	0.0182924		7.36	1.55498e-10		7.36	0
12		5.97111	15.9632		7.4	0.0196222		7.4	1.74355e-10		7.4	0
10		5.9785	16.0854		7.44	0.0210408		7.44	1.95447e-10		7.44	0
8		5.98589	16.2081		7.48	0.0225536		7.48	2.19036e-10		7.48	0
12		5.99328	16.3313		7.52	0.0241662		7.52	2.45407e-10		7.52	0
9		6.00067	16.4552		7.56	0.0258845		7.56	2.74883e-10		7.56	0
10		6.00806	16.5796		7.6	0.0277146		7.6	3.0782e-10		7.6	0
11		6.01544	16.7046		7.64	0.0296631		7.64	3.44615e-10		7.64	0
8		6.02283	16.8302		7.68	0.0317368		7.68	3.85708e-10		7.68	0
7		6.03022	16.9563		7.72	0.0339429		7.72	4.3159e-10		7.72	0
7		6.03761	17.083		7.76	0.0362888		7.76	4.82805e-10		7.76	0
18		6.045	17.2103		7.8	0.0387824		7.8	5.39959e-10		7.8	0
9		6.05239	17.3381		7.84	0.0414319		7.84	6.03723e-10		7.84	0
9		6.05978	17.4665		7.88	0.044246		7.88	6.74843e-10		7.88	0
8		6.06717	17.5955		7.92	0.0472336		7.92	7.54146e-10		7.92	0
8		6.07456	17.725		7.96	0.0504043		7.96	8.42552e-10		7.96	0
14		6.08194	17.8551		8	0.0537678		8	9.41078e-10		8	0
10		6.08933	17.9857		8.04	0.0573344		8.04	1.05085e-09		8.04	0
17		6.09672	18.1169		8.08	0.0611148		8.08	1.17313e-09		8.08	0
9		6.10411	18.2486		8.12	0.0651204		8.12	1.3093e-09		8.12	0
8		6.1115	18.3809		8.16	0.0693626		8.16	1.4609e-09		8.16	0
9		6.11889	18.5138		8.2	0.0738538		8.2	1.62964e-09		8.2	0
11		6.12628	18.6472		8.24	0.0786065		8.24	1.81739e-09		8.24	0
12		6.13367	18.7811		8.28	0.0836339		8.28	2.02625e-09		8.28	0
9		6.14106	18.9156		8.32	0.0889498		8.32	2.25853e-09		8.32	0
8		6.14844	19.0506		8.36	0.0945684		8.36	2.51679e-09		8.36	0
10		6.15583	19.1862		8.4	0.100505		8.4	2.80386e-09		8.4	0
9		6.16322	19.3223		8.44	0.106774		8.44	3.12287e-09		8.44	0
16		6.17061	19.4589		8.48	0.113392		8.48	3.47727e-09		8.48	0
18		6.178	19.5961		8.52	0.120375		8.52	3.8709e-09		8.52	0
12		6.18539	19.7338		8.56	0.127741		8.56	4.30797e-09		8.56	0
8		6.19278	19.8721		8.6	0.135507		8.6	4.79316e-09		8.6	0
16		6.20017	20.0108		8.64	0.143692		8.64	5.33162e-09		8.64	0
15		6.20756	20.1501		8.68	0.152315		8.68	5.92905e-09		8.68	0
15		6.21494	20.2899		8.72	0.161395		8.72	6.59171e-09		8.72	0
14		6.22233	20.4302		8.76	0.170953		8.76	7.32655e-09		8.76	0
8		6.22972	20.5711		8.8	0.181009		8.8	8.14121e-09		8.8	0
15		6.23711	20.7124		8.84	0.191586		8.84	9.04412e-09		8.84	0
10		6.2445	20.8543		8.88	0.202706		8.88	1.00446e-08		8.88	0
6		6.25189	20.9966		8.92	0.214391		8.92	1.11528e-08		8.92	0
12		6.25928	21.1395		8.96	0.226665		8.96	1.23802e-08		8.96	0
9		6.26667	21.2829		9	0.239554		9	1.3739e-08		9	0
7		6.27406	21.4268		9.04	0.25308		9.04	1.52431e-08		9.04	0
9		6.28144	21.5711		9.08	0.267272		9.08	1.69075e-08		9.08	0
9		6.28883	21.716		9.12	0.282154		9.12	1.87488e-08		9.12	0
5		6.29622	21.8613		9.16	0.297754		9.16	2.07852e-08		9.16	0
16		6.30361	22.0072		9.2	0.314099		9.2	2.30369e-08		9.2	0
9		6.311	22.1535		9.24	0.331219		9.24	2.55259e-08		9.24	0
11		6.31839	22.3003		9.28	0.349142		9.28	2.82766e-08		9.28	0
7		6.32578	22.4476		9.32	0.367898		9.32	3.13156e-08		9.32	0
7		6.33317	22.5953		9.36	0.387518		9.36	3.46722e-08		9.36	0
8		6.34056	22.7435		9.4	0.408032		9.4	3.83788e-08		9.4	0
12		6.34794	22.8922		9.44	0.429473		9.44	4.24707e-08		9.44	0
9		6.35533	23.0414		9.48	0.451871		9.48	4.69867e-08		9.48	0
8		6.36272	23.191		9.52	0.475262		9.52	5.19695e-08		9.52	0
9		6.37011	23.3411		9.56	0.499677		9.56	5.74659e-08		9.56	0
6		6.3775	23.4916		9.6	0.525151		9.6	6.35273e-08		9.6	0
9		6.38489	23.6425		9.64	0.551719		9.64	7.02098e-08		9.64	0
9		6.39228	23.794		9.68	0.579415		9.68	7.75754e-08		9.68	0
8		6.39967	23.9458		9.72	0.608276		9.72	8.56915e-08		9.72	0
8		6.40706	24.0981		9.76	0.638336		9.76	9.46323e-08		9.76	0
12		6.41444	24.2508		9.8	0.669634		9.8	1.04479e-07		9.8	0
8		6.42183	24.404		9.84	0.702204		9.84	1.15321e-07		9.84	0
12		6.42922	24.5575		9.88	0.736085		9.88	1.27254e-07		9.88	0
13		6.43661	24.7115		9.92	0.771314		9.92	1.40387e-07		9.92	0
7		6.444	24.8659		9.96	0.807928		9.96	1.54835e-07		9.96	0
9		6.45139	25.0208		10	0.845966		10	1.70726e-07		10	0
9		6.45878	25.176		10.04	0.885465		10.04	1.88199e-07		10.04	0
6		6.46617	25.3316		10.08	0.926464		10.08	2.07407e-07		10.08	0
15		6.47356	25.4876		10.12	0.969001		10.12	2.28516e-07		10.12	0
15		6.48094	25.6441		10.16	1.01311		10.16	2.51709e-07		10.16	0
14		6.48833	25.8009		10.2	1.05884		10.2	2.77185e-07		10.2	0
8		6.49572	25.9581		10.24	1.10622		10.24	3.0516e-07		10.24	0
9		6.50311	26.1157		10.28	1.15529		10.28	3.35871e-07		10.28	0
14		6.5105	26.2736		10.32	1.20609		10.32	3.69579e-07		10.32	0
8		6.51789	26.4319		10.36	1.25866		10.36	4.06564e-07		10.36	0
7		6.52528	26.5906		10.4	1.31302		10.4	4.47136e-07		10.4	0
9		6.53267	26.7497		10.44	1.36923		10.44	4.91629e-07		10.44	0
8		6.54006	26.9091		10.48	1.42731		10.48	5.40411e-07		10.48	0
13		6.54744	27.0689		10.52	1.4873		10.52	5.93879e-07		10.52	0
9		6.55483	27.229		10.56	1.54924		10.56	6.5247e-07		10.56	0
9		6.56222	27.3894		10.6	1.61315		10.6	7.16656e-07		10.6	0
11		6.56961	27.5502		10.64	1.67908		10.64	7.86953e-07		10.64	0
12		6.577	27.7113		10.68	1.74706		10.68	8.63923e-07		10.68	0
10		6.58439	27.8728		10.72	1.81711		10.72	9.48177e-07		10.72	0
12		6.59178	28.0346		10.76	1.88926		10.76	1.04038e-06		10.76	0
9		6.59917	28.1966		10.8	1.96355		10.8	1.14125e-06		10.8	0
9		6.60656	28.359		10.84	2.04001		10.84	1.25159e-06		10.84	0
8		6.61394	28.5217		10.88	2.11865		10.88	1.37223e-06		10.88	0
18		6.62133	28.6847		10.92	2.1995		10.92	1.50412e-06		10.92	0
17		6.62872	28.848		10.96	2.2826		10.96	1.64825e-06		10.96	0
8		6.63611	29.0116		11	2.36795		11	1.80574e-06		11	0
9		6.6435	29.1755		11.04	2.45558		11.04	1.97776e-06		11.04	0
10		6.65089	29.3396		11.08	2.5455		11.08	2.16561e-06		11.08	0
10		6.65828	29.504		11.12	2.63774		11.12	2.37068e-06		11.12	0
9		6.66567	29.6687		11.16	2.7323		11.16	2.59452e-06		11.16	0
8		6.67306	29.8336		11.2	2.8292		11.2	2.83875e-06		11.2	0
16		6.68044	29.9988		11.24	2.92845		11.24	3.10517e-06		11.24	0
16		6.68783	30.1643		11.28	3.03006		11.28	3.39572e-06		11.28	0
9		6.69522	30.3299		11.32	3.13402		11.32	3.7125e-06		11.32	0
8		6.70261	30.4959		11.36	3.24034		11.36	4.05779e-06		11.36	0
15		6.71	30.662		11.4	3.34903		11.4	4.43404e-06		11.4	0
11		6.71739	30.8284		11.44	3.46008		11.44	4.84394e-06		11.44	0
10		6.72478	30.995		11.48	3.57347		11.48	5.29036e-06		11.48	0
14		6.73217	31.1618		11.52	3.68922		11.52	5.77644e-06		11.52	0
11		6.73956	31.3288		11.56	3.80729		11.56	6.30555e-06		11.56	0
9		6.74694	31.496		11.6	3.92769		11.6	6.88135e-06		11.6	0
9		6.75433	31.6634		11.64	4.05038		11.64	7.50779e-06		11.64	0
11		6.76172	31.831		11.68	4.17536		11.68	8.18916e-06		11.68	0
10		6.76911	31.9987		11.72	4.30259		11.72	8.93005e-06		11.72	0
11		6.7765	32.1667		11.76	4.43204		11.76	9.73547e-06		11.76	0
17		6.78389	32.3348		11.8	4.5637		11.8	1.06108e-05		11.8	0
12		6.79128	32.503		11.84	4.69752		11.84	1.15618e-05		11.84	0
15		6.79867	32.6714		11.88	4.83347		11.88	1.25949e-05		11.88	0
9		6.80606	32.84		11.92	4.9715		11.92	1.37167e-05		11.92	0
13		6.81344	33.0087		11.96	5.11158		11.96	1.49345e-05		11.96	0
17		6.82083	33.1775		12	5.25364		12	1.62563e-05		12	0
13		6.82822	33.3465		12.04	5.39765		12.04	1.76905e-05		12.04	1.44000000000000e-321
17		6.83561	33.5156		12.08	5.54354		12.08	1.92463e-05		12.08	2.71340000000000e-320
18		6.843	33.6848		12.12	5.69126		12.12	2.09336e-05		12.12	5.36773000000000e-319
11		6.85039	33.8541		12.16	5.84075		12.16	2.27628e-05		12.16	1.05410730000000e-317
15		6.85778	34.0235		12.2	5.99193		12.2	2.47456e-05		12.2	2.05784230000000e-316
9		6.86517	34.193		12.24	6.14474		12.24	2.68941e-05		12.24	3.99319278000000e-315
16		6.87256	34.3626		12.28	6.2991		12.28	2.92216e-05		12.28	7.70208014900000e-314
18		6.87994	34.5322		12.32	6.45494		12.32	3.17423e-05		12.32	1.47664276757400e-312
11		6.88733	34.7019		12.36	6.61218		12.36	3.44716e-05		12.36	2.81398972005100e-311
8		6.89472	34.8717		12.4	6.77073		12.4	3.7426e-05		12.4	5.33027021477710e-310
12		6.90211	35.0416		12.44	6.9305		12.44	4.0623e-05		12.44	0
12		6.9095	35.2115		12.48	7.09141		12.48	4.40818e-05		12.48	1.8782e-307
8		6.91689	35.3814		12.52	7.25335		12.52	4.78227e-05		12.52	3.49387e-306
17		6.92428	35.5514		12.56	7.41624		12.56	5.18678e-05		12.56	6.4603e-305
11		6.93167	35.7214		12.6	7.57996		12.6	5.62405e-05		12.6	1.18735e-303
9		6.93906	35.8914		12.64	7.74442		12.64	6.09661e-05		12.64	2.16911e-302
9		6.94644	36.0614		12.68	7.9095		12.68	6.60717e-05		12.68	3.93882e-301
7		6.95383	36.2315		12.72	8.0751		12.72	7.15865e-05		12.72	7.10936e-300
11		6.96122	36.4015		12.76	8.2411		12.76	7.75415e-05		12.76	1.27548e-298
8		6.96861	36.5715		12.8	8.40739		12.8	8.39703e-05		12.8	2.27456e-297
10		6.976	36.7415		12.84	8.57384		12.84	9.09086e-05		12.84	4.03181e-296
19		6.98339	36.9115		12.88	8.74034		12.88	9.83948e-05		12.88	7.10367e-295
14		6.99078	37.0815		12.92	8.90676		12.92	0.00010647		12.92	1.24407e-293
9		6.99817	37.2514		12.96	9.07298		12.96	0.000115178		12.96	2.16564e-292
11		7.00556	37.4212		13	9.23886		13	0.000124567		13	3.74722e-291
9		7.01294	37.591		13.04	9.40427		13.04	0.000134686		13.04	6.44481e-290
8		7.02033	37.7608		13.08	9.56909		13.08	0.000145589		13.08	1.10177e-288
8		7.02772	37.9304		13.12	9.73318		13.12	0.000157335		13.12	1.8722e-287
14		7.03511	38.1		13.16	9.8964		13.16	0.000169984		13.16	3.16222e-286
9		7.0425	38.2695		13.2	10.0586		13.2	0.000183603		13.2	5.30898e-285
8		7.04989	38.4389		13.24	10.2197		13.24	0.000198262		13.24	8.85953e-284
10		7.05728	38.6082		13.28	10.3795		13.28	0.000214036		13.28	1.46957e-282
9		7.06467	38.7774		13.32	10.5379		13.32	0.000231006		13.32	2.42297e-281
9		7.07206	38.9465		13.36	10.6947		13.36	0.000249257		13.36	3.97088e-280
11		7.07944	39.1154		13.4	10.8498		13.4	0.00026888		13.4	6.46852e-279
8		7.08683	39.2842		13.44	11.003		13.44	0.000289973		13.44	1.04738e-277
8		7.09422	39.4529		13.48	11.1543		13.48	0.000312641		13.48	1.6857e-276
8		7.10161	39.6214		13.52	11.3035		13.52	0.000336993		13.52	2.69673e-275
11		7.109	39.7897		13.56	11.4504		13.56	0.000363149		13.56	4.28819e-274
10		7.11639	39.9579		13.6	11.5949		13.6	0.000391234		13.6	6.77783e-273
10		7.12378	40.1259		13.64	11.7368		13.64	0.000421383		13.64	1.06485e-271
10		7.13117	40.2937		13.68	11.8761		13.68	0.000453737		13.68	1.66289e-270
10		7.13856	40.4614		13.72	12.0126		13.72	0.00048845		13.72	2.58118e-269
15		7.14594	40.6288		13.76	12.1461		13.76	0.000525683		13.76	3.98247e-268
10		7.15333	40.796		13.8	12.2765		13.8	0.000565609		13.8	6.10755e-267
9		7.16072	40.963		13.84	12.4037		13.84	0.000608409		13.84	9.31026e-266
12		7.16811	41.1298		13.88	12.5276		13.88	0.00065428		13.88	1.4107e-264
10		7.1755	41.2964		13.92	12.648		13.92	0.000703428		13.92	2.12466e-263
8		7.18289	41.4627		13.96	12.7648		13.96	0.000756073		13.96	3.1807e-262
7		7.19028	41.6287		14	12.8779		14	0.000812448		14	4.73299e-261
6		7.19767	41.7945		14.04	12.9872		14.04	0.000872802		14.04	7.00048e-260
7		7.20506	41.96		14.08	13.0925		14.08	0.000937397		14.08	1.0292e-258
10		7.21244	42.1253		14.12	13.1938		14.12	0.00100651		14.12	1.50401e-257
6		7.21983	42.2903		14.16	13.2909		14.16	0.00108045		14.16	2.18466e-256
10		7.22722	42.4549		14.2	13.3838		14.2	0.00115951		14.2	3.15424e-255
8		7.23461	42.6193		14.24	13.4723		14.24	0.00124404		14.24	4.52674e-254
7		7.242	42.7834		14.28	13.5563		14.28	0.00133439		14.28	6.45738e-253
7		7.24939	42.9471		14.32	13.6358		14.32	0.00143093		14.32	9.15601e-252
8		7.25678	43.1105		14.36	13.7107		14.36	0.00153407		14.36	1.29044e-250
15		7.26417	43.2736		14.4	13.7808		14.4	0.00164421		14.4	1.80778e-249
14		7.27156	43.4364		14.44	13.8462		14.44	0.0017618		14.44	2.5173e-248
9		7.27894	43.5988		14.48	13.9067		14.48	0.00188732		14.48	3.48421e-247
13		7.28633	43.7608		14.52	13.9622		14.52	0.00202125		14.52	4.79349e-246
10		7.29372	43.9225		14.56	14.0128		14.56	0.00216414		14.56	6.55511e-245
15		7.30111	44.0838		14.6	14.0584		14.6	0.00231653		14.6	8.91021e-244
10		7.3085	44.2447		14.64	14.0988		14.64	0.00247901		14.64	1.20386e-242
8		7.31589	44.4052		14.68	14.1341		14.68	0.0026522		14.68	1.61675e-241
5		7.32328	44.5653		14.72	14.1642		14.72	0.00283676		14.72	2.15819e-240
8		7.33067	44.725		14.76	14.1891		14.76	0.00303338		14.76	2.86362e-239
16		7.33806	44.8842		14.8	14.2088		14.8	0.00324279		14.8	3.77678e-238
15		7.34544	45.0431		14.84	14.2232		14.84	0.00346577		14.84	4.95117e-237
14		7.35283	45.2015		14.88	14.2323		14.88	0.00370312		14.88	6.45168e-236
8		7.36022	45.3595		14.92	14.2361		14.92	0.00395571		14.92	8.35637e-235
6		7.36761	45.517		14.96	14.2347		14.96	0.00422443		14.96	1.07583e-233
11		7.375	45.674		15	14.2279		15	0.00451025		15	1.37672e-232
9		7.38239	45.8306		15.04	14.2159		15.04	0.00481417		15.04	1.75118e-231
8		7.38978	45.9867		15.08	14.1986		15.08	0.00513724		15.08	2.21409e-230
6		7.39717	46.1423		15.12	14.176		15.12	0.00548058		15.12	2.78252e-229
14		7.40456	46.2974		15.16	14.1482		15.16	0.00584536		15.16	3.47585e-228
11		7.41194	46.452		15.2	14.1153		15.2	0.0062328		15.2	4.31582e-227
16		7.41933	46.6061		15.24	14.0771		15.24	0.00664422		15.24	5.32654e-226
8		7.42672	46.7597		15.28	14.0339		15.28	0.00708097		15.28	6.53442e-225
17		7.43411	46.9127		15.32	13.9856		15.32	0.00754448		15.32	7.96799e-224
8		7.4415	47.0652		15.36	13.9322		15.36	0.00803626		15.36	9.65762e-223
9		7.44889	47.2172		15.4	13.8739		15.4	0.00855789		15.4	1.16351e-221
11		7.45628	47.3686		15.44	13.8107		15.44	0.00911103		15.44	1.39332e-220
8		7.46367	47.5194		15.48	13.7427		15.48	0.00969741		15.48	1.65849e-219
9		7.47106	47.6697		15.52	13.67		15.52	0.0103189		15.52	1.96224e-218
8		7.47844	47.8194		15.56	13.5925		15.56	0.0109773		15.56	2.30766e-217
9		7.48583	47.9684		15.6	13.5105		15.6	0.0116748		15.6	2.69755e-216
7		7.49322	48.1169		15.64	13.424		15.64	0.0124134		15.64	3.13436e-215
8		7.50061	48.2648		15.68	13.3331		15.68	0.0131953		15.68	3.61999e-214
15		7.508	48.4121		15.72	13.2379		15.72	0.0140229		15.72	4.15571e-213
8		7.51539	48.5587		15.76	13.1384		15.76	0.0148985		15.76	4.74202e-212
9		7.52278	48.7047		15.8	13.0349		15.8	0.0158247		15.8	5.37849e-211
8		7.53017	48.8501		15.84	12.9274		15.84	0.0168041		15.84	6.0637e-210
8		7.53756	48.9948		15.88	12.816		15.88	0.0178396		15.88	6.79508e-209
10		7.54494	49.1389		15.92	12.7008		15.92	0.0189339		15.92	7.56887e-208
9		7.55233	49.2823		15.96	12.582		15.96	0.0200903		15.96	8.38006e-207
9		7.55972	49.425		16	12.4597		16	0.0213117		16	9.22237e-206
11		7.56711	49.5671		16.04	12.3339		16.04	0.0226016		16.04	1.00883e-204
10		7.5745	49.7084		16.08	12.2049		16.08	0.0239634		16.08	1.09692e-203
8		7.58189	49.8491		16.12	12.0728		16.12	0.0254007		16.12	1.18552e-202
7		7.58928	49.989		16.16	11.9377		16.16	0.0269173		16.16	1.27357e-201
16		7.59667	50.1282		16.2	11.7996		16.2	0.028517		16.2	1.35993e-200
10		7.60406	50.2667		16.24	11.6589		16.24	0.030204		16.24	1.44341e-199
11		7.61144	50.4045		16.28	11.5155		16.28	0.0319826		16.28	1.5228e-198
16		7.61883	50.5416		16.32	11.3697		16.32	0.0338572		16.32	1.59689e-197
9		7.62622	50.6778		16.36	11.2215		16.36	0.0358324		16.36	1.66452e-196
43		7.63361	50.8134		16.4	11.0711		16.4	0.0379131		16.4	1.72457e-195
42		7.641	50.9482		16.44	10.9187		16.44	0.0401043		16.44	1.77604e-194
42		7.64839	51.0822		16.48	10.7644		16.48	0.0424111		16.48	1.81804e-193
40		7.65578	51.2154		16.52	10.6084		16.52	0.0448391		16.52	1.84985e-192
40		7.66317	51.3478		16.56	10.4507		16.56	0.0473939		16.56	1.87088e-191
40		7.67056	51.4794		16.6	10.2915		16.6	0.0500813		16.6	1.88078e-190
38		7.67794	51.6103		16.64	10.131		16.64	0.0529074		16.64	1.87935e-189
37		7.68533	51.7403		16.68	9.96928		16.68	0.0558787		16.68	1.86662e-188
36		7.69272	51.8695		16.72	9.80649		16.72	0.0590015		16.72	1.84283e-187
36		7.70011	51.9979		16.76	9.64278		16.76	0.0622829		16.76	1.8084e-186
36		7.7075	52.1254		16.8	9.47827		16.8	0.0657298		16.8	1.76394e-185
36		7.71489	52.2521		16.84	9.31311		16.84	0.0693495		16.84	1.71022e-184
34		7.72228	52.378		16.88	9.14742		16.88	0.0731498		16.88	1.64817e-183
34		7.72967	52.503		16.92	8.98134		16.92	0.0771383		16.92	1.57881e-182
34		7.73706	52.6271		16.96	8.815		16.96	0.0813234		16.96	1.50327e-181
34		7.74444	52.7504		17	8.64852		17	0.0857135		17	1.42273e-180
34		7.75183	52.8727		17.04	8.48203		17.04	0.0903172		17.04	1.33841e-179
33.5		7.75922	52.9942		17.08	8.31565		17.08	0.0951437		17.08	1.25152e-178
33		7.76661	53.1148		17.12	8.1495		17.12	0.100202		17.12	1.16322e-177
32.5		7.774	53.2345		17.16	7.98371		17.16	0.105503		17.16	1.07465e-176
32		7.78139	53.3533		17.2	7.81838		17.2	0.111055		17.2	9.86855e-176
32		7.78878	53.4712		17.24	7.65363		17.24	0.116869		17.24	9.0078e-175
32		7.79617	53.5881		17.28	7.48956		17.28	0.122955		17.28	8.17266e-174
32		7.80356	53.7041		17.32	7.32629		17.32	0.129326		17.32	7.37034e-173
32		7.81094	53.8192		17.36	7.16391		17.36	0.135991		17.36	6.60681e-172
32		7.81833	53.9333		17.4	7.00253		17.4	0.142963		17.4	5.88674e-171
32		7.82572	54.0465		17.44	6.84224		17.44	0.150254		17.44	5.21361e-170
32		7.83311	54.1587		17.48	6.68313		17.48	0.157876		17.48	4.58967e-169
32		7.8405	54.27		17.52	6.52529		17.52	0.165842		17.52	4.0161e-168
32		7.84789	54.3803		17.56	6.36881		17.56	0.174165		17.56	3.49306e-167
32		7.85528	54.4896		17.6	6.21378		17.6	0.182858		17.6	3.01987e-166
32		7.86267	54.5979		17.64	6.06026		17.64	0.191935		17.64	2.59507e-165
32		7.87006	54.7052		17.68	5.90834		17.68	0.201412		17.68	2.21662e-164
32		7.87744	54.8115		17.72	5.75809		17.72	0.211302		17.72	1.88197e-163
32		7.88483	54.9168		17.76	5.60957		17.76	0.22162		17.76	1.58823e-162
32		7.89222	55.0211		17.8	5.46285		17.8	0.232382		17.8	1.33227e-161
32		7.89961	55.1244		17.84	5.31799		17.84	0.243604		17.84	1.11084e-160
32		7.907	55.2266		17.88	5.17505		17.88	0.255302		17.88	9.20645e-160
32		7.91439	55.3279		17.92	5.03407		17.92	0.267493		17.92	7.58422e-159
32		7.92178	55.428		17.96	4.89512		17.96	0.280194		17.96	6.21026e-158
32		7.92917	55.5272		18	4.75823		18	0.293422		18	5.05462e-157
32		7.93656	55.6252		18.04	4.62345		18.04	0.307195		18.04	4.08928e-156
32		7.94394	55.7223		18.08	4.49082		18.08	0.321532		18.08	3.2884e-155
32		7.95133	55.8182		18.12	4.36037		18.12	0.336451		18.12	2.62846e-154
32		7.95872	55.9131		18.16	4.23214		18.16	0.351972		18.16	2.08833e-153
32		7.96611	56.0069		18.2	4.10615		18.2	0.368114		18.2	1.64921e-152
32		7.9735	56.0996		18.24	3.98243		18.24	0.384897		18.24	1.29459e-151
32		7.98089	56.1913		18.28	3.861		18.28	0.402341		18.28	1.01011e-150
32		7.98828	56.2818		18.32	3.74188		18.32	0.420467		18.32	7.834e-150
31		7.99567	56.3713		18.36	3.62509		18.36	0.439297		18.36	6.0392e-149
31		8.00306	56.4596		18.4	3.51064		18.4	0.458852		18.4	4.62758e-148
31		8.01044	56.5468		18.44	3.39854		18.44	0.479154		18.44	3.52459e-147
31		8.01783	56.6329		18.48	3.2888		18.48	0.500225		18.48	2.66835e-146
30		8.02522	56.7179		18.52	3.18141		18.52	0.522088		18.52	2.00797e-145
30		8.03261	56.8018		18.56	3.07639		18.56	0.544765		18.56	1.50193e-144
30		8.04	56.8845		18.6	2.97373		18.6	0.568282		18.6	1.11667e-143
30		8.04739	56.9661		18.64	2.87342		18.64	0.592661		18.64	8.25234e-143
30		8.05478	57.0465		18.68	2.77547		18.68	0.617926		18.68	6.06191e-142
30		8.06217	57.1258		18.72	2.67986		18.72	0.644102		18.72	4.42611e-141
30		8.06956	57.204		18.76	2.58658		18.76	0.671214		18.76	3.21228e-140
30		8.07694	57.281		18.8	2.49562		18.8	0.699287		18.8	2.31732e-139
30		8.08433	57.3568		18.84	2.40696		18.84	0.728346		18.84	1.66164e-138
30		8.09172	57.4314		18.88	2.32059		18.88	0.758417		18.88	1.18432e-137
30		8.09911	57.5049		18.92	2.23649		18.92	0.789526		18.92	8.39031e-137
30		8.1065	57.5772		18.96	2.15463		18.96	0.821699		18.96	5.90838e-136
30		8.11389	57.6483		19	2.075		19	0.854963		19	4.1356e-135
30		8.12128	57.7182		19.04	1.99757		19.04	0.889344		19.04	2.87732e-134
30		8.12867	57.787		19.08	1.92231		19.08	0.924869		19.08	1.98983e-133
29		8.13606	57.8545		19.12	1.8492		19.12	0.961566		19.12	1.36781e-132
29		8.14344	57.9209		19.16	1.77821		19.16	0.99946		19.16	9.34575e-132
29		8.15083	57.986		19.2	1.70931		19.2	1.03858		19.2	6.3472e-131
29		8.15822	58.0499		19.24	1.64247		19.24	1.07895		19.24	4.2848e-130
28.5		8.16561	58.1126		19.28	1.57766		19.28	1.12061		19.28	2.87513e-129
28.5		8.173	58.1741		19.32	1.51484		19.32	1.16357		19.32	1.91763e-128
28		8.18039	58.2344		19.36	1.45398		19.36	1.20787		19.36	1.27131e-127
28		8.18778	58.2934		19.4	1.39504		19.4	1.25353		19.4	8.37757e-127
28		8.19517	58.3512		19.44	1.338		19.44	1.30058		19.44	5.48737e-126
28		8.20256	58.4078		19.48	1.28281		19.48	1.34905		19.48	3.57264e-125
28		8.20994	58.4631		19.52	1.22944		19.52	1.39896		19.52	2.31204e-124
28		8.21733	58.5172		19.56	1.17786		19.56	1.45035		19.56	1.48724e-123
28		8.22472	58.5701		19.6	1.12802		19.6	1.50323		19.6	9.50922e-123
28		8.23211	58.6217		19.64	1.07988		19.64	1.55765		19.64	6.04351e-122
28		8.2395	58.6721		19.68	1.03342		19.68	1.61362		19.68	3.8178e-121
28		8.24689	58.7212		19.72	0.988587		19.72	1.67116		19.72	2.39727e-120
28		8.25428	58.769		19.76	0.945348		19.76	1.73032		19.76	1.49624e-119
28		8.26167	58.8156		19.8	0.903664		19.8	1.7911		19.8	9.28246e-119
27		8.26906	58.8609		19.84	0.863497		19.84	1.85355		19.84	5.72408e-118
27		8.27644	58.905		19.88	0.824809		19.88	1.91767		19.88	3.50855e-117
27		8.28383	58.9478		19.92	0.787561		19.92	1.98351		19.92	2.13762e-116
27		8.29122	58.9893		19.96	0.751715		19.96	2.05107		19.96	1.29453e-115
27		8.29861	59.0295		20	0.717234		20	2.12039		20	7.79243e-115
27		8.306	59.0685		20.04	0.684081		20.04	2.19148		20.04	4.66244e-114
27		8.31339	59.1061		20.08	0.652217		20.08	2.26438		20.08	2.7729e-113
27		8.32078	59.1425		20.12	0.621607		20.12	2.3391		20.12	1.63921e-112
27		8.32817	59.1776		20.16	0.592213		20.16	2.41566		20.16	9.63195e-112
26		8.33556	59.2115		20.2	0.563999		20.2	2.49408		20.2	5.62566e-111
26		8.34294	59.244		20.24	0.536929		20.24	2.57438		20.24	3.26598e-110
26		8.35033	59.2752		20.28	0.510969		20.28	2.65659		20.28	1.88465e-109
26		8.35772	59.3052		20.32	0.486083		20.32	2.74071		20.32	1.08101e-108
26		8.36511	59.3338		20.36	0.462237		20.36	2.82677		20.36	6.16323e-108
26		8.3725	59.3612		20.4	0.439397		20.4	2.91478		20.4	3.49274e-107
26		8.37989	59.3872		20.44	0.417531		20.44	3.00476		20.44	1.96745e-106
26		8.38728	59.412		20.48	0.396606		20.48	3.09671		20.48	1.10159e-105
26		8.39467	59.4354		20.52	0.376589		20.52	3.19065		20.52	6.1308e-105
26		8.40206	59.4576		20.56	0.357449		20.56	3.2866		20.56	3.39152e-104
26		8.40944	59.4784		20.6	0.339156		20.6	3.38456		20.6	1.86488e-103
26		8.41683	59.4979		20.64	0.32168		20.64	3.48454		20.64	1.01926e-102
26		8.42422	59.5161		20.68	0.304991		20.68	3.58655		20.68	5.53734e-102
26		8.43161	59.533		20.72	0.28906		20.72	3.69059		20.72	2.99017e-101
26		8.439	59.5486		20.76	0.273859		20.76	3.79667		20.76	1.60498e-100
26		8.44639	59.5629		20.8	0.259361		20.8	3.9048		20.8	8.56298e-100
26		8.45378	59.5759		20.84	0.24554		20.84	4.01497		20.84	4.54108e-99
26		8.46117	59.5875		20.88	0.232368		20.88	4.12718		20.88	2.39372e-98
26		8.46856	59.5979		20.92	0.219821		20.92	4.24143		20.92	1.2542e-97
26		8.47594	59.6069		20.96	0.207875		20.96	4.35773		20.96	6.53189e-97
26		8.48333	59.6146		21	0.196505		21	4.47606		21	3.38136e-96
26		8.49072	59.621		21.04	0.185687		21.04	4.59641		21.04	1.7399e-95
26		8.49811	59.6261		21.08	0.1754		21.08	4.71879		21.08	8.89889e-95
26		8.5055	59.6299		21.12	0.165621		21.12	4.84318		21.12	4.52405e-94
26		8.51289	59.6323		21.16	0.156329		21.16	4.96956		21.16	2.28612e-93
26		8.52028	59.6334		21.2	0.147504		21.2	5.09792		21.2	1.14828e-92
26		8.52767	59.6332		21.24	0.139125		21.24	5.22826		21.24	5.73298e-92
26		8.53506	59.6317		21.28	0.131173		21.28	5.36054		21.28	2.84505e-91
26		8.54244	59.6289		21.32	0.12363		21.32	5.49475		21.32	1.4034e-90
26		8.54983	59.6247		21.36	0.116477		21.36	5.63087		21.36	6.88097e-90
24.5		8.55722	59.6193		21.4	0.109698		21.4	5.76888		21.4	3.35351e-89
24		8.56461	59.6125		21.44	0.103274		21.44	5.90874		21.44	1.62453e-88
24		8.572	59.6044		21.48	0.0971905		21.48	6.05044		21.48	7.82233e-88
24		8.57939	59.595		21.52	0.0914313		21.52	6.19393		21.52	3.7439e-87
24		8.58678	59.5842		21.56	0.0859815		21.56	6.3392		21.56	1.78112e-86
24		8.59417	59.5722		21.6	0.0808264		21.6	6.48619		21.6	8.42247e-86
24		8.60156	59.5588		21.64	0.0759521		21.64	6.63489		21.64	3.95883e-85
24		8.60894	59.5442		21.68	0.0713453		21.68	6.78524		21.68	1.84958e-84
24		8.61633	59.5282		21.72	0.0669929		21.72	6.93722		21.72	8.58934e-84
24		8.62372	59.5109		21.76	0.0628827		21.76	7.09077		21.76	3.96484e-83
24		8.63111	59.4923		21.8	0.0590027		21.8	7.24584		21.8	1.81916e-82
24		8.6385	59.4724		21.84	0.0553416		21.84	7.40241		21.84	8.29654e-82
24		8.64589	59.4512		21.88	0.0518883		21.88	7.5604		21.88	3.76099e-81
24		8.65328	59.4286		21.92	0.0486324		21.92	7.71978		21.92	1.69468e-80
24		8.66067	59.4048		21.96	0.0455638		21.96	7.88048		21.96	7.59017e-80
24		8.66806	59.3797		22	0.0426731		22	8.04245		22	3.37906e-79
24		8.67544	59.3532		22.04	0.0399508		22.04	8.20564		22.04	1.49527e-78
24		8.68283	59.3255		22.08	0.0373883		22.08	8.36998		22.08	6.57692e-78
24		8.69022	59.2965		22.12	0.0349772		22.12	8.53541		22.12	2.87545e-77
24		8.69761	59.2661		22.16	0.0327094		22.16	8.70187		22.16	1.24959e-76
24		8.705	59.2345		22.2	0.0305772		22.2	8.86929		22.2	5.39772e-76
24		8.71239	59.2016		22.24	0.0285734		22.24	9.03759		22.24	2.31757e-75
24		8.71978	59.1674		22.28	0.026691		22.28	9.20672		22.28	9.89085e-75
24		8.72717	59.1319		22.32	0.0249234		22.32	9.37659		22.32	4.1958e-74
24		8.73456	59.0951		22.36	0.0232641		22.36	9.54713		22.36	1.7692e-73
24		8.74194	59.0571		22.4	0.0217073		22.4	9.71828		22.4	7.41509e-73
23		8.74933	59.0178		22.44	0.0202471		22.44	9.88993		22.44	3.08913e-72
22		8.75672	58.9771		22.48	0.0188781		22.48	10.062		22.48	1.27919e-71
22		8.76411	58.9353		22.52	0.0175951		22.52	10.2345		22.52	5.26521e-71
22		8.7715	58.8921		22.56	0.0163932		22.56	10.4072		22.56	2.15415e-70
22		8.77889	58.8477		22.6	0.0152678		22.6	10.5801		22.6	8.7602e-70
22		8.78628	58.802		22.64	0.0142143		22.64	10.7531		22.64	3.54105e-69
22		8.79367	58.755		22.68	0.0132286		22.68	10.9261		22.68	1.42276e-68
22		8.80106	58.7068		22.72	0.0123066		22.72	11.0991		22.72	5.6821e-68
22		8.80844	58.6573		22.76	0.0114447		22.76	11.2719		22.76	2.25562e-67
21		8.81583	58.6066		22.8	0.0106392		22.8	11.4444		22.8	8.90027e-67
20		8.82322	58.5546		22.84	0.00988668		22.84	11.6165		22.84	3.49076e-66
20		8.83061	58.5014		22.88	0.00918398		22.88	11.7882		22.88	1.36087e-65
20		8.838	58.4469		22.92	0.00852806		22.92	11.9594		22.92	5.27342e-65
20		8.84539	58.3912		22.96	0.00791604		22.96	12.1299		22.96	2.03118e-64
20		8.85278	58.3343		23	0.0073452		23	12.2997		23	7.77649e-64
20		8.86017	58.2761		23.04	0.006813		23.04	12.4686		23.04	2.95937e-63
18		8.86756	58.2167		23.08	0.00631701		23.08	12.6366		23.08	1.11942e-62
16		8.87494	58.1561		23.12	0.00585495		23.12	12.8036		23.12	4.20889e-62
		8.88233	58.0942		23.16	0.00542467		23.16	12.9694		23.16	1.57297e-61
		8.88972	58.0312		23.2	0.00502415		23.2	13.134		23.2	5.84326e-61
		8.89711	57.9669		23.24	0.00465146		23.24	13.2972		23.24	2.15759e-60
		8.9045	57.9014		23.28	0.00430482		23.28	13.459		23.28	7.91884e-60
		8.91189	57.8347		23.32	0.00398253		23.32	13.6193		23.32	2.88891e-59
		8.91928	57.7668		23.36	0.003683		23.36	13.7779		23.36	1.04758e-58
		8.92667	57.6977		23.4	0.00340474		23.4	13.9348		23.4	3.77588e-58
		8.93406	57.6274		23.44	0.00314632		23.44	14.0898		23.44	1.35279e-57
		8.94144	57.556		23.48	0.00290644		23.48	14.2429		23.48	4.8175e-57
		8.94883	57.4833		23.52	0.00268385		23.52	14.3939		23.52	1.70527e-56
		8.95622	57.4095		23.56	0.00247738		23.56	14.5427		23.56	5.99988e-56
		8.96361	57.3345		23.6	0.00228595		23.6	14.6894		23.6	2.09833e-55
		8.971	57.2584		23.64	0.00210853		23.64	14.8336		23.64	7.29429e-55
		8.97839	57.181		23.68	0.00194415		23.68	14.9755		23.68	2.52042e-54
		8.98578	57.1025		23.72	0.00179192		23.72	15.1148		23.72	8.65649e-54
		8.99317	57.0229		23.76	0.001651		23.76	15.2514		23.76	2.95522e-53
		9.00056	56.9421		23.8	0.0015206		23.8	15.3853		23.8	1.00281e-52
		9.00794	56.8602		23.84	0.00139997		23.84	15.5164		23.84	3.38242e-52
		9.01533	56.7771		23.88	0.00128843		23.88	15.6446		23.88	1.13401e-51
		9.02272	56.6929		23.92	0.00118534		23.92	15.7698		23.92	3.77905e-51
		9.03011	56.6076		23.96	0.0010901		23.96	15.8919		23.96	1.25178e-50
		9.0375	56.5212		24	0.00100213		24	16.0108		24	4.12151e-50
		9.04489	56.4336		24.04	0.000920918		24.04	16.1264		24.04	1.34885e-49
		9.05228	56.345		24.08	0.000845973		24.08	16.2386		24.08	4.38782e-49
		9.05967	56.2552		24.12	0.000776839		24.12	16.3475		24.12	1.41878e-48
		9.06706	56.1643		24.16	0.000713089		24.16	16.4528		24.16	4.55995e-48
		9.07444	56.0724		24.2	0.000654328		24.2	16.5545		24.2	1.45675e-47
		9.08183	55.9793		24.24	0.000600185		24.24	16.6526		24.24	4.62583e-47
		9.08922	55.8852		24.28	0.000550318		24.28	16.7469		24.28	1.46007e-46
		9.09661	55.79		24.32	0.000504407		24.32	16.8374		24.32	4.58077e-46
		9.104	55.6937		24.36	0.000462154		24.36	16.9241		24.36	1.42851e-45
		9.11139	55.5964		24.4	0.000423283		24.4	17.0068		24.4	4.42798e-45
		9.11878	55.498		24.44	0.000387537		24.44	17.0855		24.44	1.36429e-44
		9.12617	55.3986		24.48	0.000354678		24.48	17.1601		24.48	4.17822e-44
		9.13356	55.2981		24.52	0.000324484		24.52	17.2307		24.52	1.2719e-43
		9.14094	55.1966		24.56	0.000296751		24.56	17.297		24.56	3.84853e-43
		9.14833	55.094		24.6	0.000271287		24.6	17.3592		24.6	1.15749e-42
		9.15572	54.9904		24.64	0.000247915		24.64	17.417		24.64	3.46033e-42
		9.16311	54.8858		24.68	0.000226473		24.68	17.4706		24.68	1.02825e-41
		9.1705	54.7802		24.72	0.000206809		24.72	17.5198		24.72	3.0371e-41
		9.17789	54.6736		24.76	0.000188782		24.76	17.5646		24.76	8.91661e-41
		9.18528	54.566		24.8	0.000172262		24.8	17.605		24.8	2.60207e-40
		9.19267	54.4574		24.84	0.000157129		24.84	17.6409		24.84	7.54778e-40
		9.20006	54.3478		24.88	0.000143272		24.88	17.6723		24.88	2.1762e-39
		9.20744	54.2372		24.92	0.000130589		24.92	17.6993		24.92	6.23673e-39
		9.21483	54.1257		24.96	0.000118984		24.96	17.7217		24.96	1.77662e-38
		9.22222	54.0132		25	0.000108371		25	17.7395		25	5.03053e-38
		9.22961	53.8997		25.04	9.8667e-05		25.04	17.7528		25.04	1.41583e-37
		9.237	53.7853		25.08	8.97989e-05		25.08	17.7616		25.08	3.96086e-37
		9.24439	53.67		25.12	8.16974e-05		25.12	17.7657		25.12	1.1014e-36
		9.25178	53.5537		25.16	7.42991e-05		25.16	17.7653		25.16	3.04427e-36
		9.25917	53.4365		25.2	6.75457e-05		25.2	17.7603		25.2	8.36372e-36
		9.26656	53.3183		25.24	6.13834e-05		25.24	17.7507		25.24	2.284e-35
		9.27394	53.1993		25.28	5.57625e-05		25.28	17.7365		25.28	6.19971e-35
		9.28133	53.0793		25.32	5.06374e-05		25.32	17.7178		25.32	1.67273e-34
		9.28872	52.9585		25.36	4.59663e-05		25.36	17.6946		25.36	4.48603e-34
		9.29611	52.8367		25.4	4.17106e-05		25.4	17.6668		25.4	1.19585e-33
		9.3035	52.7141		25.44	3.78349e-05		25.44	17.6345		25.44	3.16862e-33
		9.31089	52.5906		25.48	3.43065e-05		25.48	17.5977		25.48	8.34536e-33
		9.31828	52.4662		25.52	3.10955e-05		25.52	17.5565		25.52	2.18473e-32
		9.32567	52.3409		25.56	2.81747e-05		25.56	17.5109		25.56	5.68502e-32
		9.33306	52.2148		25.6	2.55187e-05		25.6	17.4609		25.6	1.47043e-31
		9.34044	52.0879		25.64	2.31045e-05		25.64	17.4065		25.64	3.7804e-31
		9.34783	51.9601		25.68	2.09109e-05		25.68	17.3479		25.68	9.66073e-31
		9.35522	51.8314		25.72	1.89185e-05		25.72	17.2849		25.72	2.45393e-30
		9.36261	51.702		25.76	1.71096e-05		25.76	17.2178		25.76	6.19574e-30
		9.37	51.5717		25.8	1.54679e-05		25.8	17.1465		25.8	1.55491e-29
		9.37739	51.4407		25.84	1.39786e-05		25.84	17.0711		25.84	3.87878e-29
		9.38478	51.3088		25.88	1.26279e-05		25.88	16.9916		25.88	9.61759e-29
		9.39217	51.1761		25.92	1.14035e-05		25.92	16.9082		25.92	2.37037e-28
		9.39956	51.0427		25.96	1.0294e-05		25.96	16.8208		25.96	5.80693e-28
		9.40694	50.9084		26	9.28902e-06		26	16.7296		26	1.41402e-27
		9.41433	50.7734		26.04	8.37901e-06		26.04	16.6345		26.04	3.42251e-27
		9.42172	50.6377		26.08	7.55534e-06		26.08	16.5358		26.08	8.23406e-27
		9.42911	50.5012		26.12	6.81011e-06		26.12	16.4334		26.12	1.96908e-26
		9.4365	50.3639		26.16	6.1361e-06		26.16	16.3274		26.16	4.68048e-26
		9.44389	50.2259		26.2	5.52675e-06		26.2	16.2179		26.2	1.10586e-25
		9.45128	50.0872		26.24	4.97606e-06		26.24	16.105		26.24	2.59708e-25
		9.45867	49.9478		26.28	4.47857e-06		26.28	15.9888		26.28	6.06252e-25
		9.46606	49.8076		26.32	4.02932e-06		26.32	15.8693		26.32	1.40669e-24
		9.47344	49.6667		26.36	3.62379e-06		26.36	15.7466		26.36	3.24434e-24
		9.48083	49.5252		26.4	3.25786e-06		26.4	15.6209		26.4	7.43759e-24
		9.48822	49.3829		26.44	2.92779e-06		26.44	15.4922		26.44	1.6948e-23
		9.49561	49.24		26.48	2.63019e-06		26.48	15.3605		26.48	3.83869e-23
		9.503	49.0964		26.52	2.36196e-06		26.52	15.2261		26.52	8.64228e-23
		9.51039	48.9522		26.56	2.12029e-06		26.56	15.0889		26.56	1.93399e-22
		9.51778	48.8073		26.6	1.90265e-06		26.6	14.9492		26.6	4.30187e-22
		9.52517	48.6617		26.64	1.7067e-06		26.64	14.8069		26.64	9.51134e-22
		9.53256	48.5155		26.68	1.53037e-06		26.68	14.6621		26.68	2.09028e-21
		9.53994	48.3687		26.72	1.37175e-06		26.72	14.5151		26.72	4.56613e-21
		9.54733	48.2212		26.76	1.22911e-06		26.76	14.3658		26.76	9.91452e-21
		9.55472	48.0732		26.8	1.1009e-06		26.8	14.2144		26.8	2.13981e-20
		9.56211	47.9245		26.84	9.85687e-07		26.84	14.0609		26.84	4.59047e-20
		9.5695	47.7752		26.88	8.82208e-07		26.88	13.9056		26.88	9.78856e-20
		9.57689	47.6254		26.92	7.89298e-07		26.92	13.7484		26.92	2.07472e-19
		9.58428	47.4749		26.96	7.05911e-07		26.96	13.5894		26.96	4.37101e-19
		9.59167	47.3239		27	6.31098e-07		27	13.4289		27	9.1534e-19
		9.59906	47.1724		27.04	5.64005e-07		27.04	13.2668		27.04	1.9053e-18
		9.60644	47.0203		27.08	5.03857e-07		27.08	13.1033		27.08	3.94206e-18
		9.61383	46.8676		27.12	4.49956e-07		27.12	12.9385		27.12	8.10706e-18
		9.62122	46.7144		27.16	4.01671e-07		27.16	12.7725		27.16	1.65723e-17
		9.62861	46.5607		27.2	3.58435e-07		27.2	12.6053		27.2	3.3673e-17
		9.636	46.4064		27.24	3.19734e-07		27.24	12.4371		27.24	6.80081e-17
		9.64339	46.2517		27.28	2.85106e-07		27.28	12.268		27.28	1.36527e-16
		9.65078	46.0964		27.32	2.54133e-07		27.32	12.0981		27.32	2.72432e-16
		9.65817	45.9407		27.36	2.26441e-07		27.36	11.9274		27.36	5.4035e-16
		9.66556	45.7844		27.4	2.01691e-07		27.4	11.7562		27.4	1.0653e-15
		9.67294	45.6277		27.44	1.7958e-07		27.44	11.5844		27.44	2.08761e-15
		9.68033	45.4705		27.48	1.59833e-07		27.48	11.4121		27.48	4.06637e-15
		9.68772	45.3129		27.52	1.42205e-07		27.52	11.2396		27.52	7.87305e-15
		9.69511	45.1548		27.56	1.26474e-07		27.56	11.0668		27.56	1.51516e-14
		9.7025	44.9962		27.6	1.12441e-07		27.6	10.8938		27.6	2.89838e-14
		9.70989	44.8373		27.64	9.99286e-08		27.64	10.7208		27.64	5.511e-14
		9.71728	44.6779		27.68	8.87752e-08		27.68	10.5478		27.68	1.04156e-13
		9.72467	44.518		27.72	7.88374e-08		27.72	10.3749		27.72	1.95668e-13
		9.73206	44.3578		27.76	6.9986e-08		27.76	10.2022		27.76	3.65372e-13
		9.73944	44.1972		27.8	6.21053e-08		27.8	10.0298		27.8	6.78155e-13
		9.74683	44.0362		27.84	5.50915e-08		27.84	9.85781		27.84	1.25113e-12
		9.75422	43.8748		27.88	4.88516e-08		27.88	9.68624		27.88	2.29433e-12
		9.76161	43.713		27.92	4.33024e-08		27.92	9.51521		27.92	4.18205e-12
		9.769	43.5509		27.96	3.83693e-08		27.96	9.34478		27.96	7.57707e-12
		9.77639	43.3884		28	3.39855e-08		28	9.17504		28	1.36456e-11
		9.78378	43.2255		28.04	3.00914e-08		28.04	9.00607		28.04	2.44268e-11
		9.79117	43.0623		28.08	2.66335e-08		28.08	8.83792		28.08	4.34628e-11
		9.79856	42.8988		28.12	2.35643e-08		28.12	8.67068		28.12	7.68685e-11
		9.80594	42.735		28.16	2.0841e-08		28.16	8.50441		28.16	1.35132e-10
		9.81333	42.5708		28.2	1.84256e-08		28.2	8.33918		28.2	2.36129e-10
		9.82072	42.4063		28.24	1.6284e-08		28.24	8.17505		28.24	4.10129e-10
		9.82811	42.2416		28.28	1.4386e-08		28.28	8.01208		28.28	7.0806e-10
		9.8355	42.0765		28.32	1.27046e-08		28.32	7.85034		28.32	1.21507e-09
		9.84289	41.9112		28.36	1.12154e-08		28.36	7.68988		28.36	2.07257e-09
		9.85028	41.7456		28.4	9.89718e-09		28.4	7.53076		28.4	3.51397e-09
		9.85767	41.5797		28.44	8.73062e-09		28.44	7.37303		28.44	5.92197e-09
		9.86506	41.4136		28.48	7.69869e-09		28.48	7.21674		28.48	9.92007e-09
		9.87244	41.2472		28.52	6.78621e-09		28.52	7.06194		28.52	1.65174e-08
		9.87983	41.0806		28.56	5.97966e-09		28.56	6.90869		28.56	2.73369e-08
		9.88722	40.9138		28.6	5.26701e-09		28.6	6.75701		28.6	4.49715e-08
		9.89461	40.7467		28.64	4.63757e-09		28.64	6.60697		28.64	7.35367e-08
		9.902	40.5794		28.68	4.08183e-09		28.68	6.45858		28.68	1.19523e-07
		9.90939	40.4119		28.72	3.59136e-09		28.72	6.31191		28.72	1.93097e-07
		9.91678	40.2442		28.76	3.15864e-09		28.76	6.16697		28.76	3.10086e-07
		9.92417	40.0763		28.8	2.77703e-09		28.8	6.02381		28.8	4.94957e-07
		9.93156	39.9083		28.84	2.44061e-09		28.84	5.88246		28.84	7.85295e-07
		9.93894	39.74		28.88	2.14416e-09		28.88	5.74294		28.88	1.23845e-06
		9.94633	39.5717		28.92	1.88301e-09		28.92	5.60528		28.92	1.94134e-06
		9.95372	39.4031		28.96	1.65305e-09		28.96	5.46952		28.96	3.02486e-06
		9.96111	39.2344		29	1.45064e-09		29	5.33566		29	4.68478e-06
		9.9685	39.0655		29.04	1.27254e-09		29.04	5.20374		29.04	7.21195e-06
		9.97589	38.8966		29.08	1.11589e-09		29.08	5.07378		29.08	1.10356e-05
		9.98328	38.7275		29.12	9.78156e-10		29.12	4.94578		29.12	1.67849e-05
		9.99067	38.5582		29.16	8.57107e-10		29.16	4.81977		29.16	2.53759e-05
		9.99806	38.3889		29.2	7.50759e-10		29.2	4.69576		29.2	3.81332e-05
		10.0054	38.2195		29.24	6.57361e-10		29.24	4.57376		29.24	5.69593e-05
		10.0128	38.05		29.28	5.75369e-10		29.28	4.45378		29.28	8.4568e-05
		10.0202	37.8803		29.32	5.03416e-10		29.32	4.33584		29.32	0.000124804
		10.0276	37.7107		29.36	4.40298e-10		29.36	4.21992		29.36	0.000183074
		10.035	37.5409		29.4	3.8495e-10		29.4	4.10605		29.4	0.000266936
		10.0424	37.3711		29.44	3.36435e-10		29.44	3.99422		29.44	0.000386872
		10.0498	37.2012		29.48	2.93925e-10		29.48	3.88443		29.48	0.000557323
		10.0572	37.0313		29.52	2.5669e-10		29.52	3.77669		29.52	0.000798043
		10.0646	36.8613		29.56	2.24089e-10		29.56	3.67099		29.56	0.00113586
		10.0719	36.6913		29.6	1.95556e-10		29.6	3.56732		29.6	0.00160696
		10.0793	36.5213		29.64	1.70593e-10		29.64	3.4657		29.64	0.00225976
		10.0867	36.3513		29.68	1.48761e-10		29.68	3.36609		29.68	0.00315864
		10.0941	36.1813		29.72	1.29674e-10		29.72	3.26851		29.72	0.00438851
		10.1015	36.0112		29.76	1.12995e-10		29.76	3.17294		29.76	0.00606058
		10.1089	35.8412		29.8	9.84241e-11		29.8	3.07937		29.8	0.00831939
		10.1163	35.6712		29.84	8.57004e-11		29.84	2.98779		29.84	0.0113514
		10.1237	35.5012		29.88	7.45938e-11		29.88	2.89818		29.88	0.0153951
		10.1311	35.3312		29.92	6.49025e-11		29.92	2.81054		29.92	0.0207539
		10.1384	35.1613		29.96	5.64493e-11		29.96	2.72484		29.96	0.0278096
		10.1458	34.9914		30	4.90788e-11		30	2.64108		30	0.0370399
		10.1532	34.8216		30.04	4.26548e-11		30.04	2.55923		30.04	0.0490371
		10.1606	34.6518		30.08	3.70579e-11		30.08	2.47928		30.08	0.0645296
		10.168	34.4821		30.12	3.21834e-11		30.12	2.40121		30.12	0.084406
		10.1754	34.3125		30.16	2.79397e-11		30.16	2.32499		30.16	0.109741
		10.1828	34.1429		30.2	2.42465e-11		30.2	2.25062		30.2	0.141821
		10.1902	33.9735		30.24	2.10337e-11		30.24	2.17806		30.24	0.182177
		10.1976	33.8041		30.28	1.82398e-11		30.28	2.1073		30.28	0.232609
		10.2049	33.6348		30.32	1.58112e-11		30.32	2.03831		30.32	0.295215
		10.2123	33.4657		30.36	1.37008e-11		30.36	1.97107		30.36	0.372418
		10.2197	33.2966		30.4	1.18677e-11		30.4	1.90556		30.4	0.466984
		10.2271	33.1277		30.44	1.02761e-11		30.44	1.84175		30.44	0.582041
		10.2345	32.9589		30.48	8.89455e-12		30.48	1.77962		30.48	0.721081
		10.2419	32.7902		30.52	7.69591e-12		30.52	1.71914		30.52	0.887963
		10.2493	32.6217		30.56	6.65633e-12		30.56	1.66029		30.56	1.08689
		10.2567	32.4533		30.6	5.75503e-12		30.6	1.60303		30.6	1.32238
		10.2641	32.2851		30.64	4.97393e-12		30.64	1.54736		30.64	1.59921
		10.2714	32.1171		30.68	4.29724e-12		30.68	1.49323		30.68	1.92236
		10.2788	31.9492		30.72	3.71124e-12		30.72	1.44063		30.72	2.2969
		10.2862	31.7815		30.76	3.20395e-12		30.76	1.38952		30.76	2.72792
		10.2936	31.6139		30.8	2.76498e-12		30.8	1.33988		30.8	3.22032
		10.301	31.4466		30.84	2.38526e-12		30.84	1.29167		30.84	3.77874
		10.3084	31.2794		30.88	2.05693e-12		30.88	1.24489		30.88	4.40732
		10.3158	31.1125		30.92	1.77313e-12		30.92	1.19948		30.92	5.10954
		10.3232	30.9458		30.96	1.52792e-12		30.96	1.15544		30.96	5.88801
		10.3306	30.7792		31	1.31613e-12		31	1.11272		31	6.74427
		10.3379	30.6129		31.04	1.13327e-12		31.04	1.07131		31.04	7.67859
		10.3453	30.4469		31.08	9.75461e-13		31.08	1.03117		31.08	8.68975
		10.3527	30.281		31.12	8.39313e-13		31.12	0.992284		31.12	9.77491
		10.3601	30.1154		31.16	7.21899e-13		31.16	0.954616		31.16	10.9294
		10.3675	29.95		31.2	6.20679e-13		31.2	0.918141		31.2	12.1468
		10.3749	29.7849		31.24	5.33453e-13		31.24	0.882831		31.24	13.4186
		10.3823	29.62		31.28	4.58315e-13		31.28	0.848661		31.28	14.7343
		10.3897	29.4554		31.32	3.93614e-13		31.32	0.815603		31.32	16.0818
		10.3971	29.2911		31.36	3.37921e-13		31.36	0.783631		31.36	17.4469
		10.4044	29.1271		31.4	2.90001e-13		31.4	0.752718		31.4	18.814
		10.4118	28.9633		31.44	2.48783e-13		31.44	0.722838		31.44	20.1662
		10.4192	28.7998		31.48	2.13344e-13		31.48	0.693965		31.48	21.4855
		10.4266	28.6366		31.52	1.82886e-13		31.52	0.666074		31.52	22.7535
		10.434	28.4737		31.56	1.56718e-13		31.56	0.639139		31.56	23.9513
		10.4414	28.3111		31.6	1.34244e-13		31.6	0.613135		31.6	25.0606
		10.4488	28.1488		31.64	1.1495e-13		31.64	0.588037		31.64	26.0634
		10.4562	27.9868		31.68	9.83923e-14		31.68	0.563821		31.68	26.9434
		10.4636	27.8251		31.72	8.41885e-14		31.72	0.540463		31.72	27.6855
		10.4709	27.6637		31.76	7.20083e-14		31.76	0.517939		31.76	28.277
		10.4783	27.5027		31.8	6.15674e-14		31.8	0.496226		31.8	28.7073
		10.4857	27.342		31.84	5.26209e-14		31.84	0.475301		31.84	28.9689
		10.4931	27.1817		31.88	4.49576e-14		31.88	0.455141		31.88	29.057
		10.5005	27.0217		31.92	3.83961e-14		31.92	0.435723		31.92	28.97
		10.5079	26.862		31.96	3.27801e-14		31.96	0.417026		31.96	28.7096
		10.5153	26.7027		32	2.79751e-14		32	0.399029		32	28.2804
		10.5227	26.5437		32.04	2.38655e-14		32.04	0.38171		32.04	27.69
		10.5301	26.3852		32.08	2.03521e-14		32.08	0.365048		32.08	26.9488
		10.5374	26.2269		32.12	1.73494e-14		32.12	0.349024		32.12	26.0697
		10.5448	26.0691		32.16	1.47843e-14		32.16	0.333617		32.16	25.0676
		10.5522	25.9116		32.2	1.25937e-14		32.2	0.318808		32.2	23.959
		10.5596	25.7545		32.24	1.07237e-14		32.24	0.304578		32.24	22.7617
		10.567	25.5978		32.28	9.12803e-15		32.28	0.290908		32.28	21.4941
		10.5744	25.4415		32.32	7.76687e-15		32.32	0.27778		32.32	20.1751
		10.5818	25.2856		32.36	6.60623e-15		32.36	0.265176		32.36	18.8231
		10.5892	25.1301		32.4	5.61694e-15		32.4	0.253078		32.4	17.456
		10.5966	24.975		32.44	4.77402e-15		32.44	0.241471		32.44	16.0908
		10.6039	24.8203		32.48	4.05609e-15		32.48	0.230336		32.48	14.7432
		10.6113	24.666		32.52	3.44484e-15		32.52	0.219658		32.52	13.4272
		10.6187	24.5121		32.56	2.92462e-15		32.56	0.209421		32.56	12.1551
		10.6261	24.3587		32.6	2.48204e-15		32.6	0.199609		32.6	10.9373
		10.6335	24.2057		32.64	2.10565e-15		32.64	0.190209		32.64	9.78236
		10.6409	24.0531		32.68	1.78567e-15		32.68	0.181204		32.68	8.69672
		10.6483	23.9009		32.72	1.51376e-15		32.72	0.172581		32.72	7.68506
		10.6557	23.7492		32.76	1.28277e-15		32.76	0.164326		32.76	6.75023
		10.6631	23.5979		32.8	1.08663e-15		32.8	0.156426		32.8	5.89345
		10.6704	23.4471		32.84	9.20131e-16		32.84	0.148867		32.84	5.11447
		10.6778	23.2967		32.88	7.78857e-16		32.88	0.141636		32.88	4.41175
		10.6852	23.1468		32.92	6.59029e-16		32.92	0.134722		32.92	3.78269
		10.6926	22.9973		32.96	5.5743e-16		32.96	0.128113		32.96	3.22381
		10.7	22.8483		33	4.71318e-16		33	0.121796		33	2.73098
		10.7074	22.6997		33.04	3.9836e-16		33.04	0.115762		33.04	2.29958
		10.7148	22.5517		33.08	3.36571e-16		33.08	0.109997		33.08	1.92467
		10.7222	22.404		33.12	2.8426e-16		33.12	0.104493		33.12	1.6012
		10.7296	22.2569		33.16	2.39991e-16		33.16	0.0992386		33.16	1.32408
		10.7369	22.1102		33.2	2.0254e-16		33.2	0.0942242		33.2	1.08833
		10.7443	21.9641		33.24	1.7087e-16		33.24	0.08944		33.24	0.889175
		10.7517	21.8184		33.28	1.44098e-16		33.28	0.0848769		33.28	0.722095
		10.7591	21.6732		33.32	1.21476e-16		33.32	0.0805258		33.32	0.582882
		10.7665	21.5284		33.36	1.02367e-16		33.36	0.0763781		33.36	0.467678
		10.7739	21.3842		33.4	8.62324e-17		33.4	0.0724253		33.4	0.372986
		10.7813	21.2405		33.44	7.26136e-17		33.44	0.0686594		33.44	0.295677
		10.7887	21.0973		33.48	6.11229e-17		33.48	0.0650725		33.48	0.232982
		10.7961	20.9545		33.52	5.14314e-17		33.52	0.0616571		33.52	0.182477
		10.8034	20.8123		33.56	4.32605e-17		33.56	0.058406		33.56	0.14206
		10.8108	20.6706		33.6	3.63741e-17		33.6	0.0553119		33.6	0.10993
		10.8182	20.5294		33.64	3.05726e-17		33.64	0.0523683		33.64	0.0845552
		10.8256	20.3887		33.68	2.56869e-17		33.68	0.0495686		33.68	0.0646463
		10.833	20.2486		33.72	2.15739e-17		33.72	0.0469064		33.72	0.0491277
		10.8404	20.1089		33.76	1.81127e-17		33.76	0.0443758		33.76	0.0371099
		10.8478	19.9698		33.8	1.52012e-17		33.8	0.0419709		33.8	0.0278632
		10.8552	19.8312		33.84	1.27529e-17		33.84	0.039686		33.84	0.0207947
		10.8626	19.6931		33.88	1.0695e-17		33.88	0.0375159		33.88	0.0154261
		10.8699	19.5556		33.92	8.96584e-18		33.92	0.0354553		33.92	0.0113746
		10.8773	19.4185		33.96	7.51344e-18		33.96	0.0334993		33.96	0.00833676
		10.8847	19.2821		34	6.29398e-18		34	0.031643		34	0.00607349
		10.8921	19.1461		34.04	5.27049e-18		34.04	0.0298818		34.04	0.00439803
		10.8995	19.0107		34.08	4.41179e-18		34.08	0.0282115		34.08	0.00316562
		10.9069	18.8758		34.12	3.69162e-18		34.12	0.0266276		34.12	0.00226484
		10.9143	18.7415		34.16	3.08786e-18		34.16	0.0251261		34.16	0.00161064
		10.9217	18.6077		34.2	2.58188e-18		34.2	0.0237032		34.2	0.00113851
		10.9291	18.4745		34.24	2.15801e-18		34.24	0.0223552		34.24	0.000799935
		10.9364	18.3418		34.28	1.80306e-18		34.28	0.0210783		34.28	0.000558667
		10.9438	18.2097		34.32	1.50593e-18		34.32	0.0198693		34.32	0.00038782
		10.9512	18.0781		34.36	1.2573e-18		34.36	0.0187247		34.36	0.000267601
		10.9586	17.9471		34.4	1.04932e-18		34.4	0.0176416		34.4	0.000183538
		10.966	17.8166		34.44	8.75427e-19		34.44	0.0166168		34.44	0.000125124
		10.9734	17.6867		34.48	7.30077e-19		34.48	0.0156476		34.48	8.47888e-05
		10.9808	17.5573		34.52	6.08634e-19		34.52	0.014731		34.52	5.71104e-05
		10.9882	17.4285		34.56	5.07203e-19		34.56	0.0138646		34.56	3.82358e-05
		10.9956	17.3003		34.6	4.22519e-19		34.6	0.0130458		34.6	2.54452e-05
		11.0029	17.1726		34.64	3.51843e-19		34.64	0.0122721		34.64	1.68314e-05
		11.0103	17.0455		34.68	2.9288e-19		34.68	0.0115414		34.68	1.10666e-05
		11.0177	16.919		34.72	2.43708e-19		34.72	0.0108514		34.72	7.23253e-06
		11.0251	16.793		34.76	2.02716e-19		34.76	0.0102		34.76	4.69834e-06
		11.0325	16.6676		34.8	1.68556e-19		34.8	0.00958519		34.8	3.03374e-06
		11.0399	16.5428		34.84	1.40101e-19		34.84	0.00900515		34.84	1.94711e-06
		11.0473	16.4186		34.88	1.16406e-19		34.88	0.00845804		34.88	1.24218e-06
		11.0547	16.2949		34.92	9.66822e-20		34.92	0.00794211		34.92	7.87694e-07
		11.0621	16.1718		34.96	8.02708e-20		34.96	0.00745573		34.96	4.96489e-07
		11.0694	16.0492		35	6.66203e-20		35	0.00699734		35	3.11058e-07
		11.0768	15.9273		35.04	5.52707e-20		35.04	0.00656543		35.04	1.93711e-07
		11.0842	15.8059		35.08	4.58375e-20		35.08	0.0061586		35.08	1.19907e-07
		11.0916	15.6851		35.12	3.80002e-20		35.12	0.00577548		35.12	7.37761e-08
		11.099	15.5649		35.16	3.14912e-20		35.16	0.0054148		35.16	4.51197e-08
		11.1064	15.4452		35.2	2.60874e-20		35.2	0.00507534		35.2	2.74282e-08
		11.1138	15.3262		35.24	2.16029e-20		35.24	0.00475594		35.24	1.65732e-08
		11.1212	15.2077		35.28	1.78826e-20		35.28	0.00445548		35.28	9.95396e-09
		11.1286	15.0898		35.32	1.47975e-20		35.32	0.00417293		35.32	5.94245e-09
		11.1359	14.9725		35.36	1.22401e-20		35.36	0.00390729		35.36	3.52626e-09
		11.1433	14.8558		35.4	1.01209e-20		35.4	0.00365762		35.4	2.0799e-09
		11.1507	14.7396		35.44	8.36549e-21		35.44	0.00342302		35.44	1.21941e-09
		11.1581	14.6241		35.48	6.91199e-21		35.48	0.00320264		35.48	7.10622e-10
		11.1655	14.5091		35.52	5.70891e-21		35.52	0.00299567		35.52	4.11629e-10
		11.1729	14.3947		35.56	4.71348e-21		35.56	0.00280136		35.56	2.37003e-10
		11.1803	14.2809		35.6	3.89017e-21		35.6	0.00261898		35.6	1.35638e-10
		11.1877	14.1677		35.64	3.20948e-21		35.64	0.00244784		35.64	7.71591e-11
		11.1951	14.0551		35.68	2.6469e-21		35.68	0.00228729		35.68	4.36288e-11
		11.2024	13.943		35.72	2.18213e-21		35.72	0.00213672		35.72	2.4521e-11
		11.2098	13.8316		35.76	1.7983e-21		35.76	0.00199555		35.76	1.36989e-11
		11.2172	13.7207		35.8	1.48143e-21		35.8	0.00186323		35.8	7.60693e-12
		11.2246	13.6104		35.84	1.21994e-21		35.84	0.00173923		35.84	4.19869e-12
		11.232	13.5007		35.88	1.00424e-21		35.88	0.00162306		35.88	2.30356e-12
		11.2394	13.3916		35.92	8.26364e-22		35.92	0.00151427		35.92	1.25621e-12
		11.2468	13.2831		35.96	6.79743e-22		35.96	0.0014124		35.96	6.80936e-13
		11.2542	13.1752		36	5.58929e-22		36	0.00131704		36	3.66885e-13
		11.2616	13.0679		36.04	4.59418e-22		36.04	0.00122781		36.04	1.96487e-13
		11.2689	12.9611		36.08	3.77483e-22		36.08	0.00114433		36.08	1.04596e-13
		11.2763	12.8549		36.12	3.10045e-22		36.12	0.00106625		36.12	5.53449e-14
		11.2837	12.7494		36.16	2.5456e-22		36.16	0.000993236		36.16	2.91085e-14
		11.2911	12.6444		36.2	2.08927e-22		36.2	0.000924987		36.2	1.52174e-14
		11.2985	12.54		36.24	1.71411e-22		36.24	0.000861205		36.24	7.90757e-15
		11.3059	12.4362		36.28	1.40579e-22		36.28	0.000801615		36.28	4.08436e-15
		11.3133	12.3329		36.32	1.1525e-22		36.32	0.000745956		36.32	2.09693e-15
		11.3207	12.2303		36.36	9.44494e-23		36.36	0.000693982		36.36	1.0701e-15
		11.3281	12.1282		36.4	7.73743e-23		36.4	0.000645463		36.4	5.42806e-16
		11.3354	12.0268		36.44	6.33625e-23		36.44	0.000600181		36.44	2.73681e-16
		11.3428	11.9259		36.48	5.18688e-23		36.48	0.000557932		36.48	1.37159e-16
		11.3502	11.8256		36.52	4.24443e-23		36.52	0.000518524		36.52	6.83255e-17
		11.3576	11.7259		36.56	3.47193e-23		36.56	0.000481775		36.56	3.38315e-17
		11.365	11.6268		36.6	2.83897e-23		36.6	0.000447515		36.6	1.6651e-17
		11.3724	11.5282		36.64	2.32054e-23		36.64	0.000415584		36.64	8.14586e-18
		11.3798	11.4303		36.68	1.89608e-23		36.68	0.000385832		36.68	3.96109e-18
		11.3872	11.3329		36.72	1.54868e-23		36.72	0.000358117		36.72	1.91457e-18
		11.3946	11.2361		36.76	1.26446e-23		36.76	0.000332308		36.76	9.19833e-19
		11.4019	11.1399		36.8	1.03202e-23		36.8	0.000308279		36.8	4.39264e-19
		11.4093	11.0442		36.84	8.41992e-24		36.84	0.000285914		36.84	2.08507e-19
		11.4167	10.9492		36.88	6.867e-24		36.88	0.000265103		36.88	9.83778e-20
		11.4241	10.8547		36.92	5.59842e-24		36.92	0.000245743		36.92	4.61374e-20
		11.4315	10.7608		36.96	4.56249e-24		36.96	0.000227739		36.96	2.15074e-20
		11.4389	10.6674		37	3.71686e-24		37	0.000210999		37	9.96558e-21
		11.4463	10.5747		37.04	3.02684e-24		37.04	0.00019544		37.04	4.58983e-21
		11.4537	10.4825		37.08	2.46401e-24		37.08	0.000180981		37.08	2.10122e-21
		11.4611	10.3909		37.12	2.00508e-24		37.12	0.000167548		37.12	9.56147e-22
		11.4684	10.2999		37.16	1.63103e-24		37.16	0.000155073		37.16	4.32472e-22
		11.4758	10.2094		37.2	1.32626e-24		37.2	0.000143489		37.2	1.94434e-22
		11.4832	10.1195		37.24	1.07804e-24		37.24	0.000132736		37.24	8.68888e-23
		11.4906	10.0302		37.28	8.7595e-25		37.28	0.000122758		37.28	3.85955e-23
		11.498	9.94147		37.32	7.11479e-25		37.32	0.0001135		37.32	1.70407e-23
		11.5054	9.85329		37.36	5.77675e-25		37.36	0.000104914		37.36	7.4786e-24
		11.5128	9.76567		37.4	4.68861e-25		37.4	9.69519e-05		37.4	3.26236e-24
		11.5202	9.67862		37.44	3.80402e-25		37.44	8.95712e-05		37.44	1.41456e-24
		11.5276	9.59213		37.48	3.08517e-25		37.48	8.27309e-05		37.48	6.09667e-25
		11.5349	9.50621		37.52	2.50124e-25		37.52	7.63934e-05		37.52	2.61182e-25
		11.5423	9.42085		37.56	2.02707e-25		37.56	7.05231e-05		37.56	1.11218e-25
		11.5497	9.33605		37.6	1.64218e-25		37.6	6.50871e-05		37.6	4.70742e-26
		11.5571	9.2518		37.64	1.32988e-25		37.64	6.00547e-05		37.64	1.98049e-26
		11.5645	9.16812		37.68	1.07657e-25		37.68	5.5397e-05		37.68	8.28211e-27
		11.5719	9.08499		37.72	8.71185e-26		37.72	5.10875e-05		37.72	3.44262e-27
		11.5793	9.00242		37.76	7.04721e-26		37.76	4.7101e-05		37.76	1.42239e-27
		11.5867	8.92039		37.8	5.69852e-26		37.8	4.34144e-05		37.8	5.84152e-28
		11.5941	8.83893		37.84	4.60623e-26		37.84	4.00061e-05		37.84	2.38459e-28
		11.6014	8.75801		37.88	3.72193e-26		37.88	3.68558e-05		37.88	9.67566e-29
		11.6088	8.67764		37.92	3.00627e-26		37.92	3.39448e-05		37.92	3.90236e-29
		11.6162	8.59781		37.96	2.42732e-26		37.96	3.12557e-05		37.96	1.56442e-29
		11.6236	8.51854		38	1.95914e-26		38	2.87722e-05		38	6.2339e-30
		11.631	8.43981		38.04	1.58067e-26		38.04	2.64792e-05		38.04	2.46914e-30
		11.6384	8.36162		38.08	1.27484e-26		38.08	2.43627e-05		38.08	9.72101e-31
		11.6458	8.28397		38.12	1.0278e-26		38.12	2.24096e-05		38.12	3.80414e-31
		11.6532	8.20686		38.16	8.28326e-27		38.16	2.06077e-05		38.16	1.47973e-31
		11.6606	8.13029		38.2	6.67316e-27		38.2	1.89458e-05		38.2	5.72118e-32
		11.6679	8.05426		38.24	5.37403e-27		38.24	1.74135e-05		38.24	2.19872e-32
		11.6753	7.97876		38.28	4.32621e-27		38.28	1.6001e-05		38.28	8.39911e-33
		11.6827	7.9038		38.32	3.48139e-27		38.32	1.46992e-05		38.32	3.18916e-33
		11.6901	7.82936		38.36	2.80051e-27		38.36	1.34999e-05		38.36	1.20365e-33
		11.6975	7.75546		38.4	2.25196e-27		38.4	1.23952e-05		38.4	4.51547e-34
		11.7049	7.68208		38.44	1.81018e-27		38.44	1.1378e-05		38.44	1.68378e-34
		11.7123	7.60923		38.48	1.45453e-27		38.48	1.04416e-05		38.48	6.2409e-35
		11.7197	7.5369		38.52	1.16831e-27		38.52	9.57977e-06		38.52	2.29926e-35
		11.7271	7.4651		38.56	9.38073e-28		38.56	8.78681e-06		38.56	8.41996e-36
		11.7344	7.39381		38.6	7.52925e-28		38.6	8.05741e-06		38.6	3.06486e-36
		11.7418	7.32305		38.64	6.04096e-28		38.64	7.38665e-06		38.64	1.1089e-36
		11.7492	7.2528		38.68	4.84505e-28		38.68	6.76999e-06		38.68	3.98797e-37
		11.7566	7.18307		38.72	3.88444e-28		38.72	6.20321e-06		38.72	1.42558e-37
		11.764	7.11385		38.76	3.11314e-28		38.76	5.68241e-06		38.76	5.06537e-38
		11.7714	7.04514		38.8	2.49406e-28		38.8	5.204e-06		38.8	1.789e-38
		11.7788	6.97694		38.84	1.99734e-28		38.84	4.76463e-06		38.84	6.28043e-39
		11.7862	6.90925		38.88	1.59896e-28		38.88	4.36124e-06		38.88	2.19153e-39
		11.7936	6.84207		38.92	1.27956e-28		38.92	3.99097e-06		38.92	7.60128e-40
		11.8009	6.77539		38.96	1.02358e-28		38.96	3.65119e-06		38.96	2.62062e-40
		11.8083	6.70921		39	8.18509e-29		39	3.33948e-06		39	8.98053e-41
		11.8157	6.64352		39.04	6.54278e-29		39.04	3.05359e-06		39.04	3.059e-41
		11.8231	6.57834		39.08	5.22805e-29		39.08	2.79146e-06		39.08	1.0357e-41
		11.8305	6.51365		39.12	4.17595e-29		39.12	2.55118e-06		39.12	3.48556e-42
		11.8379	6.44946		39.16	3.33434e-29		39.16	2.33097e-06		39.16	1.16597e-42
		11.8453	6.38576		39.2	2.66136e-29		39.2	2.12922e-06		39.2	3.8769e-43
		11.8527	6.32255		39.24	2.12341e-29		39.24	1.94444e-06		39.24	1.28133e-43
		11.8601	6.25982		39.28	1.69358e-29		39.28	1.77523e-06		39.28	4.20935e-44
		11.8674	6.19758		39.32	1.35025e-29		39.32	1.62033e-06		39.32	1.37452e-44
		11.8748	6.13582		39.36	1.07612e-29		39.36	1.47856e-06		39.36	4.46133e-45
		11.8822	6.07455		39.4	8.57326e-30		39.4	1.34885e-06		39.4	1.43932e-45
		11.8896	6.01375		39.44	6.82763e-30		39.44	1.2302e-06		39.44	4.61564e-46
		11.897	5.95343		39.48	5.43541e-30		39.48	1.1217e-06		39.48	1.47125e-46
		11.9044	5.89358		39.52	4.32547e-30		39.52	1.02251e-06		39.52	4.66142e-47
		11.9118	5.83421		39.56	3.44091e-30		39.56	9.31844e-07		39.56	1.46802e-47
		11.9192	5.77531		39.6	2.73622e-30		39.6	8.49001e-07		39.6	4.5954e-48
		11.9266	5.71688		39.64	2.17504e-30		39.64	7.73323e-07		39.64	1.42987e-48
		11.9339	5.65891		39.68	1.72832e-30		39.68	7.04209e-07		39.68	4.42229e-49
		11.9413	5.60141		39.72	1.37283e-30		39.72	6.41107e-07		39.72	1.3595e-49
		11.9487	5.54436		39.76	1.09006e-30		39.76	5.83509e-07		39.76	4.15422e-50
		11.9561	5.48778		39.8	8.65206e-31		39.8	5.30948e-07		39.8	1.26177e-50
		11.9635	5.43166		39.84	6.86482e-31		39.84	4.82998e-07		39.84	3.80935e-51
		11.9709	5.37599		39.88	5.44473e-31		39.88	4.39264e-07		39.88	1.14314e-51
		11.9783	5.32077		39.92	4.31681e-31		39.92	3.99388e-07		39.92	3.40981e-52
		11.9857	5.266		39.96	3.42127e-31		39.96	3.63038e-07		39.96	1.01097e-52
		11.9931	5.21169		40	2.71051e-31		40	3.29911e-07		40	2.9794e-53
		12.0004	5.15782		40.04	2.14661e-31		40.04	2.9973e-07		40.04	8.72764e-54
		12.0078	5.10439		40.08	1.69939e-31		40.08	2.72239e-07		40.08	2.54124e-54
		12.0152	5.0514		40.12	1.34484e-31		40.12	2.47206e-07		40.12	7.35484e-55
		12.0226	4.99886		40.16	1.06387e-31		40.16	2.24418e-07		40.16	2.11583e-55
		12.03	4.94675		40.2	8.41287e-32		40.2	2.03677e-07		40.2	6.05017e-56
		12.0374	4.89508		40.24	6.65026e-32		40.24	1.84805e-07		40.24	1.71963e-56
		12.0448	4.84384		40.28	5.25499e-32		40.28	1.67639e-07		40.28	4.85827e-57
		12.0522	4.79303		40.32	4.15091e-32		40.32	1.52029e-07		40.32	1.36429e-57
		12.0596	4.74264		40.36	3.27757e-32		40.36	1.37836e-07		40.36	3.80814e-58
		12.0669	4.69269		40.4	2.58703e-32		40.4	1.24936e-07		40.4	1.05657e-58
		12.0743	4.64315		40.44	2.04121e-32		40.44	1.13214e-07		40.44	2.91383e-59
		12.0817	4.59404		40.48	1.60995e-32		40.48	1.02566e-07		40.48	7.98746e-60
		12.0891	4.54535		40.52	1.26934e-32		40.52	9.28947e-08		40.52	2.17637e-60
		12.0965	4.49708		40.56	1.00041e-32		40.56	8.4114e-08		40.56	5.89437e-61
		12.1039	4.44921		40.6	7.88171e-33		40.6	7.61436e-08		40.6	1.5868e-61
		12.1113	4.40176		40.64	6.20726e-33		40.64	6.89107e-08		40.64	4.24604e-62
		12.1187	4.35473		40.68	4.88672e-33		40.68	6.23488e-08		40.68	1.12935e-62
		12.1261	4.30809		40.72	3.84569e-33		40.72	5.63972e-08		40.72	2.98573e-63
		12.1334	4.26187		40.76	3.0253e-33		40.76	5.10005e-08		40.76	7.84608e-64
		12.1408	4.21604		40.8	2.37904e-33		40.8	4.61084e-08		40.8	2.04944e-64
		12.1482	4.17062		40.84	1.87014e-33		40.84	4.16748e-08		40.84	5.32104e-65
		12.1556	4.12559		40.88	1.46955e-33		40.88	3.76578e-08		40.88	1.37321e-65
		12.163	4.08097		40.92	1.15434e-33		40.92	3.40192e-08		40.92	3.52256e-66
		12.1704	4.03673		40.96	9.06403e-34		40.96	3.07243e-08		40.96	8.98172e-67
		12.1778	3.99289		41	7.11455e-34		41	2.77413e-08		41	2.27635e-67
		12.1852	3.94943		41.04	5.58228e-34		41.04	2.50415e-08		41.04	5.73455e-68
		12.1926	3.90636		41.08	4.37839e-34		41.08	2.25986e-08		41.08	1.43595e-68
		12.1999	3.86368		41.12	3.43286e-34		41.12	2.03888e-08		41.12	3.57403e-69
		12.2073	3.82137		41.16	2.69052e-34		41.16	1.83903e-08		41.16	8.84214e-70
		12.2147	3.77945		41.2	2.10792e-34		41.2	1.65834e-08		41.2	2.17438e-70
		12.2221	3.7379		41.24	1.65087e-34		41.24	1.49502e-08		41.24	5.31489e-71
		12.2295	3.69673		41.28	1.29243e-34		41.28	1.34744e-08		41.28	1.29131e-71
		12.2369	3.65594		41.32	1.01144e-34		41.32	1.21411e-08		41.32	3.11853e-72
		12.2443	3.61551		41.36	7.91251e-35		41.36	1.0937e-08		41.36	7.48595e-73
		12.2517	3.57545		41.4	6.18764e-35		41.4	9.84969e-09		41.4	1.78617e-73
		12.2591	3.53575		41.44	4.83699e-35		41.44	8.86822e-09		41.44	4.23624e-74
		12.2664	3.49642		41.48	3.77975e-35		41.48	7.98248e-09		41.48	9.98657e-75
		12.2738	3.45745		41.52	2.9525e-35		41.52	7.18336e-09		41.52	2.34009e-75
		12.2812	3.41884		41.56	2.30544e-35		41.56	6.46257e-09		41.56	5.45039e-76
		12.2886	3.38059		41.6	1.79953e-35		41.6	5.81261e-09		41.6	1.26184e-76
		12.296	3.34269		41.64	1.40411e-35		41.64	5.22667e-09		41.64	2.90374e-77
		12.3034	3.30514		41.68	1.09517e-35		41.68	4.69858e-09		41.68	6.6419e-78
		12.3108	3.26794		41.72	8.53887e-36		41.72	4.22276e-09		41.72	1.5101e-78
		12.3182	3.23109		41.76	6.65515e-36		41.76	3.79415e-09		41.76	3.41272e-79
		12.3256	3.19459		41.8	5.18507e-36		41.8	3.40816e-09		41.8	7.66608e-80
		12.3329	3.15842		41.84	4.03821e-36		41.84	3.06065e-09		41.84	1.7117e-80
		12.3403	3.1226		41.88	3.14385e-36		41.88	2.74787e-09		41.88	3.79891e-81
		12.3477	3.08711		41.92	2.44666e-36		41.92	2.46641e-09		41.92	8.38053e-82
		12.3551	3.05196		41.96	1.90337e-36		41.96	2.21322e-09		41.96	1.83765e-82
		12.3625	3.01715		42	1.48017e-36		42	1.9855e-09		42	4.0053e-83
		12.3699	2.98266		42.04	1.15064e-36		42.04	1.78075e-09		42.04	8.67734e-84
		12.3773	2.94851		42.08	8.94141e-37		42.08	1.59671e-09		42.08	1.86861e-84
		12.3847	2.91468		42.12	6.94561e-37		42.12	1.43132e-09		42.12	3.99971e-85
		12.3921	2.88117		42.16	5.39328e-37		42.16	1.28273e-09		42.16	8.50979e-86
		12.3994	2.84799		42.2	4.18634e-37		42.2	1.14926e-09		42.2	1.79965e-86
		12.4068	2.81513		42.24	3.24829e-37		42.24	1.02942e-09		42.24	3.78302e-87
		12.4142	2.78258		42.28	2.51949e-37		42.28	9.21841e-10		42.28	7.90438e-88
		12.4216	2.75035		42.32	1.95348e-37		42.32	8.25289e-10		42.32	1.64163e-88
		12.429	2.71844		42.36	1.51407e-37		42.36	7.38659e-10		42.36	3.38895e-89
		12.4364	2.68683		42.4	1.17306e-37		42.4	6.60953e-10		42.4	6.95398e-90
		12.4438	2.65554		42.44	9.08513e-38		42.44	5.91268e-10		42.44	1.41834e-90
		12.4512	2.62455		42.48	7.03367e-38		42.48	5.28794e-10		42.48	2.87547e-91
		12.4586	2.59386		42.52	5.44341e-38		42.52	4.72799e-10		42.52	5.7945e-92
		12.4659	2.56348		42.56	4.21114e-38		42.56	4.22625e-10		42.56	1.16065e-92
		12.4733	2.5334		42.6	3.25661e-38		42.6	3.77678e-10		42.6	2.31084e-93
		12.4807	2.50361		42.64	2.51751e-38		42.64	3.37424e-10		42.64	4.57315e-94
		12.4881	2.47412		42.68	1.94542e-38		42.68	3.01382e-10		42.68	8.99584e-95
		12.4955	2.44492		42.72	1.50278e-38		42.72	2.69121e-10		42.72	1.75892e-95
		12.5029	2.41602		42.76	1.16042e-38		42.76	2.40252e-10		42.76	3.41847e-96
		12.5103	2.3874		42.8	8.95726e-39		42.8	2.14424e-10		42.8	6.60385e-97
		12.5177	2.35907		42.84	6.91151e-39		42.84	1.91323e-10		42.84	1.26806e-97
		12.5251	2.33102		42.88	5.331e-39		42.88	1.70667e-10		42.88	2.42028e-98
		12.5324	2.30326		42.92	4.11039e-39		42.92	1.52202e-10		42.92	4.59166e-99
		12.5398	2.27578		42.96	3.16808e-39		42.96	1.357e-10		42.96	8.6587e-100
		12.5472	2.24858		43	2.44089e-39		43	1.20955e-10		43	1.62299e-100
		12.5546	2.22165		43.04	1.87991e-39		43.04	1.07785e-10		43.04	3.02384e-101
		12.562	2.19499		43.08	1.44733e-39		43.08	9.60245e-11		43.08	5.59991e-102
		12.5694	2.16861		43.12	1.11387e-39		43.12	8.55249e-11		43.12	1.03082e-102
		12.5768	2.1425		43.16	8.56918e-40		43.16	7.61537e-11		43.16	1.8861e-103
		12.5842	2.11665		43.2	6.58997e-40		43.2	6.77919e-11		43.2	3.43025e-104
		12.5916	2.09107		43.24	5.06601e-40		43.24	6.03326e-11		43.24	6.20108e-105
		12.5989	2.06576		43.28	3.89302e-40		43.28	5.36803e-11		43.28	1.11426e-105
		12.6063	2.0407		43.32	2.99052e-40		43.32	4.77491e-11		43.32	1.99016e-106
		12.6137	2.01591		43.36	2.29638e-40		43.36	4.24623e-11		43.36	3.5332e-107
		12.6211	1.99137		43.4	1.76271e-40		43.4	3.77512e-11		43.4	6.23487e-108
		12.6285	1.96709		43.44	1.35256e-40		43.44	3.35541e-11		43.44	1.09362e-108
		12.6359	1.94306		43.48	1.03746e-40		43.48	2.98159e-11		43.48	1.90672e-109
		12.6433	1.91928		43.52	7.95467e-41		43.52	2.64874e-11		43.52	3.30434e-110
		12.6507	1.89575		43.56	6.09696e-41		43.56	2.35243e-11		43.56	5.69197e-111
		12.6581	1.87247		43.6	4.67135e-41		43.6	2.08874e-11		43.6	9.74587e-112
		12.6654	1.84943		43.64	3.57775e-41		43.64	1.85412e-11		43.64	1.65866e-112
		12.6728	1.82664		43.68	2.73915e-41		43.68	1.64544e-11		43.68	2.80592e-113
		12.6802	1.80408		43.72	2.09634e-41		43.72	1.45986e-11		43.72	4.71816e-114
		12.6876	1.78177		43.76	1.60378e-41		43.76	1.29489e-11		43.76	7.88586e-115
		12.695	1.75969		43.8	1.2265e-41		43.8	1.14825e-11		43.8	1.3101e-115
		12.7024	1.73785		43.84	9.37618e-42		43.84	1.01797e-11		43.84	2.16342e-116
		12.7098	1.71624		43.88	7.16514e-42		43.88	9.02227e-12		43.88	3.55105e-117
		12.7172	1.69487		43.92	5.47346e-42		43.92	7.99442e-12		43.92	5.79364e-118
		12.7246	1.67372		43.96	4.17963e-42		43.96	7.08184e-12		43.96	9.39564e-119
		12.7319	1.6528		44	3.19045e-42		44	6.27181e-12		44	1.51454e-119
		12.7393	1.6321		44.04	2.43447e-42		44.04	5.553e-12		44.04	2.42669e-120
		12.7467	1.61163		44.08	1.85693e-42		44.08	4.91531e-12		44.08	3.86482e-121
		12.7541	1.59138		44.12	1.41588e-42		44.12	4.34972e-12		44.12	6.11818e-122
		12.7615	1.57135		44.16	1.07918e-42		44.16	3.84823e-12		44.16	9.6271e-123
		12.7689	1.55154		44.2	8.22245e-43		44.2	3.40367e-12		44.2	1.50573e-123
		12.7763	1.53194		44.24	6.26249e-43		44.24	3.0097e-12		44.24	2.34089e-124
		12.7837	1.51256		44.28	4.76794e-43		44.28	2.66064e-12		44.28	3.61737e-125
		12.7911	1.49339		44.32	3.62872e-43		44.32	2.35146e-12		44.32	5.55628e-126
		12.7984	1.47443		44.36	2.76067e-43		44.36	2.07767e-12		44.36	8.48312e-127
		12.8058	1.45568		44.4	2.09949e-43		44.4	1.83528e-12		44.4	1.28738e-127
		12.8132	1.43713		44.44	1.59607e-43		44.44	1.62076e-12		44.44	1.94195e-128
		12.8206	1.41879		44.48	1.21291e-43		44.48	1.43094e-12		44.48	2.91171e-129
		12.828	1.40066		44.52	9.21388e-44		44.52	1.26303e-12		44.52	4.33948e-130
		12.8354	1.38272		44.56	6.99674e-44		44.56	1.11453e-12		44.56	6.42846e-131
		12.8428	1.36498		44.6	5.31114e-44		44.6	9.8324e-13		44.6	9.46578e-132
		12.8502	1.34745		44.64	4.03012e-44		44.64	8.67191e-13		44.64	1.38543e-132
		12.8576	1.3301		44.68	3.05694e-44		44.68	7.64642e-13		44.68	2.01555e-133
		12.8649	1.31296		44.72	2.3179e-44		44.72	6.74046e-13		44.72	2.91462e-134
		12.8723	1.296		44.76	1.75688e-44		44.76	5.9403e-13		44.76	4.18938e-135
		12.8797	1.27924		44.8	1.33115e-44		44.8	5.23379e-13		44.8	5.98546e-136
		12.8871	1.26266		44.84	1.0082e-44		44.84	4.61011e-13		44.84	8.50012e-137
		12.8945	1.24627		44.88	7.63326e-45		44.88	4.05971e-13		44.88	1.19986e-137
		12.9019	1.23007		44.92	5.7771e-45		44.92	3.5741e-13		44.92	1.68352e-138
		12.9093	1.21405		44.96	4.37068e-45		44.96	3.14576e-13		44.96	2.34793e-139
		12.9167	1.19821		45	3.30541e-45		45	2.76804e-13		45	3.25485e-140
