# Supplementary material for: The hierarchical assembly of septins revealed by high-speed AFM
Source: Nat Commun. 2020 Oct 8;11:5062. doi: 10.1038/s41467-020-18778-x (PMC7545167; doi:10.1038/s41467-020-18778-x)
Supplement: Supplementary file 10 — Source Data [file 41467_2020_18778_MOESM10_ESM.zip › Septin source data/Figure SI/Fig. S4/Fig. S4c.d.xlsx]

## Sheet: figS4c
		pH5.8, 150mM KCl
	Normalized counts	time (s)
	filament length (scaled to single rod	'90s'	'250s'	'400s'	'700s'	'750s'	'850s'	'1000s'	'1210s'	'1350s'	'1450s'	'1550s'	'1650s'	'1750s'	'1900s'	'2025s'	'2225s'	'2345s'	'2550s'
	1	1	1	1	1	1	1	1	1	1	0.627907	0.575	0.97561	0.710526	0.346939	0.888889	0.591837	0.725	0.369565
	2	0.25	0.277778	0.15	0.0769231	0.413793	0.318182	0.552632	0.702703	0.736842	1	1	1	1	1	1	1	1	1
	3	0	0	0.05	0.0384615	0	0.0227273	0.0789474	0.027027	0.0789474	0.162791	0.15	0.268293	0.236842	0.163265	0.333333	0.285714	0.475	0.326087
	4	0	0	0	0	0	0	0	0.027027	0.0526316	0.0232558	0.05	0.0243902	0.0526316	0.0612245	0.0277778	0.0408163	0.025	0.0434783
	5	0	0	0	0	0	0	0	0	0	0	0	0.0243902	0.0526316	0.0204082	0	0	0.05	0
	6	0	0	0	0	0	0	0	0	0	0	0	0	0	0	0	0	0	0.0217391
	7	0	0	0	0	0	0	0	0	0	0	0	0	0	0	0	0	0	0
	Raw counts	time (s)
	filament length (scaled to single rod	'90s'	'250s'	'400s'	'700s'	'750s'	'850s'	'1000s'	'1210s'	'1350s'	'1450s'	'1550s'	'1650s'	'1750s'	'1900s'	'2025s'	'2225s'	'2345s'	'2550s'
	1	12	18	20	26	29	44	38	37	38	27	23	40	27	17	32	29	29	17
	2	3	5	3	2	12	14	21	26	28	43	40	41	38	49	36	49	40	46
	3	0	0	1	1	0	1	3	1	3	7	6	11	9	8	12	14	19	15
	4	0	0	0	0	0	0	0	1	2	1	2	1	2	3	1	2	1	2
	5	0	0	0	0	0	0	0	0	0	0	0	1	2	1	0	0	2	0
	6	0	0	0	0	0	0	0	0	0	0	0	0	0	0	0	0	0	1
	7	0	0	0	0	0	0	0	0	0	0	0	0	0	0	0	0	0	0

## Sheet: figS4d
		pH7.5, 600mM KCl
	Normalized counts	time (s)
	filament length (scaled to single rod	'50s'	'70s'	'100s'	'150s'	'190s'	'230s'	'270s'	'300s'	'330s'	'360s'	'390s'	'440s'	'500s'	'790s'
	1	1	1	1	1	1	1	1	1	1	0.782609	0.4625	0.366667	0.330097	0.582524
	2	0.0348837	0	0.215385	0.1625	0.272727	0.522388	0.3125	0.640625	0.835821	1	1	1	1	1
	3	0	0	0.0153846	0	0	0.0149254	0.0104167	0.03125	0.0895522	0.217391	0.2375	0.344444	0.359223	0.533981
	4	0	0	0	0	0	0	0	0	0	0.0144928	0.0625	0.0777778	0.106796	0.213592
	5	0	0	0	0	0	0	0	0	0	0	0	0.0222222	0.0291262	0.0485437
	6	0	0	0	0	0	0	0	0	0	0	0	0	0.00970874	0.00970874
	7	0	0	0	0	0	0	0	0	0	0	0	0	0	0
	Raw counts	time (s)
	filament length (scaled to single rod	'50s'	'70s'	'100s'	'150s'	'190s'	'230s'	'270s'	'300s'	'330s'	'360s'	'390s'	'440s'	'500s'	'790s'
	1	86	78	65	80	77	67	96	64	67	54	37	33	34	60
	2	3	0	14	13	21	35	30	41	56	69	80	90	103	103
	3	0	0	1	0	0	1	1	2	6	15	19	31	37	55
	4	0	0	0	0	0	0	0	0	0	1	5	7	11	22
	5	0	0	0	0	0	0	0	0	0	0	0	2	3	5
	6	0	0	0	0	0	0	0	0	0	0	0	0	1	1
	7	0	0	0	0	0	0	0	0	0	0	0	0	0	0
