# Supplementary material for: The hierarchical assembly of septins revealed by high-speed AFM
Source: Nat Commun. 2020 Oct 8;11:5062. doi: 10.1038/s41467-020-18778-x (PMC7545167; doi:10.1038/s41467-020-18778-x)
Supplement: Supplementary file 10 — Source Data [file 41467_2020_18778_MOESM10_ESM.zip › Septin source data/Figure SI/Fig. S6/Fig. S6a-d.xlsx]

## Sheet: figS5a
	pH5.8, 150mM KCl (SSE)	alpha
	kp (micrometer^2 second^-1)	0	0.2	0.4	0.6	0.8	1	1.2	1.4	1.6	1.8	2	2.2	2.4	2.6	2.8	3	3.2	3.4	3.6	3.8	4	4.2	4.4	4.6	4.8	5	5.2	5.4	5.6	5.8	6	6.2	6.4	6.6	6.8	7	7.2	7.4	7.6	7.8	8	8.2	8.4	8.6	8.8	9	9.2	9.4
	1e-08	1.11089	1.11073	1.11059	1.11047	1.11036	1.11027	1.11019	1.11012	1.11006	1.11001	1.10996	1.10992	1.10989	1.10986	1.10983	1.10981	1.10979	1.10977	1.10976	1.10974	1.10973	1.10972	1.10971	1.1097	1.1097	1.10969	1.10969	1.10968	1.10968	1.10968	1.10967	1.10967	1.10967	1.10967	1.10966	1.10966	1.10966	1.10966	1.10966	1.10966	1.10966	1.10966	1.10966	1.10966	1.10966	1.10966	1.10966	1.10966
	2e-08	1.03919	1.03862	1.03812	1.03769	1.03732	1.03699	1.03671	1.03647	1.03625	1.03606	1.0359	1.03576	1.03564	1.03553	1.03544	1.03536	1.03528	1.03522	1.03517	1.03512	1.03508	1.03505	1.03502	1.03499	1.03497	1.03495	1.03493	1.03491	1.0349	1.03489	1.03488	1.03487	1.03486	1.03485	1.03485	1.03484	1.03484	1.03484	1.03483	1.03483	1.03483	1.03482	1.03482	1.03482	1.03482	1.03482	1.03482	1.03482
	3e-08	0.977031	0.975879	0.974879	0.974011	0.973257	0.972601	0.972031	0.971536	0.971105	0.97073	0.970404	0.97012	0.969873	0.969659	0.969472	0.969309	0.969168	0.969045	0.968938	0.968845	0.968763	0.968693	0.968631	0.968578	0.968531	0.968491	0.968456	0.968425	0.968398	0.968375	0.968355	0.968337	0.968322	0.968308	0.968297	0.968287	0.968278	0.96827	0.968264	0.968258	0.968253	0.968248	0.968245	0.968241	0.968238	0.968236	0.968234	0.968232
	4e-08	0.92274	0.920879	0.919265	0.917867	0.916653	0.915601	0.914687	0.913894	0.913205	0.912607	0.912087	0.911635	0.911242	0.910901	0.910604	0.910346	0.910121	0.909926	0.909756	0.909608	0.90948	0.909368	0.909271	0.909186	0.909113	0.909049	0.908993	0.908944	0.908902	0.908865	0.908833	0.908806	0.908781	0.90876	0.908742	0.908726	0.908712	0.9087	0.908689	0.90868	0.908672	0.908665	0.908659	0.908654	0.908649	0.908645	0.908642	0.908639
	5e-08	0.87503	0.872368	0.870065	0.868071	0.866344	0.864849	0.863554	0.862431	0.861458	0.860614	0.859881	0.859246	0.858694	0.858215	0.857798	0.857437	0.857123	0.85685	0.856612	0.856406	0.856227	0.856071	0.855935	0.855817	0.855714	0.855625	0.855547	0.85548	0.855421	0.85537	0.855325	0.855287	0.855253	0.855224	0.855198	0.855176	0.855157	0.85514	0.855125	0.855112	0.855101	0.855092	0.855083	0.855076	0.85507	0.855064	0.855059	0.855055
	6e-08	0.832896	0.82937	0.826322	0.823689	0.821412	0.819445	0.817743	0.816272	0.814998	0.813895	0.812941	0.812113	0.811396	0.810774	0.810235	0.809767	0.80936	0.809008	0.808701	0.808435	0.808204	0.808003	0.807828	0.807676	0.807544	0.80743	0.80733	0.807243	0.807167	0.807102	0.807045	0.806995	0.806952	0.806914	0.806881	0.806853	0.806828	0.806807	0.806788	0.806771	0.806757	0.806745	0.806734	0.806725	0.806717	0.806709	0.806703	0.806698
	7e-08	0.795533	0.791101	0.787274	0.783971	0.781121	0.778662	0.776541	0.774709	0.773128	0.771761	0.770581	0.769559	0.768676	0.767911	0.767248	0.766674	0.766176	0.765745	0.76537	0.765045	0.764763	0.764518	0.764305	0.764121	0.76396	0.76382	0.763699	0.763594	0.763502	0.763422	0.763353	0.763293	0.76324	0.763194	0.763155	0.76312	0.76309	0.763064	0.763041	0.763021	0.763004	0.762989	0.762976	0.762965	0.762955	0.762946	0.762939	0.762932
	8e-08	0.762289	0.756925	0.752296	0.748307	0.74487	0.74191	0.739362	0.737167	0.735276	0.733646	0.73224	0.731027	0.729979	0.729074	0.728292	0.727615	0.727029	0.726522	0.726082	0.725701	0.725371	0.725084	0.724835	0.724619	0.724432	0.724269	0.724127	0.724004	0.723897	0.723804	0.723724	0.723654	0.723592	0.723539	0.723493	0.723453	0.723418	0.723388	0.723361	0.723338	0.723318	0.723301	0.723285	0.723272	0.723261	0.723251	0.723242	0.723235
	9e-08	0.732622	0.726315	0.720875	0.716191	0.712162	0.708698	0.705722	0.703165	0.700967	0.699077	0.697452	0.696052	0.694846	0.693807	0.69291	0.692136	0.691467	0.690889	0.690388	0.689955	0.68958	0.689255	0.688973	0.688728	0.688516	0.688332	0.688172	0.688034	0.687913	0.687808	0.687717	0.687638	0.687569	0.687509	0.687457	0.687412	0.687373	0.687339	0.687309	0.687283	0.68726	0.687241	0.687224	0.687209	0.687196	0.687185	0.687175	0.687166
	1e-07	0.706083	0.698831	0.69258	0.687201	0.682581	0.678617	0.675217	0.672303	0.669804	0.667662	0.665823	0.664245	0.662889	0.661723	0.660719	0.659854	0.659109	0.658465	0.65791	0.657429	0.657014	0.656655	0.656343	0.656074	0.65584	0.655637	0.655461	0.655309	0.655176	0.655061	0.654961	0.654874	0.654799	0.654733	0.654676	0.654626	0.654583	0.654546	0.654513	0.654485	0.65446	0.654439	0.65442	0.654404	0.65439	0.654377	0.654367	0.654357
	1.1e-07	0.682289	0.674104	0.667048	0.660982	0.655776	0.651318	0.647502	0.644239	0.641449	0.639063	0.637021	0.635274	0.633777	0.632493	0.631391	0.630444	0.629629	0.628927	0.628323	0.627801	0.627351	0.626962	0.626626	0.626334	0.626082	0.625864	0.625675	0.62551	0.625368	0.625244	0.625137	0.625044	0.624963	0.624893	0.624831	0.624778	0.624732	0.624692	0.624657	0.624627	0.6246	0.624577	0.624557	0.62454	0.624525	0.624512	0.6245	0.62449
	1.2e-07	0.660918	0.651816	0.64397	0.637227	0.631448	0.626505	0.622284	0.618682	0.615612	0.612993	0.61076	0.608854	0.607227	0.605835	0.604644	0.603624	0.602748	0.601997	0.60135	0.600794	0.600314	0.599901	0.599544	0.599235	0.598968	0.598738	0.598538	0.598364	0.598214	0.598084	0.597971	0.597873	0.597788	0.597714	0.59765	0.597594	0.597546	0.597504	0.597467	0.597435	0.597407	0.597383	0.597362	0.597344	0.597328	0.597314	0.597302	0.597292
	1.3e-07	0.64169	0.631697	0.623079	0.615676	0.609337	0.603924	0.59931	0.595383	0.592044	0.589205	0.586792	0.58474	0.582994	0.581505	0.580236	0.579152	0.578225	0.577431	0.57675	0.576166	0.575663	0.575231	0.574858	0.574536	0.574259	0.574019	0.573812	0.573632	0.573477	0.573342	0.573225	0.573124	0.573036	0.57296	0.572894	0.572836	0.572786	0.572743	0.572705	0.572672	0.572644	0.572619	0.572597	0.572579	0.572562	0.572548	0.572536	0.572525
	1.4e-07	0.624367	0.613511	0.604147	0.596103	0.589222	0.583353	0.578361	0.574122	0.570528	0.567483	0.564904	0.562718	0.560864	0.559291	0.557954	0.556816	0.555847	0.555019	0.554312	0.553707	0.553188	0.552742	0.552359	0.552029	0.551745	0.5515	0.551288	0.551105	0.550947	0.55081	0.550691	0.550588	0.550499	0.550422	0.550355	0.550296	0.550246	0.550202	0.550164	0.550131	0.550102	0.550077	0.550055	0.550036	0.550019	0.550005	0.549993	0.549982
	1.5e-07	0.60874	0.597056	0.586972	0.578311	0.570907	0.5646	0.559245	0.554711	0.550877	0.547639	0.544907	0.5426	0.540652	0.539006	0.537612	0.536432	0.535429	0.534577	0.533852	0.533232	0.532499	0.531711	0.531032	0.530447	0.529942	0.529507	0.529131	0.528805	0.528523	0.528279	0.528067	0.527884	0.527725	0.527586	0.527466	0.527362	0.527272	0.527193	0.527125	0.527065	0.527014	0.526969	0.52693	0.526896	0.526866	0.52684	0.526818	0.526799
	1.6e-07	0.594627	0.582153	0.57138	0.562128	0.554222	0.547496	0.541797	0.536982	0.532923	0.529508	0.526636	0.524222	0.522193	0.520485	0.519047	0.5177	0.515938	0.514439	0.513159	0.512066	0.511129	0.510325	0.509634	0.509039	0.508526	0.508084	0.507703	0.507372	0.507087	0.50684	0.506626	0.50644	0.506279	0.506139	0.506018	0.505913	0.505821	0.505742	0.505673	0.505613	0.505561	0.505515	0.505476	0.505442	0.505412	0.505386	0.505363	0.505344
	1.7e-07	0.58187	0.568646	0.557217	0.547401	0.539016	0.531893	0.525866	0.520788	0.51652	0.512942	0.509946	0.507438	0.50534	0.50295	0.500427	0.498294	0.496486	0.494949	0.493641	0.492523	0.491568	0.490749	0.490046	0.489442	0.488922	0.488474	0.488087	0.487753	0.487464	0.487214	0.486997	0.48681	0.486647	0.486506	0.486384	0.486278	0.486185	0.486105	0.486036	0.485975	0.485923	0.485877	0.485837	0.485803	0.485772	0.485746	0.485724	0.485704
	1.8e-07	0.570328	0.556398	0.544349	0.533997	0.525159	0.517658	0.511324	0.505999	0.501539	0.497813	0.494706	0.492062	0.48838	0.485292	0.482693	0.480501	0.478647	0.477074	0.475736	0.474597	0.473623	0.47279	0.472077	0.471464	0.470936	0.470482	0.470091	0.469753	0.469461	0.469209	0.468991	0.468802	0.468638	0.468496	0.468372	0.468265	0.468173	0.468092	0.468022	0.467961	0.467908	0.467862	0.467822	0.467787	0.467757	0.467731	0.467708	0.467688
	1.9e-07	0.559878	0.545287	0.532653	0.521796	0.512531	0.504674	0.498053	0.492499	0.487863	0.484004	0.480634	0.476075	0.47227	0.469085	0.466411	0.46416	0.46226	0.460651	0.459286	0.458125	0.457135	0.456289	0.455565	0.454944	0.454411	0.453952	0.453557	0.453216	0.452922	0.452668	0.452448	0.452258	0.452093	0.45195	0.451826	0.451719	0.451626	0.451545	0.451474	0.451413	0.45136	0.451299	0.451233	0.451175	0.451125	0.451082	0.451044	0.451011
	2e-07	0.550411	0.535204	0.522024	0.510694	0.501027	0.492838	0.485948	0.480185	0.475388	0.471413	0.466119	0.461402	0.457474	0.454193	0.451444	0.449136	0.447191	0.445548	0.444157	0.442975	0.44197	0.441113	0.44005	0.439039	0.438169	0.437418	0.43677	0.43621	0.435725	0.435306	0.434943	0.434628	0.434355	0.434118	0.433913	0.433734	0.433579	0.433445	0.433328	0.433226	0.433138	0.433061	0.432994	0.432936	0.432885	0.432841	0.432803	0.43277
	2.1e-07	0.54183	0.526054	0.512367	0.500594	0.490553	0.482056	0.474918	0.468963	0.464022	0.458681	0.452801	0.447927	0.443876	0.4405	0.437678	0.435313	0.433325	0.43165	0.429435	0.427536	0.425913	0.424522	0.423329	0.422303	0.42142	0.420659	0.420002	0.419435	0.418945	0.418521	0.418153	0.417835	0.417559	0.417319	0.417111	0.416931	0.416774	0.416638	0.41652	0.416417	0.416328	0.41625	0.416183	0.416124	0.416073	0.416029	0.41599	0.415956
	2.2e-07	0.534048	0.517751	0.503595	0.491414	0.481026	0.472243	0.464879	0.458749	0.453682	0.446662	0.440581	0.43555	0.431376	0.427906	0.425013	0.422197	0.419048	0.416377	0.414107	0.412173	0.41052	0.409106	0.407893	0.406852	0.405956	0.405184	0.404518	0.403943	0.403446	0.403017	0.402645	0.402322	0.402043	0.401801	0.401591	0.401408	0.40125	0.401112	0.400993	0.400889	0.400799	0.40072	0.400652	0.400593	0.400541	0.400496	0.400457	0.400423
	2.3e-07	0.526987	0.510218	0.495632	0.483075	0.472368	0.463325	0.455753	0.449468	0.443276	0.435652	0.42937	0.424182	0.419888	0.416326	0.412021	0.408208	0.404988	0.402261	0.399945	0.397973	0.396291	0.394852	0.393619	0.392561	0.391651	0.390868	0.390192	0.38961	0.389106	0.388671	0.388294	0.387968	0.387685	0.38744	0.387227	0.387042	0.386882	0.386743	0.386622	0.386517	0.386426	0.386346	0.386277	0.386217	0.386165	0.38612	0.38608	0.386046
	2.4e-07	0.52058	0.503385	0.48841	0.47551	0.464512	0.455231	0.447474	0.441052	0.433452	0.425572	0.41909	0.413747	0.409335	0.403831	0.399187	0.395283	0.391991	0.389205	0.386842	0.384832	0.383118	0.381654	0.3804	0.379325	0.378401	0.377606	0.376921	0.37633	0.375819	0.375378	0.374996	0.374666	0.37438	0.374132	0.373916	0.37373	0.373567	0.373427	0.373304	0.373198	0.373106	0.373025	0.372956	0.372895	0.372842	0.372796	0.372756	0.372722
	2.5e-07	0.514763	0.497191	0.481865	0.468655	0.457396	0.447901	0.43998	0.433439	0.424488	0.416354	0.409674	0.404179	0.397775	0.392088	0.387329	0.383331	0.379964	0.377118	0.374707	0.372657	0.370912	0.369422	0.368147	0.367054	0.366115	0.365308	0.364613	0.364014	0.363497	0.36305	0.362663	0.362328	0.362039	0.361787	0.36157	0.361381	0.361216	0.361074	0.36095	0.360843	0.360749	0.360668	0.360598	0.360536	0.360483	0.360437	0.360396	0.360361
	2.6e-07	0.509481	0.49158	0.475942	0.462456	0.450962	0.441278	0.433213	0.426561	0.416324	0.407938	0.401061	0.394082	0.387079	0.381244	0.376365	0.372273	0.368829	0.365922	0.363461	0.361372	0.359594	0.358078	0.356781	0.355671	0.354718	0.353899	0.353194	0.352586	0.352062	0.351609	0.351217	0.350878	0.350585	0.350331	0.35011	0.349919	0.349753	0.349609	0.349484	0.349375	0.349281	0.349198	0.349127	0.349065	0.349011	0.348964	0.348923	0.348888
	2.7e-07	0.504684	0.4865	0.47059	0.45686	0.44516	0.435311	0.427123	0.419458	0.408903	0.400267	0.39308	0.384407	0.377214	0.371228	0.366228	0.362039	0.358518	0.355549	0.353038	0.350908	0.349098	0.347554	0.346236	0.345108	0.34414	0.343309	0.342594	0.341978	0.341447	0.340988	0.340591	0.340248	0.339951	0.339694	0.339471	0.339265	0.339074	0.338907	0.338763	0.338637	0.338528	0.338434	0.338351	0.33828	0.338217	0.338163	0.338116	0.338075
	2.8e-07	0.500328	0.481906	0.465763	0.451822	0.439943	0.429952	0.421662	0.413047	0.402177	0.393294	0.384418	0.375504	0.368119	0.361979	0.356857	0.352569	0.34897	0.345937	0.343376	0.341206	0.339362	0.337792	0.336452	0.335306	0.334247	0.33329	0.332466	0.331756	0.331144	0.330615	0.330157	0.329762	0.329419	0.329122	0.328865	0.328642	0.328448	0.32828	0.328134	0.328007	0.327897	0.327801	0.327718	0.327645	0.327582	0.327527	0.32748	0.327438
	2.9e-07	0.496372	0.477756	0.461418	0.447298	0.435268	0.42516	0.416787	0.407281	0.3961	0.386973	0.376478	0.36732	0.359739	0.353443	0.348196	0.34381	0.340131	0.337035	0.334423	0.332212	0.330232	0.328427	0.326886	0.325567	0.324436	0.323465	0.32263	0.32191	0.321289	0.320753	0.32029	0.31989	0.319543	0.319242	0.318982	0.318756	0.31856	0.31839	0.318242	0.318113	0.318002	0.317905	0.317821	0.317747	0.317684	0.317628	0.31758	0.317538
	3e-07	0.492778	0.474013	0.457517	0.443251	0.431096	0.420894	0.41246	0.40212	0.390631	0.380618	0.369209	0.359803	0.352025	0.345572	0.3402	0.335713	0.331954	0.328795	0.325895	0.323356	0.321199	0.319364	0.317797	0.316458	0.31531	0.314324	0.313476	0.312747	0.312117	0.311574	0.311105	0.310699	0.310347	0.310043	0.309779	0.30955	0.309352	0.309179	0.30903	0.3089	0.308787	0.308689	0.308603	0.308529	0.308465	0.308409	0.30836	0.308317
	3.1e-07	0.489515	0.470643	0.454026	0.439643	0.427392	0.417119	0.408644	0.397525	0.385733	0.374289	0.362567	0.352912	0.344935	0.338322	0.332824	0.328237	0.324268	0.320643	0.317586	0.315	0.312805	0.310937	0.309345	0.307983	0.306817	0.305816	0.304956	0.304216	0.303577	0.303026	0.30255	0.302139	0.301783	0.301474	0.301207	0.300975	0.300774	0.3006	0.300448	0.300316	0.300202	0.300103	0.300016	0.299941	0.299876	0.299819	0.29977	0.299727
	3.2e-07	0.486552	0.467613	0.450911	0.436444	0.424123	0.413802	0.405305	0.393463	0.381373	0.368549	0.356513	0.346607	0.338428	0.331656	0.32603	0.321089	0.316687	0.31299	0.309873	0.307237	0.305003	0.303102	0.301483	0.300099	0.298914	0.297897	0.297024	0.296273	0.295625	0.295066	0.294583	0.294166	0.293805	0.293492	0.293222	0.292987	0.292783	0.292606	0.292452	0.292319	0.292203	0.292103	0.292015	0.291939	0.291873	0.291815	0.291765	0.291722
	3.3e-07	0.483864	0.464896	0.448145	0.433624	0.421258	0.410911	0.402412	0.389901	0.377517	0.363363	0.351011	0.340851	0.332471	0.325538	0.319533	0.31416	0.309666	0.305892	0.302714	0.300029	0.297753	0.295819	0.294172	0.292765	0.29156	0.290528	0.289641	0.288878	0.288221	0.287654	0.287165	0.286741	0.286375	0.286058	0.285784	0.285545	0.285339	0.28516	0.285004	0.284869	0.284752	0.28465	0.284561	0.284484	0.284417	0.284358	0.284308	0.284264
	3.4e-07	0.481424	0.462466	0.445699	0.431154	0.41877	0.40842	0.399938	0.386811	0.374139	0.358699	0.346028	0.335614	0.32703	0.319837	0.313246	0.307756	0.303166	0.299316	0.296075	0.293339	0.291021	0.289052	0.287376	0.285946	0.284722	0.283673	0.282772	0.281998	0.281296	0.280597	0.279993	0.279471	0.279019	0.278628	0.278288	0.277994	0.277738	0.277516	0.277324	0.277157	0.277011	0.276885	0.276775	0.27668	0.276597	0.276524	0.276462	0.276407
	3.5e-07	0.479212	0.460299	0.44355	0.429009	0.416632	0.406301	0.397856	0.384165	0.370376	0.354525	0.341535	0.330864	0.322077	0.314193	0.307453	0.301843	0.297157	0.293228	0.289923	0.287134	0.284774	0.28277	0.281065	0.2795	0.278	0.276713	0.275607	0.274654	0.273833	0.273124	0.272511	0.271981	0.271523	0.271125	0.270781	0.270482	0.270223	0.269998	0.269803	0.269633	0.269486	0.269358	0.269246	0.26915	0.269065	0.268992	0.268928	0.268873
	3.6e-07	0.477208	0.458373	0.441674	0.427168	0.414822	0.404532	0.396141	0.381939	0.367064	0.350814	0.337503	0.326576	0.317331	0.309016	0.302125	0.296393	0.291608	0.287599	0.284229	0.281387	0.278918	0.276476	0.274394	0.272615	0.271091	0.269783	0.268659	0.267691	0.266857	0.266137	0.265515	0.264977	0.264511	0.264108	0.263758	0.263455	0.263192	0.262964	0.262766	0.262594	0.262444	0.262314	0.262201	0.262103	0.262018	0.261943	0.261879	0.261823
	3.7e-07	0.475394	0.456668	0.440052	0.425607	0.413318	0.403088	0.394772	0.38011	0.36419	0.347541	0.333909	0.322725	0.312784	0.304279	0.297235	0.291379	0.286493	0.282403	0.278966	0.275524	0.272602	0.270117	0.267998	0.266188	0.264638	0.263309	0.262166	0.261183	0.260335	0.259604	0.258972	0.258426	0.257953	0.257543	0.257189	0.256881	0.256614	0.256382	0.256181	0.256006	0.255855	0.255723	0.255608	0.255508	0.255421	0.255346	0.25528	0.255223
	3.8e-07	0.473753	0.455167	0.438663	0.424307	0.412098	0.401951	0.393726	0.378655	0.361731	0.344683	0.330729	0.3192	0.308655	0.299957	0.292757	0.286775	0.281788	0.277361	0.273206	0.269695	0.266718	0.264188	0.262032	0.260191	0.258614	0.257262	0.2561	0.255101	0.254239	0.253496	0.252854	0.252299	0.251819	0.251403	0.251043	0.25073	0.250459	0.250224	0.25002	0.249842	0.249688	0.249554	0.249438	0.249336	0.249248	0.249172	0.249105	0.249047
	3.9e-07	0.472272	0.453852	0.43749	0.423249	0.411144	0.4011	0.392985	0.377556	0.359666	0.342218	0.327942	0.315708	0.304921	0.296028	0.28867	0.282561	0.277118	0.272087	0.267851	0.264273	0.261241	0.258665	0.25647	0.254596	0.252992	0.251617	0.250436	0.249419	0.248544	0.247788	0.247136	0.246572	0.246084	0.245662	0.245295	0.244978	0.244703	0.244464	0.244256	0.244076	0.243919	0.243783	0.243665	0.243562	0.243473	0.243395	0.243327	0.243268
	4e-07	0.470935	0.45271	0.436517	0.422418	0.410439	0.400518	0.39253	0.376794	0.357974	0.340127	0.325528	0.312593	0.301562	0.292471	0.284953	0.278448	0.272332	0.267201	0.262882	0.259236	0.256147	0.253523	0.251289	0.249381	0.247749	0.24635	0.245149	0.244115	0.243225	0.242457	0.241794	0.24122	0.240724	0.240295	0.239923	0.2396	0.239321	0.239078	0.238867	0.238684	0.238525	0.238387	0.238266	0.238162	0.238071	0.237992	0.237923	0.237864
	4.1e-07	0.469733	0.451725	0.435728	0.421797	0.409967	0.400189	0.392345	0.37635	0.356636	0.33839	0.323469	0.309836	0.298557	0.289267	0.281588	0.274154	0.267913	0.26268	0.258277	0.254561	0.251414	0.248741	0.246466	0.244524	0.242864	0.24144	0.240218	0.239166	0.238261	0.23748	0.236806	0.236223	0.235719	0.235283	0.234905	0.234577	0.234292	0.234046	0.233831	0.233645	0.233484	0.233343	0.233221	0.233115	0.233023	0.232942	0.232873	0.232812
	4.2e-07	0.468653	0.450885	0.43511	0.42137	0.409711	0.400095	0.392413	0.37621	0.355635	0.336991	0.321465	0.307419	0.29589	0.286398	0.277835	0.27021	0.263842	0.258505	0.254016	0.250228	0.247021	0.2443	0.241983	0.240006	0.238316	0.236867	0.235624	0.234554	0.233633	0.232839	0.232154	0.231561	0.231049	0.230605	0.230221	0.229888	0.229599	0.229348	0.22913	0.228941	0.228777	0.228634	0.22851	0.228402	0.228308	0.228227	0.228156	0.228094
	4.3e-07	0.467685	0.450179	0.434651	0.421126	0.409659	0.400224	0.39272	0.376357	0.354954	0.335913	0.319681	0.305324	0.293544	0.283736	0.27438	0.266598	0.260101	0.254657	0.25008	0.246219	0.242952	0.24018	0.237821	0.235808	0.234088	0.232614	0.231348	0.230261	0.229324	0.228517	0.227819	0.227217	0.226696	0.226245	0.225854	0.225516	0.225222	0.224967	0.224746	0.224553	0.224386	0.224241	0.224115	0.224006	0.22391	0.223827	0.223755	0.223693
	4.4e-07	0.466821	0.449595	0.434337	0.421051	0.409798	0.400562	0.393252	0.376777	0.354579	0.335142	0.318207	0.303537	0.291504	0.280793	0.271242	0.2633	0.256672	0.25112	0.246454	0.242519	0.23919	0.236366	0.233964	0.231915	0.230163	0.228663	0.227376	0.22627	0.225317	0.224496	0.223787	0.223174	0.222645	0.222186	0.221789	0.221444	0.221146	0.220887	0.220662	0.220466	0.220297	0.220149	0.220021	0.21991	0.219813	0.219729	0.219655	0.219591
	4.5e-07	0.466053	0.449124	0.434158	0.421133	0.410114	0.401096	0.393996	0.377457	0.354495	0.334663	0.317029	0.302044	0.289755	0.278154	0.268406	0.260302	0.25354	0.247879	0.243121	0.239111	0.235719	0.232843	0.230396	0.22831	0.226528	0.225001	0.223692	0.222566	0.221597	0.220762	0.220041	0.219418	0.218879	0.218413	0.218009	0.217659	0.217356	0.217092	0.216864	0.216665	0.216493	0.216343	0.216213	0.216099	0.216001	0.215915	0.215841	0.215776
	4.6e-07	0.465372	0.448757	0.434104	0.421362	0.410596	0.401814	0.39494	0.378385	0.354689	0.334464	0.316133	0.300831	0.287819	0.275804	0.265856	0.257588	0.250691	0.244918	0.240068	0.235981	0.232526	0.229596	0.227105	0.224981	0.223167	0.221614	0.220281	0.219136	0.21815	0.217301	0.216568	0.215935	0.215387	0.214913	0.214503	0.214147	0.213838	0.21357	0.213338	0.213136	0.212961	0.212809	0.212676	0.212561	0.212461	0.212374	0.212298	0.212232
	4.7e-07	0.464773	0.448486	0.434166	0.421727	0.411235	0.402705	0.396072	0.379547	0.355148	0.334531	0.315507	0.299886	0.285993	0.273731	0.263579	0.255144	0.248111	0.242224	0.237281	0.233116	0.229597	0.226613	0.224076	0.221915	0.220068	0.218488	0.217132	0.215967	0.214965	0.214101	0.213355	0.212711	0.212155	0.211673	0.211256	0.210894	0.21058	0.210308	0.210072	0.209867	0.209688	0.209534	0.209399	0.209282	0.20918	0.209092	0.209015	0.208948
	4.8e-07	0.464249	0.448302	0.434334	0.42222	0.412019	0.403759	0.397383	0.380934	0.355861	0.33463	0.315138	0.299197	0.284433	0.27192	0.261563	0.25296	0.245787	0.239786	0.234749	0.230505	0.22692	0.223881	0.221299	0.219099	0.21722	0.215611	0.214232	0.213047	0.212028	0.211149	0.210391	0.209737	0.209171	0.208681	0.208257	0.207889	0.20757	0.207293	0.207053	0.206845	0.206664	0.206506	0.20637	0.206251	0.206147	0.206057	0.205979	0.205911
	4.9e-07	0.463794	0.4482	0.434601	0.42283	0.41294	0.404966	0.398861	0.382534	0.356815	0.334902	0.315016	0.298605	0.283127	0.270361	0.259797	0.251023	0.243709	0.237593	0.232459	0.228136	0.224484	0.22139	0.218761	0.216522	0.21461	0.212974	0.211571	0.210366	0.209329	0.208436	0.207665	0.206978	0.206378	0.205859	0.205409	0.205019	0.204681	0.204388	0.204133	0.203912	0.20372	0.203553	0.203408	0.203282	0.203172	0.203077	0.202994	0.202922
	5e-07	0.463404	0.448173	0.434959	0.423549	0.413988	0.406316	0.400497	0.384337	0.358002	0.335411	0.31513	0.297853	0.282063	0.269042	0.258268	0.249322	0.241866	0.235633	0.230402	0.225998	0.222279	0.219129	0.216453	0.214174	0.212229	0.210564	0.209106	0.207829	0.20673	0.205783	0.204965	0.20426	0.20365	0.203122	0.202665	0.202268	0.201925	0.201627	0.201368	0.201143	0.200948	0.200779	0.200631	0.200503	0.200392	0.200295	0.20021	0.200137
	5.1e-07	0.463073	0.448214	0.435401	0.424371	0.415156	0.407803	0.402283	0.386335	0.359411	0.336148	0.315471	0.297336	0.281233	0.267954	0.256968	0.247847	0.240248	0.233896	0.228567	0.224082	0.220295	0.217089	0.214365	0.212025	0.209962	0.208198	0.206685	0.205386	0.204268	0.203305	0.202474	0.201757	0.201137	0.2006	0.200135	0.199733	0.199383	0.19908	0.198817	0.198589	0.198391	0.198218	0.198069	0.197938	0.197825	0.197727	0.197641	0.197566
	5.2e-07	0.462797	0.448319	0.43592	0.425288	0.416436	0.409417	0.404211	0.388517	0.361032	0.337103	0.31603	0.297045	0.280625	0.267086	0.255886	0.246589	0.238846	0.232374	0.226946	0.222379	0.218523	0.215247	0.21236	0.209902	0.207804	0.206009	0.20447	0.203149	0.202013	0.201033	0.200189	0.19946	0.198829	0.198284	0.197811	0.197402	0.197047	0.196739	0.196472	0.196239	0.196038	0.195863	0.19571	0.195578	0.195463	0.195363	0.195276	0.1952
	5.3e-07	0.462573	0.448482	0.436512	0.426293	0.41782	0.41115	0.406271	0.390847	0.362857	0.338267	0.316797	0.29697	0.280231	0.26643	0.255014	0.24554	0.23765	0.231057	0.225529	0.220879	0.216877	0.213417	0.210479	0.207978	0.205844	0.204018	0.202454	0.20111	0.199954	0.198959	0.1981	0.197359	0.196718	0.196163	0.195683	0.195267	0.194906	0.194593	0.194321	0.194085	0.19388	0.193702	0.193547	0.193413	0.193296	0.193194	0.193106	0.193029
	5.4e-07	0.462396	0.448699	0.437169	0.427379	0.419302	0.412996	0.408458	0.393315	0.364877	0.339633	0.317765	0.297103	0.280042	0.265977	0.254343	0.24469	0.236653	0.229938	0.224309	0.219461	0.215301	0.211779	0.20879	0.206246	0.204074	0.202217	0.200626	0.199259	0.198084	0.197072	0.196199	0.195445	0.194794	0.19423	0.193742	0.193319	0.192952	0.192633	0.192357	0.192117	0.191909	0.191728	0.191571	0.191434	0.191315	0.191212	0.191122	0.191043
	5.5e-07	0.462264	0.448965	0.437888	0.428542	0.420876	0.414948	0.410763	0.395965	0.367084	0.341192	0.318578	0.297434	0.280051	0.265719	0.253866	0.244033	0.235847	0.229009	0.223161	0.218143	0.213909	0.210326	0.207284	0.204695	0.202487	0.200598	0.198979	0.19759	0.196395	0.195366	0.194478	0.193711	0.193049	0.192476	0.19198	0.19155	0.191177	0.190853	0.190572	0.190329	0.190117	0.189933	0.189773	0.189634	0.189513	0.189408	0.189317	0.189237
	5.6e-07	0.462174	0.449278	0.438662	0.429775	0.422535	0.416999	0.413181	0.39879	0.369471	0.342937	0.319495	0.297958	0.280249	0.265649	0.253575	0.24356	0.235224	0.228186	0.222112	0.217004	0.212695	0.209048	0.205953	0.20332	0.201073	0.199152	0.197506	0.196093	0.194878	0.193832	0.192929	0.19215	0.191476	0.190894	0.190389	0.189952	0.189573	0.189244	0.188959	0.188711	0.188496	0.188309	0.188146	0.188005	0.187882	0.187775	0.187682	0.187601
	5.7e-07	0.462122	0.449632	0.439489	0.431073	0.424274	0.419144	0.415704	0.401783	0.372031	0.34486	0.320599	0.298666	0.28063	0.265759	0.253464	0.243265	0.234778	0.227418	0.221234	0.216035	0.21165	0.20794	0.204791	0.202112	0.199827	0.197873	0.1962	0.194763	0.193527	0.192463	0.191546	0.190754	0.190069	0.189477	0.188964	0.188519	0.188134	0.1878	0.18751	0.187258	0.187039	0.186849	0.186684	0.18654	0.186415	0.186307	0.186212	0.18613
	5.8e-07	0.462106	0.450026	0.440362	0.432432	0.426087	0.421378	0.418328	0.404936	0.374757	0.346956	0.321883	0.299552	0.281186	0.266044	0.253525	0.243142	0.234328	0.226815	0.220521	0.215231	0.210769	0.206994	0.203791	0.201066	0.198742	0.196755	0.195053	0.193592	0.192336	0.191254	0.190321	0.189516	0.18882	0.188218	0.187697	0.187245	0.186853	0.186514	0.186219	0.185963	0.18574	0.185547	0.185379	0.185233	0.185106	0.184996	0.1849	0.184816
	5.9e-07	0.462124	0.450455	0.44128	0.433846	0.42797	0.423693	0.421047	0.408243	0.377642	0.349217	0.323339	0.300608	0.281912	0.266497	0.253752	0.24318	0.23402	0.226373	0.219968	0.214584	0.210044	0.206204	0.202946	0.200174	0.197811	0.19579	0.194059	0.192574	0.191297	0.190197	0.189249	0.188431	0.187723	0.187111	0.186581	0.186122	0.185724	0.185379	0.185079	0.184819	0.184593	0.184397	0.184226	0.184078	0.183949	0.183837	0.183739	0.183654
	6e-07	0.462173	0.450918	0.442238	0.435313	0.429918	0.426086	0.423855	0.411698	0.38068	0.351638	0.324962	0.30183	0.282801	0.267111	0.25414	0.24319	0.233867	0.226085	0.219567	0.214089	0.20947	0.205564	0.20225	0.199431	0.197028	0.194974	0.193214	0.191704	0.190406	0.189288	0.188324	0.187492	0.186773	0.186151	0.185613	0.185146	0.184742	0.184391	0.184086	0.183822	0.183592	0.183392	0.183219	0.183068	0.182937	0.182823	0.182724	0.182638
	6.1e-07	0.462252	0.451411	0.443233	0.436827	0.431926	0.428552	0.426747	0.415213	0.383865	0.354214	0.326745	0.303211	0.283848	0.267882	0.254682	0.243352	0.233864	0.225945	0.219313	0.21374	0.209042	0.205068	0.201698	0.198832	0.196388	0.194299	0.192511	0.190975	0.189656	0.18852	0.18754	0.186695	0.185964	0.185332	0.184785	0.184311	0.183899	0.183543	0.183233	0.182965	0.182731	0.182529	0.182352	0.182199	0.182066	0.18195	0.181849	0.181761
	6.2e-07	0.462359	0.451932	0.444261	0.438385	0.43399	0.431087	0.429718	0.418842	0.387191	0.356937	0.328684	0.304745	0.285047	0.268803	0.255266	0.243659	0.234005	0.225948	0.219201	0.213532	0.208753	0.204712	0.201285	0.198371	0.195886	0.193763	0.191944	0.190384	0.189043	0.187888	0.186893	0.186033	0.185291	0.184575	0.183907	0.183329	0.182827	0.182392	0.182013	0.181685	0.1814	0.181152	0.180936	0.180749	0.180586	0.180444	0.180321	0.180213
	6.3e-07	0.462492	0.45248	0.445321	0.439983	0.436107	0.433685	0.432765	0.422583	0.390654	0.359804	0.330772	0.306428	0.286392	0.26987	0.255916	0.244106	0.234285	0.226089	0.219225	0.21346	0.2086	0.20449	0.201006	0.198043	0.195517	0.193359	0.19151	0.189925	0.188449	0.187049	0.185841	0.184796	0.183893	0.183112	0.182434	0.181847	0.181338	0.180896	0.180512	0.180179	0.17989	0.179638	0.179419	0.179229	0.179064	0.17892	0.178795	0.178686
	6.4e-07	0.46265	0.453051	0.446409	0.441619	0.438272	0.436344	0.435882	0.42643	0.394247	0.362809	0.333004	0.308254	0.28788	0.271078	0.256703	0.244689	0.234699	0.226362	0.219382	0.213518	0.208576	0.204398	0.200856	0.197844	0.195276	0.193002	0.190774	0.18886	0.187211	0.18579	0.184564	0.183504	0.182588	0.181794	0.181107	0.180511	0.179994	0.179546	0.179157	0.178818	0.178525	0.178269	0.178047	0.177854	0.177686	0.17754	0.177413	0.177303
	6.5e-07	0.46283	0.453645	0.447522	0.44329	0.440483	0.439059	0.439066	0.430379	0.397909	0.365947	0.335376	0.310219	0.289505	0.272362	0.257622	0.245403	0.235242	0.226764	0.219665	0.213703	0.208678	0.204431	0.20083	0.197707	0.194629	0.191993	0.189731	0.187788	0.186115	0.184673	0.183428	0.182353	0.181422	0.180617	0.17992	0.179315	0.178791	0.178336	0.17794	0.177597	0.177299	0.17704	0.176815	0.176619	0.176448	0.1763	0.176171	0.176059
	6.6e-07	0.463032	0.454259	0.448659	0.444991	0.442735	0.441827	0.442313	0.434426	0.40164	0.368956	0.337883	0.312318	0.291264	0.273658	0.258669	0.246243	0.23591	0.227289	0.220072	0.21401	0.208902	0.204584	0.200579	0.196921	0.193796	0.19112	0.188825	0.186852	0.185154	0.18369	0.182427	0.181336	0.180392	0.179575	0.178867	0.178253	0.177721	0.177259	0.176858	0.17651	0.176208	0.175945	0.175716	0.175517	0.175344	0.175194	0.175063	0.17495
	6.7e-07	0.463255	0.454892	0.449818	0.446721	0.445026	0.444643	0.445619	0.438567	0.405493	0.37208	0.340521	0.314546	0.29315	0.27508	0.25984	0.247206	0.2367	0.227934	0.220597	0.214435	0.209243	0.204338	0.199981	0.196268	0.193095	0.190379	0.188049	0.186047	0.184324	0.182838	0.181556	0.180449	0.179491	0.178662	0.177944	0.177321	0.176781	0.176312	0.175905	0.175552	0.175245	0.174978	0.174746	0.174545	0.174369	0.174217	0.174084	0.173969
	6.8e-07	0.463497	0.455542	0.450996	0.448478	0.447352	0.447506	0.448981	0.442796	0.409464	0.37533	0.343285	0.3169	0.295162	0.276623	0.26113	0.248287	0.237606	0.228696	0.221237	0.214974	0.209138	0.203934	0.199511	0.195742	0.192522	0.189765	0.1874	0.185368	0.183619	0.182112	0.180811	0.179687	0.178715	0.177874	0.177145	0.176513	0.175965	0.17549	0.175077	0.174718	0.174407	0.174136	0.173901	0.173696	0.173518	0.173363	0.173229	0.173111
	6.9e-07	0.463757	0.456208	0.452192	0.450258	0.449712	0.450412	0.452396	0.44711	0.413548	0.378702	0.346172	0.319375	0.297294	0.278283	0.262536	0.249482	0.238626	0.229569	0.221989	0.215168	0.208937	0.203655	0.199165	0.195339	0.19207	0.189272	0.186872	0.18481	0.183036	0.181506	0.180186	0.179045	0.178059	0.177206	0.176466	0.175825	0.175269	0.174787	0.174368	0.174004	0.173688	0.173413	0.173174	0.172967	0.172786	0.172629	0.172493	0.172374
	7e-07	0.464034	0.456889	0.453403	0.45206	0.452102	0.453358	0.45586	0.451506	0.417743	0.382193	0.349176	0.321969	0.299412	0.280057	0.264055	0.250787	0.239755	0.230551	0.222667	0.215183	0.208857	0.203495	0.198938	0.195054	0.191737	0.188898	0.186462	0.18437	0.182569	0.181017	0.179677	0.17852	0.177519	0.176653	0.175903	0.175253	0.174689	0.174199	0.173774	0.173405	0.173084	0.172806	0.172563	0.172353	0.17217	0.17201	0.171872	0.171751
	7.1e-07	0.464327	0.457583	0.454629	0.453882	0.45452	0.456341	0.45937	0.45598	0.422043	0.385799	0.352296	0.324676	0.301605	0.281941	0.265682	0.252201	0.24099	0.231638	0.222912	0.215315	0.208893	0.203451	0.198825	0.194884	0.191518	0.188636	0.186165	0.184042	0.182214	0.18064	0.179281	0.178107	0.177092	0.176213	0.175452	0.174792	0.17422	0.173723	0.173292	0.172917	0.172592	0.172309	0.172064	0.17185	0.171664	0.171502	0.171362	0.171239
	7.2e-07	0.464636	0.45829	0.455868	0.455721	0.456964	0.459359	0.462924	0.460528	0.426445	0.389515	0.355526	0.327494	0.303906	0.283932	0.267414	0.253718	0.242328	0.232425	0.223271	0.215559	0.209042	0.203519	0.198824	0.194824	0.191408	0.188485	0.185977	0.183823	0.181969	0.180371	0.178992	0.177802	0.176772	0.17588	0.175108	0.174439	0.173858	0.173354	0.172917	0.172537	0.172207	0.17192	0.171671	0.171454	0.171266	0.171102	0.170959	0.170835
	7.3e-07	0.464959	0.459008	0.457118	0.457576	0.459431	0.462409	0.466518	0.465147	0.430947	0.393339	0.358865	0.330419	0.306312	0.286027	0.269248	0.255336	0.243766	0.233032	0.223741	0.215914	0.209299	0.203694	0.19893	0.194871	0.191405	0.188439	0.185895	0.183709	0.181828	0.180207	0.178809	0.177601	0.176556	0.175652	0.174868	0.174189	0.173601	0.17309	0.172646	0.172261	0.171926	0.171635	0.171382	0.171162	0.170971	0.170805	0.17066	0.170534
	7.4e-07	0.465296	0.459737	0.458378	0.459445	0.461919	0.465489	0.470151	0.469834	0.435544	0.397267	0.362307	0.333449	0.30882	0.288221	0.271182	0.257052	0.244973	0.233746	0.224317	0.216374	0.209661	0.203973	0.19914	0.195022	0.191505	0.188495	0.185914	0.183697	0.181789	0.180145	0.178726	0.177501	0.176441	0.175524	0.17473	0.174041	0.173444	0.172925	0.172475	0.172084	0.171745	0.17145	0.171193	0.17097	0.170776	0.170608	0.170461	0.170333
	7.5e-07	0.465645	0.460476	0.459647	0.461326	0.464427	0.468596	0.47382	0.474585	0.440233	0.401296	0.365852	0.33658	0.311427	0.290513	0.273211	0.258862	0.245958	0.234565	0.224996	0.216936	0.210125	0.204354	0.199449	0.195271	0.191704	0.188651	0.186033	0.183784	0.181848	0.180181	0.178742	0.177499	0.176424	0.175494	0.174688	0.173989	0.173384	0.172858	0.172402	0.172005	0.171661	0.171362	0.171101	0.170875	0.170678	0.170507	0.170358	0.170229
	7.6e-07	0.466007	0.461224	0.460925	0.463218	0.466952	0.471729	0.477523	0.479399	0.445011	0.405423	0.369494	0.339808	0.31413	0.2929	0.275334	0.260765	0.247045	0.235484	0.225776	0.217597	0.210687	0.204831	0.199856	0.195618	0.191999	0.188902	0.186246	0.183965	0.182002	0.180311	0.178852	0.177591	0.176501	0.175558	0.17474	0.174032	0.173418	0.172885	0.172422	0.17202	0.171671	0.171367	0.171103	0.170874	0.170674	0.170501	0.17035	0.170219
	7.7e-07	0.466381	0.46198	0.462209	0.465121	0.469492	0.474885	0.481256	0.484271	0.449875	0.409644	0.373232	0.343008	0.316925	0.295379	0.277548	0.262241	0.248231	0.236502	0.226651	0.218354	0.211344	0.205404	0.200357	0.196058	0.192387	0.189246	0.186553	0.184239	0.182248	0.180533	0.179053	0.177775	0.176669	0.175713	0.174884	0.174166	0.173543	0.173002	0.172533	0.172125	0.171771	0.171463	0.171196	0.170963	0.170761	0.170585	0.170432	0.170299
	7.8e-07	0.466766	0.462743	0.463499	0.467031	0.472047	0.478063	0.485019	0.489199	0.454822	0.413957	0.377062	0.346273	0.319812	0.297946	0.279849	0.263725	0.249513	0.237613	0.227621	0.219204	0.212093	0.206068	0.200948	0.196588	0.192865	0.18968	0.186948	0.184602	0.182583	0.180844	0.179343	0.178047	0.176926	0.175956	0.175116	0.174388	0.173756	0.173208	0.172732	0.172319	0.17196	0.171648	0.171376	0.171141	0.170935	0.170757	0.170602	0.170467
	7.9e-07	0.467161	0.463513	0.464794	0.468948	0.474614	0.48126	0.488809	0.494182	0.459849	0.418358	0.380982	0.349628	0.322786	0.300601	0.282236	0.265304	0.250887	0.238817	0.228681	0.220144	0.212931	0.20682	0.201628	0.197206	0.193431	0.1902	0.187431	0.185052	0.183005	0.181241	0.17972	0.178405	0.177269	0.176285	0.175434	0.174695	0.174055	0.173499	0.173017	0.172598	0.172234	0.171917	0.171642	0.171403	0.171195	0.171014	0.170857	0.17072
	8e-07	0.467566	0.464289	0.466094	0.470871	0.477193	0.484476	0.492625	0.499215	0.464954	0.422847	0.38499	0.353068	0.325845	0.303339	0.284489	0.266973	0.252352	0.24011	0.22983	0.221171	0.213856	0.207659	0.202394	0.19791	0.194081	0.190806	0.187997	0.185585	0.18351	0.181722	0.180179	0.178847	0.177695	0.176698	0.175834	0.175085	0.174436	0.173873	0.173384	0.172959	0.17259	0.172269	0.17199	0.171748	0.171537	0.171354	0.171194	0.171055
	8.1e-07	0.46798	0.465072	0.467397	0.4728	0.479781	0.487708	0.496464	0.504297	0.470134	0.427419	0.389082	0.356593	0.328988	0.30616	0.286493	0.268732	0.253904	0.241489	0.231064	0.222283	0.214865	0.208581	0.203242	0.198695	0.194814	0.191493	0.188645	0.1862	0.184096	0.182284	0.18072	0.179369	0.178201	0.17719	0.176315	0.175556	0.174898	0.174327	0.173831	0.173401	0.173027	0.172701	0.172419	0.172173	0.171959	0.171773	0.171612	0.171471
	8.2e-07	0.468404	0.465859	0.468702	0.474731	0.482377	0.490954	0.500324	0.509425	0.475386	0.432072	0.393257	0.3602	0.332211	0.309061	0.288585	0.270576	0.25554	0.242952	0.232381	0.223477	0.215955	0.209583	0.204171	0.199561	0.195626	0.192259	0.189373	0.186894	0.184761	0.182924	0.181339	0.17997	0.178786	0.177761	0.176874	0.176105	0.175438	0.174859	0.174357	0.17392	0.173541	0.173211	0.172925	0.172676	0.172459	0.172271	0.172107	0.171964
	8.3e-07	0.468836	0.466651	0.47001	0.476666	0.48498	0.494214	0.504205	0.514598	0.480709	0.436804	0.397512	0.363886	0.335513	0.312039	0.290762	0.272504	0.25726	0.244496	0.233778	0.224751	0.217125	0.210665	0.205178	0.200505	0.196516	0.193103	0.190177	0.187664	0.185503	0.183641	0.182034	0.180646	0.179447	0.178408	0.177501	0.176675	0.175958	0.175336	0.174796	0.174327	0.17392	0.173566	0.173258	0.17299	0.172757	0.172555	0.172379	0.172225
	8.4e-07	0.469276	0.467447	0.47132	0.478603	0.487589	0.497485	0.508104	0.519459	0.486099	0.441613	0.401845	0.36765	0.338892	0.315092	0.293021	0.274513	0.259059	0.24612	0.235254	0.226102	0.218371	0.211823	0.206261	0.201524	0.19748	0.194021	0.191056	0.188509	0.186319	0.184431	0.182754	0.181265	0.179978	0.178863	0.177898	0.177061	0.176335	0.175705	0.175158	0.174682	0.17427	0.173911	0.173599	0.173328	0.173092	0.172887	0.172708	0.172553
	8.5e-07	0.469723	0.468247	0.47263	0.480541	0.490203	0.500768	0.51202	0.523969	0.491554	0.446496	0.406253	0.371488	0.342345	0.317882	0.29536	0.276601	0.260936	0.24782	0.236805	0.227529	0.219693	0.213055	0.207417	0.202616	0.198518	0.195013	0.192008	0.189406	0.187058	0.185035	0.183289	0.18178	0.180476	0.179347	0.178369	0.177521	0.176785	0.176147	0.175593	0.175112	0.174693	0.17433	0.174014	0.173739	0.1735	0.173292	0.173112	0.172954
	8.6e-07	0.470178	0.469051	0.473941	0.482479	0.492821	0.504059	0.515951	0.5285	0.497073	0.451451	0.410735	0.3754	0.34587	0.320599	0.297777	0.278765	0.262889	0.249595	0.238431	0.229029	0.221087	0.214359	0.208646	0.20378	0.199627	0.196073	0.192856	0.190092	0.187714	0.185665	0.183896	0.182368	0.181047	0.179903	0.178912	0.178053	0.177308	0.176662	0.176101	0.175613	0.175189	0.174821	0.174501	0.174223	0.173981	0.17377	0.173587	0.173428
	8.7e-07	0.47064	0.469858	0.475252	0.484417	0.495441	0.507358	0.519897	0.533051	0.502652	0.456476	0.415289	0.379383	0.349467	0.323394	0.30027	0.281005	0.264916	0.251443	0.240129	0.2306	0.222551	0.215734	0.209944	0.205013	0.200708	0.196908	0.19365	0.19085	0.188441	0.186365	0.184574	0.183026	0.181688	0.180529	0.179526	0.178656	0.177901	0.177246	0.176678	0.176184	0.175755	0.175382	0.175058	0.174776	0.174531	0.174318	0.174132	0.173971
	8.8e-07	0.471108	0.470667	0.476563	0.486354	0.498063	0.510664	0.523855	0.537621	0.508291	0.461569	0.419912	0.383436	0.353132	0.326264	0.302837	0.283317	0.267014	0.253361	0.241896	0.23224	0.224084	0.217176	0.21131	0.206159	0.201662	0.197813	0.194513	0.191677	0.189237	0.187135	0.18532	0.183753	0.182397	0.181224	0.180207	0.179326	0.178562	0.177899	0.177323	0.176823	0.176388	0.176011	0.175682	0.175397	0.175148	0.174932	0.174744	0.174581
	8.9e-07	0.471582	0.47148	0.477873	0.48829	0.500686	0.513976	0.527825	0.542208	0.513987	0.466728	0.424568	0.387557	0.356864	0.329206	0.305475	0.285699	0.269181	0.255348	0.243732	0.233948	0.225684	0.218685	0.212572	0.207239	0.202684	0.198786	0.195443	0.192571	0.1901	0.187971	0.186133	0.184545	0.183173	0.181984	0.180955	0.180063	0.179289	0.178617	0.178034	0.177527	0.177087	0.176705	0.176372	0.176083	0.175832	0.175613	0.175422	0.175257
	9e-07	0.472063	0.472294	0.479181	0.490223	0.503309	0.517293	0.531805	0.546811	0.519737	0.471951	0.429207	0.391743	0.360661	0.33222	0.308184	0.288151	0.271417	0.257403	0.245633	0.235721	0.22735	0.220126	0.213786	0.208385	0.203772	0.199824	0.196439	0.193531	0.191028	0.188871	0.18701	0.185403	0.184012	0.182809	0.181767	0.180863	0.180079	0.179399	0.178808	0.178296	0.17785	0.177462	0.177126	0.176833	0.176578	0.176357	0.176164	0.175996
	9.1e-07	0.472549	0.47311	0.480488	0.492154	0.505932	0.520613	0.535794	0.551428	0.525541	0.477237	0.433909	0.395993	0.364523	0.335302	0.31096	0.290669	0.273719	0.259522	0.2476	0.237559	0.229041	0.221486	0.215066	0.209596	0.204924	0.200926	0.197498	0.194553	0.192018	0.189834	0.18795	0.186322	0.184914	0.183696	0.18264	0.181725	0.180932	0.180243	0.179645	0.179126	0.178674	0.178282	0.177941	0.177644	0.177387	0.177162	0.176967	0.176797
	9.2e-07	0.47304	0.473928	0.481793	0.494081	0.508553	0.523937	0.539791	0.55606	0.531396	0.482583	0.438675	0.400307	0.368069	0.338453	0.313803	0.293253	0.276085	0.261705	0.249629	0.239458	0.230561	0.22291	0.216408	0.210869	0.206139	0.20209	0.198619	0.195636	0.19307	0.190859	0.188951	0.187302	0.185877	0.184643	0.183574	0.182648	0.181844	0.181147	0.180542	0.180016	0.179559	0.179161	0.178816	0.178516	0.178255	0.178028	0.17783	0.177658
	9.3e-07	0.473536	0.474747	0.483096	0.496004	0.511172	0.527262	0.543795	0.560703	0.537301	0.487988	0.443501	0.404681	0.371649	0.341668	0.31671	0.2959	0.278513	0.26395	0.251719	0.241283	0.232143	0.224396	0.217812	0.212203	0.207413	0.203314	0.199799	0.196779	0.194181	0.191942	0.19001	0.188341	0.186898	0.185649	0.184567	0.183629	0.182815	0.182109	0.181496	0.180964	0.180501	0.180099	0.17975	0.179446	0.179181	0.178951	0.178751	0.178577
	9.4e-07	0.474037	0.475567	0.484396	0.497924	0.513788	0.530588	0.547806	0.565357	0.543253	0.49345	0.448386	0.409114	0.375295	0.344948	0.31968	0.29861	0.281003	0.266255	0.253869	0.24304	0.233785	0.225941	0.219275	0.213596	0.208746	0.204596	0.201037	0.19798	0.19535	0.193083	0.191127	0.189438	0.187977	0.186712	0.185617	0.184667	0.183843	0.183129	0.182508	0.181969	0.181501	0.181094	0.18074	0.180432	0.180164	0.179932	0.179729	0.179553
	9.5e-07	0.474542	0.476389	0.485694	0.499838	0.5164	0.533914	0.551821	0.570022	0.549252	0.498967	0.453329	0.413606	0.379003	0.34829	0.322712	0.301379	0.283553	0.26862	0.255942	0.244857	0.235487	0.227545	0.220796	0.215047	0.210137	0.205935	0.202333	0.199238	0.196575	0.19428	0.1923	0.19059	0.189111	0.187831	0.186722	0.185761	0.184927	0.184203	0.183575	0.183029	0.182555	0.182143	0.181785	0.181473	0.181202	0.180967	0.180762	0.180583
	9.6e-07	0.475052	0.477211	0.486988	0.501748	0.519009	0.53724	0.55584	0.574696	0.555296	0.504539	0.458329	0.418154	0.382774	0.351693	0.325803	0.304208	0.28616	0.271041	0.257953	0.246731	0.237245	0.229205	0.222373	0.216553	0.211583	0.20733	0.203683	0.20055	0.197854	0.195531	0.193527	0.191796	0.190299	0.189003	0.187881	0.186908	0.186064	0.185331	0.184696	0.184143	0.183663	0.183246	0.182884	0.182568	0.182294	0.182055	0.181848	0.181667
	9.7e-07	0.475565	0.478033	0.48828	0.503653	0.521613	0.540564	0.559863	0.579377	0.561382	0.510163	0.463383	0.422758	0.386604	0.355156	0.328953	0.307095	0.288825	0.273499	0.260022	0.248662	0.23906	0.230921	0.224005	0.218114	0.213083	0.208778	0.205086	0.201915	0.199187	0.196836	0.194807	0.193055	0.19154	0.190228	0.189092	0.188107	0.187253	0.186512	0.185868	0.185309	0.184823	0.184401	0.184034	0.183715	0.183438	0.183196	0.182986	0.182803
	9.8e-07	0.476082	0.478856	0.489568	0.505552	0.524212	0.543886	0.563888	0.584066	0.56751	0.515837	0.468491	0.427415	0.390494	0.358676	0.33216	0.310037	0.291544	0.275786	0.262146	0.250647	0.240928	0.232691	0.225691	0.219727	0.214635	0.210278	0.206542	0.203332	0.200571	0.198192	0.196138	0.194365	0.192831	0.191504	0.190354	0.189358	0.188493	0.187743	0.187092	0.186526	0.186034	0.185607	0.185236	0.184913	0.184632	0.184387	0.184175	0.18399
	9.9e-07	0.476603	0.47968	0.490852	0.507445	0.526805	0.547206	0.567914	0.588761	0.573678	0.521561	0.47365	0.432125	0.39444	0.362253	0.335423	0.313034	0.294318	0.278129	0.264324	0.252687	0.24285	0.234513	0.227428	0.221393	0.216239	0.211829	0.208048	0.2048	0.202005	0.199597	0.19752	0.195725	0.194173	0.19283	0.191666	0.190658	0.189783	0.189024	0.188365	0.187792	0.187295	0.186862	0.186486	0.186159	0.185875	0.185628	0.185413	0.185225
	1e-06	0.477127	0.480503	0.492133	0.509331	0.529393	0.550523	0.571942	0.593461	0.579885	0.527333	0.478861	0.436886	0.398443	0.365885	0.33874	0.316085	0.297144	0.280526	0.266555	0.254778	0.244823	0.236386	0.229216	0.223108	0.217893	0.21343	0.209604	0.206317	0.203489	0.201052	0.19895	0.197134	0.195563	0.194204	0.193027	0.192006	0.191121	0.190353	0.189686	0.189106	0.188603	0.188166	0.187785	0.187454	0.187167	0.186916	0.186699	0.186509
	1.01e-06	0.477655	0.481327	0.49341	0.511212	0.531974	0.553835	0.575969	0.598166	0.586129	0.533152	0.484121	0.441698	0.4025	0.369571	0.34211	0.319188	0.299789	0.282974	0.268837	0.25692	0.246846	0.238308	0.231053	0.224873	0.219595	0.21508	0.211208	0.207882	0.20502	0.202555	0.200427	0.19859	0.197001	0.195626	0.194434	0.193402	0.192502	0.191718	0.191036	0.190445	0.189931	0.189484	0.189095	0.188757	0.188464	0.188208	0.187986	0.187792
	1.02e-06	0.478185	0.48215	0.494683	0.513085	0.534548	0.557143	0.579996	0.602874	0.592408	0.539016	0.489429	0.446528	0.40661	0.373309	0.345532	0.322342	0.302486	0.285474	0.27117	0.259111	0.248919	0.240279	0.232938	0.226685	0.221345	0.216776	0.212858	0.209493	0.206598	0.204104	0.201951	0.200092	0.198471	0.197066	0.19585	0.194795	0.19388	0.193086	0.192397	0.191798	0.191278	0.190826	0.190433	0.190091	0.189794	0.189535	0.18931	0.189115
	1.03e-06	0.478718	0.482973	0.495951	0.514952	0.537115	0.560447	0.584022	0.607585	0.598722	0.544925	0.494784	0.451123	0.410773	0.377099	0.349004	0.325546	0.305234	0.288023	0.273551	0.261351	0.251039	0.242298	0.23487	0.228543	0.223141	0.218518	0.214555	0.21115	0.208221	0.205685	0.203486	0.201588	0.199946	0.198524	0.197294	0.196227	0.195301	0.194498	0.193801	0.193195	0.192669	0.192211	0.191814	0.191468	0.191167	0.190905	0.190678	0.19048
	1.04e-06	0.479254	0.483795	0.497216	0.516812	0.539675	0.563744	0.588045	0.612299	0.60507	0.550876	0.500185	0.45577	0.414986	0.380939	0.352526	0.328788	0.308031	0.29062	0.27598	0.263638	0.253205	0.244362	0.236848	0.230447	0.224982	0.220305	0.216296	0.212838	0.209846	0.207268	0.205044	0.203123	0.201462	0.200025	0.198779	0.1977	0.196764	0.195951	0.195246	0.194633	0.194101	0.193638	0.193236	0.192886	0.192582	0.192317	0.192087	0.191886
	1.05e-06	0.479792	0.484617	0.498476	0.518664	0.542227	0.567036	0.592067	0.617014	0.611449	0.556868	0.505631	0.460467	0.419249	0.384828	0.356097	0.331871	0.310876	0.293265	0.278456	0.265971	0.255417	0.246472	0.23887	0.232395	0.226867	0.222136	0.218045	0.214527	0.211501	0.208893	0.206644	0.2047	0.20302	0.201566	0.200306	0.199214	0.198267	0.197445	0.196732	0.196112	0.195573	0.195105	0.194698	0.194344	0.194037	0.193769	0.193536	0.193333
	1.06e-06	0.480332	0.485439	0.499732	0.520509	0.54477	0.570322	0.596085	0.62173	0.61786	0.562901	0.51112	0.465212	0.423561	0.388765	0.359714	0.335001	0.313768	0.295956	0.280977	0.268349	0.257673	0.248625	0.240936	0.234386	0.228791	0.223959	0.219816	0.216257	0.213196	0.210558	0.208283	0.206317	0.204618	0.203147	0.201872	0.200768	0.19981	0.198979	0.198257	0.19763	0.197085	0.196612	0.1962	0.195842	0.195531	0.19526	0.195024	0.194819
	1.07e-06	0.480874	0.486259	0.500983	0.522346	0.547305	0.5736	0.600099	0.626446	0.6243	0.568973	0.516652	0.470005	0.427919	0.392749	0.363378	0.338177	0.316706	0.298692	0.283543	0.27077	0.259973	0.250821	0.243044	0.236417	0.230704	0.225817	0.221626	0.218027	0.214931	0.212263	0.209961	0.207973	0.206254	0.204766	0.203478	0.20236	0.201392	0.200551	0.199821	0.199187	0.198636	0.198157	0.19774	0.197378	0.197063	0.196789	0.196551	0.196344
	1.08e-06	0.481419	0.487079	0.502229	0.524176	0.549832	0.576872	0.604109	0.631161	0.630712	0.575083	0.522226	0.474844	0.432325	0.396778	0.367086	0.3414	0.319689	0.301472	0.286152	0.273234	0.262314	0.253059	0.245194	0.238435	0.232657	0.227713	0.223475	0.219835	0.216703	0.214005	0.211677	0.209667	0.207928	0.206423	0.20512	0.20399	0.20301	0.20216	0.201422	0.20078	0.200223	0.199739	0.199318	0.198951	0.198633	0.198356	0.198115	0.197905
	1.09e-06	0.481965	0.487898	0.503471	0.525997	0.552349	0.580135	0.608115	0.635875	0.637093	0.581231	0.52784	0.479729	0.436775	0.400853	0.370839	0.344666	0.322715	0.304295	0.288803	0.27574	0.264697	0.255337	0.247335	0.240491	0.234647	0.229648	0.225362	0.22168	0.218513	0.215785	0.213431	0.211397	0.209639	0.208117	0.206799	0.205657	0.204666	0.203806	0.203059	0.202411	0.201847	0.201357	0.200931	0.200561	0.200239	0.199959	0.199715	0.199503
	1.1e-06	0.482512	0.488716	0.504708	0.527811	0.554857	0.583391	0.612115	0.640588	0.643496	0.587414	0.533493	0.484658	0.44127	0.404971	0.374474	0.347977	0.325784	0.30716	0.291495	0.278287	0.26712	0.257631	0.249505	0.242584	0.236675	0.231619	0.227285	0.223562	0.22036	0.217601	0.21522	0.213164	0.211386	0.209847	0.208514	0.207359	0.206357	0.205487	0.204732	0.204076	0.203506	0.203011	0.20258	0.202206	0.20188	0.201597	0.20135	0.201136
	1.11e-06	0.483062	0.489532	0.50594	0.529617	0.557356	0.586638	0.61611	0.645298	0.64992	0.593632	0.539185	0.489631	0.445808	0.409132	0.378112	0.35133	0.328895	0.310066	0.294228	0.280873	0.269583	0.25993	0.251713	0.244714	0.238739	0.233627	0.229244	0.22548	0.222242	0.219452	0.217045	0.214965	0.213168	0.211612	0.210264	0.209095	0.208082	0.207203	0.206439	0.205776	0.2052	0.204699	0.204263	0.203885	0.203555	0.203269	0.20302	0.202803
	1.12e-06	0.483612	0.490348	0.507167	0.531414	0.559846	0.589877	0.620099	0.650006	0.656364	0.599884	0.544914	0.494646	0.450388	0.413335	0.381793	0.354724	0.332046	0.313012	0.297001	0.283499	0.272042	0.262264	0.253957	0.24688	0.240839	0.23567	0.231238	0.227432	0.224158	0.221337	0.218903	0.216801	0.214983	0.21341	0.212047	0.210866	0.209841	0.208952	0.20818	0.20751	0.206927	0.206421	0.20598	0.205597	0.205264	0.204975	0.204723	0.204503
	1.13e-06	0.484164	0.491162	0.50839	0.533203	0.562325	0.593107	0.624081	0.654711	0.662826	0.606169	0.55068	0.499702	0.45501	0.417579	0.385516	0.358159	0.335238	0.315997	0.299812	0.286162	0.27452	0.264635	0.256235	0.249081	0.242973	0.237747	0.233267	0.229419	0.226108	0.223256	0.220795	0.21867	0.216832	0.215241	0.213864	0.212669	0.211633	0.210735	0.209954	0.209276	0.208687	0.208175	0.20773	0.207343	0.207006	0.206713	0.206458	0.206236
	1.14e-06	0.484717	0.491975	0.509607	0.534984	0.564795	0.596327	0.628056	0.659411	0.669306	0.612486	0.556482	0.504798	0.459672	0.421863	0.389279	0.361634	0.338468	0.319021	0.30266	0.288825	0.277034	0.26704	0.258549	0.251316	0.245141	0.239857	0.235328	0.231438	0.228091	0.225208	0.22272	0.220571	0.218713	0.217105	0.215712	0.214505	0.213458	0.212549	0.21176	0.211074	0.210479	0.209961	0.209511	0.20912	0.208779	0.208483	0.208225	0.208001
	1.15e-06	0.485271	0.492787	0.510819	0.536757	0.567254	0.599538	0.632024	0.664108	0.675802	0.618834	0.562319	0.509934	0.464374	0.426186	0.393082	0.365148	0.341737	0.322082	0.305546	0.291501	0.279582	0.26948	0.260896	0.253584	0.247342	0.242001	0.237422	0.233489	0.230106	0.227191	0.224676	0.222504	0.220626	0.219	0.217592	0.216372	0.215313	0.214394	0.213597	0.212904	0.212302	0.211778	0.211323	0.210928	0.210584	0.210284	0.210024	0.209797
	1.16e-06	0.485825	0.493597	0.512027	0.538521	0.569703	0.602739	0.635985	0.6688	0.682315	0.625211	0.568189	0.515109	0.469114	0.430548	0.396923	0.368699	0.345043	0.32518	0.308461	0.294211	0.282163	0.271952	0.263275	0.255884	0.249574	0.244175	0.239547	0.235572	0.232152	0.229205	0.226663	0.224468	0.222569	0.220926	0.219503	0.218269	0.217199	0.21627	0.215464	0.214763	0.214155	0.213626	0.213166	0.212766	0.212418	0.212116	0.211852	0.211623
	1.17e-06	0.486381	0.494405	0.513229	0.540276	0.572142	0.60593	0.639937	0.673486	0.688843	0.631618	0.574093	0.520322	0.473893	0.43485	0.400802	0.372288	0.348385	0.328313	0.311357	0.296954	0.284778	0.274457	0.265687	0.258216	0.251838	0.246381	0.241703	0.237685	0.234229	0.23125	0.228681	0.226462	0.224543	0.222882	0.221443	0.220196	0.219115	0.218176	0.217361	0.216653	0.216038	0.215503	0.215038	0.214634	0.214282	0.213976	0.21371	0.213479
	1.18e-06	0.486937	0.495212	0.514427	0.542023	0.574571	0.60911	0.643881	0.678168	0.695385	0.638054	0.58003	0.525571	0.478708	0.439107	0.404719	0.375914	0.351763	0.331482	0.314286	0.299731	0.287424	0.276993	0.26813	0.260579	0.254133	0.248618	0.243889	0.239828	0.236335	0.233325	0.230728	0.228485	0.226545	0.224867	0.223413	0.222152	0.221059	0.22011	0.219287	0.218571	0.217949	0.217409	0.216939	0.216531	0.216175	0.215866	0.215597	0.215363
	1.19e-06	0.487494	0.496018	0.515619	0.543762	0.576988	0.612281	0.647817	0.682843	0.701941	0.644516	0.585997	0.530856	0.48356	0.443402	0.408672	0.379575	0.355176	0.334685	0.317248	0.302539	0.290102	0.279561	0.270603	0.262972	0.256458	0.250884	0.246105	0.242001	0.23847	0.235428	0.232804	0.230537	0.228577	0.22688	0.225411	0.224137	0.223032	0.222073	0.221241	0.220518	0.219889	0.219343	0.218868	0.218455	0.218096	0.217784	0.217512	0.217275
	1.2e-06	0.488051	0.496822	0.516806	0.545491	0.579395	0.61544	0.651743	0.687512	0.708509	0.651006	0.591996	0.536177	0.488447	0.447733	0.412661	0.383271	0.358624	0.337863	0.320241	0.305378	0.292811	0.282158	0.273106	0.265395	0.258811	0.253179	0.248349	0.244202	0.240634	0.23756	0.234908	0.232617	0.230636	0.228922	0.227437	0.226149	0.225033	0.224064	0.223223	0.222492	0.221857	0.221305	0.220825	0.220408	0.220045	0.219729	0.219454	0.219215
	1.21e-06	0.488608	0.497624	0.517989	0.547213	0.581792	0.618589	0.65566	0.692175	0.715089	0.657521	0.598025	0.541532	0.493369	0.452099	0.416684	0.387001	0.362104	0.341069	0.323265	0.308247	0.295549	0.284785	0.275638	0.267846	0.261194	0.255502	0.250622	0.246431	0.242825	0.239719	0.237039	0.234724	0.232722	0.23099	0.229489	0.228189	0.22706	0.226081	0.225231	0.224493	0.223851	0.223293	0.222808	0.222387	0.22202	0.221701	0.221423	0.221182
	1.22e-06	0.489166	0.498424	0.519166	0.548925	0.584177	0.621726	0.659568	0.69683	0.72168	0.664061	0.604083	0.546921	0.498326	0.4565	0.420741	0.390765	0.365618	0.344307	0.326319	0.311147	0.298317	0.287441	0.278199	0.270326	0.263604	0.257852	0.252922	0.248687	0.245044	0.241905	0.239197	0.236858	0.234836	0.233085	0.231569	0.230255	0.229115	0.228125	0.227266	0.22652	0.225872	0.225308	0.224818	0.224392	0.224021	0.223699	0.223418	0.223174
	1.23e-06	0.489724	0.499222	0.520338	0.550629	0.586551	0.624853	0.663466	0.701478	0.728282	0.670625	0.610169	0.552343	0.503315	0.460935	0.424832	0.394561	0.369164	0.347575	0.329404	0.314075	0.301113	0.290125	0.280787	0.272832	0.266041	0.26023	0.255248	0.25097	0.247289	0.244117	0.241381	0.239018	0.236975	0.235206	0.233674	0.232346	0.231194	0.230195	0.229327	0.228556	0.227865	0.227264	0.226742	0.226287	0.225892	0.225549	0.22525	0.224989
	1.24e-06	0.490282	0.500019	0.521505	0.552325	0.588915	0.627968	0.667354	0.706119	0.734893	0.677213	0.616276	0.557798	0.508338	0.465404	0.428956	0.39839	0.37268	0.350873	0.332517	0.317032	0.303937	0.292837	0.283403	0.275366	0.268505	0.262634	0.257601	0.253278	0.249559	0.246355	0.243591	0.241204	0.239139	0.237352	0.235758	0.234344	0.233117	0.232052	0.231127	0.230324	0.229626	0.229019	0.228492	0.228033	0.227634	0.227287	0.226985	0.226722
	1.25e-06	0.49084	0.500814	0.522666	0.554011	0.591267	0.631071	0.671232	0.710751	0.741513	0.683823	0.622236	0.563284	0.513392	0.469905	0.433112	0.40225	0.376225	0.354199	0.335659	0.320017	0.306789	0.295575	0.286045	0.277926	0.270995	0.265064	0.259979	0.255612	0.251855	0.248619	0.245826	0.243354	0.241157	0.239256	0.237608	0.236179	0.23494	0.233865	0.232931	0.232119	0.231414	0.230802	0.230269	0.229805	0.229402	0.229052	0.228747	0.228481
	1.26e-06	0.491397	0.501607	0.523823	0.55569	0.593609	0.634163	0.675099	0.715376	0.748141	0.690456	0.628226	0.568801	0.518477	0.474437	0.437299	0.406141	0.379799	0.357554	0.338828	0.323029	0.309668	0.29834	0.288713	0.280512	0.27351	0.267519	0.262383	0.257971	0.254176	0.250823	0.247853	0.245288	0.243069	0.241148	0.239484	0.238042	0.23679	0.235704	0.234761	0.233941	0.233229	0.232611	0.232072	0.231604	0.231197	0.230843	0.230535	0.230267
	1.27e-06	0.491955	0.502398	0.524975	0.557359	0.595939	0.637243	0.678955	0.719992	0.754777	0.697109	0.634245	0.574348	0.523594	0.479002	0.441517	0.410062	0.383401	0.360937	0.342025	0.326068	0.312572	0.301131	0.291407	0.283123	0.27605	0.269998	0.26481	0.260344	0.256312	0.252837	0.249838	0.247248	0.245007	0.243067	0.241387	0.23993	0.238666	0.237569	0.236617	0.235789	0.23507	0.234445	0.233902	0.233429	0.233018	0.232661	0.232349	0.232079
	1.28e-06	0.492512	0.503187	0.526121	0.55902	0.598258	0.640311	0.682801	0.724599	0.760982	0.703783	0.640292	0.579924	0.528627	0.483597	0.445765	0.414012	0.387031	0.364347	0.345248	0.329133	0.315502	0.303946	0.294125	0.285758	0.278615	0.272502	0.267188	0.262457	0.258386	0.254877	0.251849	0.249233	0.24697	0.245012	0.243315	0.241844	0.240567	0.23946	0.238498	0.237662	0.236936	0.236305	0.235756	0.235279	0.234864	0.234503	0.234189	0.233915
	1.29e-06	0.493069	0.503974	0.527263	0.560672	0.600566	0.643367	0.686636	0.729197	0.767129	0.710477	0.646366	0.58553	0.533652	0.488221	0.450043	0.417939	0.390688	0.367784	0.348497	0.332223	0.318458	0.306787	0.296868	0.288418	0.281203	0.274933	0.269374	0.264597	0.260486	0.256943	0.253886	0.251244	0.248959	0.246981	0.245268	0.243782	0.242494	0.241375	0.240404	0.23956	0.238827	0.23819	0.237636	0.237154	0.236734	0.23637	0.236053	0.235776
	1.3e-06	0.493626	0.504758	0.528399	0.562316	0.602862	0.646411	0.690459	0.733785	0.773276	0.717191	0.652467	0.591163	0.538706	0.492876	0.454349	0.421884	0.394373	0.371247	0.351772	0.335338	0.321438	0.309652	0.299635	0.291101	0.283741	0.277198	0.271585	0.266762	0.262611	0.259034	0.255946	0.253279	0.250972	0.248975	0.247245	0.245745	0.244444	0.243314	0.242334	0.241482	0.240742	0.240098	0.239539	0.239052	0.238629	0.238261	0.23794	0.237661
	1.31e-06	0.494182	0.505541	0.529531	0.563952	0.605148	0.649443	0.694271	0.738364	0.779424	0.723923	0.658595	0.596825	0.54379	0.497559	0.458684	0.425855	0.398083	0.374735	0.355072	0.338478	0.324442	0.31254	0.302425	0.293807	0.286094	0.279487	0.27382	0.268951	0.26476	0.261148	0.258031	0.255338	0.253009	0.250993	0.249246	0.247731	0.246418	0.245277	0.244287	0.243427	0.24268	0.24203	0.241465	0.240974	0.240546	0.240175	0.239851	0.23957
	1.32e-06	0.494738	0.506322	0.530657	0.565578	0.607422	0.652462	0.698072	0.742934	0.78557	0.730673	0.664747	0.602514	0.548901	0.50227	0.463047	0.429853	0.401819	0.378249	0.358397	0.341642	0.327469	0.315452	0.305237	0.296263	0.288471	0.281801	0.27608	0.271164	0.266933	0.263286	0.260139	0.25742	0.255069	0.253033	0.25127	0.249741	0.248414	0.247263	0.246264	0.245395	0.244641	0.243985	0.243414	0.242918	0.242487	0.242111	0.241785	0.241501
	1.33e-06	0.495292	0.507101	0.531779	0.567197	0.609685	0.655469	0.70186	0.747493	0.791715	0.73744	0.670925	0.608229	0.554041	0.50701	0.467438	0.433876	0.405581	0.381787	0.361745	0.34483	0.33052	0.318386	0.307945	0.298738	0.290873	0.284139	0.278363	0.2734	0.269129	0.265447	0.26227	0.259526	0.257152	0.255097	0.253316	0.251773	0.250434	0.249271	0.248262	0.247386	0.246624	0.245962	0.245386	0.244885	0.244449	0.244071	0.243741	0.243454
	1.34e-06	0.495847	0.507877	0.532895	0.568807	0.611936	0.658464	0.705637	0.752042	0.797178	0.744224	0.677126	0.61397	0.559208	0.511776	0.471855	0.437925	0.409366	0.385349	0.365117	0.34804	0.333593	0.321343	0.310531	0.301237	0.293297	0.2865	0.280669	0.275659	0.271347	0.267631	0.264424	0.261653	0.259257	0.257182	0.255385	0.253827	0.252475	0.251302	0.250283	0.249398	0.248629	0.24796	0.247379	0.246874	0.246434	0.246051	0.245718	0.245429
	1.35e-06	0.4964	0.508651	0.534007	0.570408	0.614177	0.661446	0.709402	0.756581	0.802456	0.751024	0.683352	0.619736	0.564402	0.516569	0.476298	0.441999	0.413177	0.388935	0.368512	0.351273	0.336688	0.324145	0.313141	0.30376	0.295745	0.288883	0.282998	0.27794	0.273588	0.269837	0.266599	0.263802	0.261383	0.259289	0.257475	0.255902	0.254538	0.253353	0.252325	0.251431	0.250655	0.24998	0.249394	0.248883	0.248439	0.248053	0.247717	0.247425
	1.36e-06	0.496953	0.509423	0.535113	0.572001	0.616406	0.664416	0.713155	0.761109	0.807725	0.757839	0.6896	0.625528	0.569622	0.521388	0.480706	0.446097	0.41701	0.392543	0.37193	0.354528	0.339805	0.32688	0.315774	0.306305	0.298215	0.291289	0.285348	0.280243	0.27585	0.272064	0.268796	0.265973	0.263531	0.261417	0.259586	0.257998	0.256621	0.255426	0.254388	0.253486	0.252702	0.252021	0.251429	0.250914	0.250466	0.250076	0.249737	0.249442
	1.37e-06	0.497505	0.510193	0.536215	0.573586	0.618624	0.667373	0.716895	0.765627	0.812986	0.76467	0.695871	0.631343	0.574867	0.526233	0.485138	0.450219	0.420868	0.396175	0.375369	0.357805	0.342817	0.329639	0.318429	0.308872	0.300707	0.293716	0.28772	0.282568	0.278133	0.274312	0.271014	0.268164	0.265699	0.263566	0.261718	0.260115	0.258725	0.257519	0.256471	0.255561	0.25477	0.254082	0.253484	0.252964	0.252512	0.252119	0.251777	0.251479
	1.38e-06	0.498056	0.51096	0.537312	0.575162	0.620831	0.670318	0.720623	0.770133	0.818238	0.771514	0.702164	0.637182	0.580138	0.531103	0.489593	0.454364	0.424747	0.399829	0.378831	0.361103	0.345719	0.332419	0.321106	0.311461	0.30322	0.296165	0.290113	0.284913	0.280437	0.27658	0.273252	0.270376	0.267888	0.265735	0.263869	0.262252	0.260849	0.259631	0.258574	0.257655	0.256857	0.256163	0.25556	0.255035	0.254579	0.254181	0.253836	0.253535
	1.39e-06	0.498605	0.511726	0.538403	0.576731	0.623026	0.67325	0.724339	0.774629	0.82348	0.778373	0.708478	0.643045	0.585433	0.535998	0.494072	0.458532	0.42865	0.403504	0.382313	0.364422	0.348644	0.335222	0.323805	0.314071	0.305754	0.298634	0.292526	0.287278	0.282762	0.278869	0.275509	0.272607	0.270097	0.267923	0.266041	0.264409	0.262993	0.261764	0.260696	0.259769	0.258964	0.258263	0.257654	0.257125	0.256664	0.256263	0.255915	0.255611
	1.4e-06	0.499154	0.512489	0.53949	0.578291	0.625211	0.676169	0.728042	0.779113	0.828713	0.785245	0.714813	0.64893	0.590753	0.540917	0.498573	0.462723	0.432574	0.407201	0.385817	0.367548	0.35159	0.338046	0.326524	0.316701	0.308309	0.301123	0.29496	0.289664	0.285106	0.281177	0.277787	0.274858	0.272324	0.270131	0.268231	0.266584	0.265155	0.263915	0.262838	0.261902	0.261089	0.260383	0.259768	0.259234	0.258769	0.258364	0.258012	0.257706
	1.41e-06	0.499702	0.513249	0.540572	0.579842	0.627384	0.679076	0.731733	0.783586	0.833937	0.79213	0.721168	0.654838	0.596096	0.545859	0.503098	0.466936	0.43652	0.410919	0.389341	0.370659	0.354557	0.340891	0.329265	0.319352	0.310883	0.303632	0.297413	0.292068	0.287469	0.283505	0.280083	0.277128	0.274571	0.272358	0.270441	0.268778	0.267337	0.266085	0.264998	0.264054	0.263233	0.26252	0.2619	0.261361	0.260892	0.260484	0.260128	0.259819
	1.42e-06	0.500249	0.514008	0.54165	0.581386	0.629546	0.681969	0.73541	0.788047	0.839151	0.799027	0.727543	0.660768	0.601463	0.550825	0.507644	0.47117	0.440486	0.414657	0.392885	0.373792	0.357546	0.343756	0.332025	0.322023	0.313477	0.306161	0.299885	0.294492	0.289851	0.285851	0.282399	0.279416	0.276836	0.274603	0.272668	0.270991	0.269536	0.268273	0.267176	0.266224	0.265396	0.264676	0.26405	0.263506	0.263033	0.262621	0.262263	0.261951
	1.43e-06	0.500794	0.514764	0.542722	0.582922	0.631697	0.684851	0.739075	0.792497	0.844355	0.805924	0.733938	0.666718	0.606852	0.555814	0.512213	0.475426	0.444474	0.418416	0.396301	0.376946	0.360554	0.346641	0.334805	0.324713	0.316091	0.308708	0.302376	0.296935	0.292251	0.288215	0.284732	0.281722	0.279119	0.276866	0.274914	0.273222	0.271753	0.270479	0.269372	0.268411	0.267576	0.26685	0.266218	0.265669	0.265191	0.264776	0.264414	0.2641
	1.44e-06	0.501339	0.515517	0.54379	0.584449	0.633837	0.687719	0.742727	0.796935	0.849548	0.812831	0.740351	0.67269	0.612264	0.560825	0.516803	0.479703	0.448482	0.422194	0.399646	0.38012	0.363583	0.349546	0.337605	0.327423	0.318723	0.311275	0.304885	0.299395	0.29467	0.290598	0.287083	0.284047	0.28142	0.279147	0.277177	0.27547	0.273988	0.272703	0.271586	0.270616	0.269773	0.26904	0.268403	0.267849	0.267367	0.266948	0.266583	0.266266
	1.45e-06	0.501882	0.516269	0.544853	0.585969	0.635966	0.690574	0.746367	0.80136	0.854732	0.819751	0.746783	0.678682	0.617698	0.565837	0.521413	0.484	0.45251	0.425992	0.403011	0.383314	0.366632	0.352471	0.340423	0.330151	0.321374	0.313859	0.307413	0.301874	0.297106	0.292998	0.289452	0.286388	0.283739	0.281445	0.279458	0.277735	0.27624	0.274943	0.273816	0.272838	0.271987	0.271248	0.270605	0.270046	0.26956	0.269137	0.268769	0.268449
	1.46e-06	0.502423	0.517018	0.545911	0.587481	0.638084	0.693417	0.749993	0.805774	0.859905	0.826682	0.753232	0.684655	0.623153	0.57083	0.526045	0.488317	0.456557	0.429809	0.406397	0.386528	0.369699	0.355414	0.34326	0.332897	0.324042	0.316461	0.309958	0.304369	0.29956	0.295415	0.291838	0.288747	0.286074	0.28376	0.281755	0.280017	0.278509	0.2772	0.276064	0.275076	0.274218	0.273473	0.272824	0.27226	0.27177	0.271343	0.270971	0.270648
	1.47e-06	0.502964	0.517764	0.546965	0.588984	0.640191	0.696247	0.753606	0.810176	0.865067	0.833625	0.759699	0.690573	0.628629	0.575844	0.530696	0.492654	0.460624	0.433509	0.409802	0.389762	0.372786	0.358375	0.346115	0.335661	0.326728	0.31908	0.31252	0.306882	0.302031	0.297849	0.29424	0.291122	0.288425	0.286091	0.284068	0.282315	0.280794	0.279474	0.278327	0.277331	0.276466	0.275713	0.275059	0.27449	0.273995	0.273565	0.27319	0.272864
	1.48e-06	0.503503	0.518508	0.548013	0.59048	0.642288	0.699064	0.757206	0.814565	0.870219	0.840578	0.766183	0.69651	0.634126	0.580879	0.535368	0.49701	0.464709	0.437137	0.413227	0.393014	0.375891	0.361355	0.348988	0.338442	0.329432	0.321717	0.315099	0.309412	0.304518	0.300299	0.296659	0.293514	0.290793	0.288438	0.286398	0.284629	0.283095	0.281763	0.280606	0.279602	0.278729	0.27797	0.27731	0.276736	0.276236	0.275802	0.275424	0.275095
	1.49e-06	0.504041	0.51925	0.549058	0.591968	0.644373	0.701869	0.760792	0.818943	0.87536	0.847541	0.772684	0.702467	0.639643	0.585933	0.540059	0.501386	0.468813	0.440784	0.416671	0.396284	0.379014	0.364352	0.351878	0.341241	0.332152	0.32437	0.317694	0.311958	0.307021	0.302766	0.299094	0.295921	0.293177	0.290802	0.288744	0.286959	0.285412	0.284068	0.282901	0.281888	0.281007	0.280242	0.279576	0.278997	0.278493	0.278055	0.277674	0.277342
	1.5e-06	0.504577	0.519989	0.550097	0.593449	0.646448	0.704661	0.764366	0.823307	0.88049	0.854514	0.7792	0.708443	0.64518	0.591006	0.544769	0.50578	0.472936	0.44445	0.420133	0.399573	0.382155	0.367367	0.354785	0.344056	0.334889	0.327039	0.320306	0.31452	0.30954	0.305248	0.301545	0.298344	0.295576	0.29318	0.291105	0.289305	0.287744	0.286388	0.285212	0.284189	0.283301	0.282529	0.281857	0.281273	0.280765	0.28031	0.279911	0.279564
	1.51e-06	0.505111	0.520726	0.551132	0.594922	0.648512	0.707439	0.767926	0.827659	0.885608	0.861496	0.785732	0.714437	0.650736	0.596099	0.549498	0.510192	0.477076	0.448135	0.423614	0.402879	0.385313	0.370399	0.357709	0.346888	0.337642	0.329725	0.322934	0.317098	0.312075	0.307746	0.30401	0.300783	0.297991	0.295574	0.293481	0.291665	0.290091	0.288708	0.287478	0.286409	0.28548	0.284673	0.283971	0.28336	0.282829	0.282367	0.281965	0.281615
	1.52e-06	0.505645	0.52146	0.552162	0.596387	0.650565	0.710206	0.771473	0.831999	0.890716	0.868487	0.79228	0.72045	0.656311	0.60121	0.554245	0.514622	0.481127	0.451839	0.427112	0.406203	0.388488	0.373447	0.360649	0.349736	0.340411	0.332426	0.325577	0.319691	0.314625	0.310259	0.306491	0.303236	0.30042	0.297983	0.295805	0.293908	0.292263	0.290834	0.289594	0.288516	0.287579	0.286765	0.286057	0.285442	0.284906	0.28444	0.284035	0.283682
	1.53e-06	0.506176	0.522192	0.553188	0.597844	0.652608	0.712959	0.775007	0.836326	0.895811	0.875487	0.798842	0.72648	0.661905	0.60634	0.55901	0.519071	0.48509	0.45556	0.430628	0.409544	0.39168	0.376512	0.363606	0.3526	0.343195	0.335143	0.328235	0.322299	0.31719	0.312787	0.308987	0.305682	0.302741	0.300195	0.297989	0.296077	0.294417	0.292977	0.291726	0.290639	0.289694	0.288873	0.28816	0.287539	0.286999	0.286529	0.28612	0.285764
	1.54e-06	0.506706	0.522921	0.55421	0.599294	0.65464	0.7157	0.778528	0.84064	0.900896	0.882494	0.805418	0.732527	0.667518	0.611488	0.563793	0.523536	0.48907	0.459299	0.434162	0.412902	0.394888	0.379593	0.366578	0.355479	0.345995	0.337874	0.330908	0.324922	0.31977	0.31533	0.311374	0.307946	0.304981	0.302413	0.300189	0.29826	0.296587	0.295134	0.293873	0.292777	0.291825	0.290997	0.290277	0.289651	0.289107	0.288633	0.288221	0.287862
	1.55e-06	0.507235	0.523648	0.555226	0.600737	0.656661	0.718428	0.782035	0.844941	0.905969	0.889509	0.812009	0.738592	0.673148	0.616653	0.568594	0.528019	0.493068	0.463056	0.437712	0.416276	0.398113	0.38269	0.369566	0.358374	0.34881	0.340621	0.333596	0.32756	0.322315	0.317681	0.313681	0.310225	0.307235	0.304646	0.302404	0.300459	0.298772	0.297307	0.296035	0.29493	0.29397	0.293136	0.29241	0.291778	0.291229	0.290752	0.290336	0.289974
	1.56e-06	0.507762	0.524373	0.556239	0.602172	0.658672	0.721144	0.785528	0.849229	0.91103	0.896532	0.818613	0.744673	0.678797	0.621836	0.573411	0.532518	0.497084	0.46683	0.441279	0.419667	0.401353	0.385802	0.372568	0.361283	0.351639	0.343382	0.336298	0.330129	0.324709	0.320037	0.316004	0.312519	0.309505	0.306895	0.304633	0.302672	0.300971	0.299495	0.298213	0.297098	0.29613	0.295289	0.294557	0.29392	0.293367	0.292885	0.292466	0.292101
	1.57e-06	0.508287	0.525095	0.557246	0.6036	0.660673	0.723847	0.789009	0.853505	0.916079	0.903561	0.825231	0.750771	0.684462	0.627036	0.578246	0.537034	0.501117	0.47062	0.444862	0.423073	0.404609	0.388929	0.375586	0.364207	0.354483	0.346157	0.338929	0.332582	0.327118	0.322408	0.318342	0.314828	0.311789	0.309157	0.306877	0.304901	0.303186	0.301697	0.300404	0.299281	0.298305	0.297456	0.296718	0.296077	0.295519	0.295033	0.29461	0.294243
	1.58e-06	0.50881	0.525814	0.55825	0.60502	0.662663	0.726537	0.792475	0.857767	0.921117	0.910597	0.831861	0.756885	0.690144	0.632252	0.583097	0.541566	0.505167	0.474427	0.448461	0.426495	0.40788	0.392071	0.378618	0.367145	0.357341	0.348894	0.341449	0.33505	0.329542	0.324793	0.320694	0.317151	0.314087	0.311435	0.309136	0.307143	0.305414	0.303913	0.30261	0.301477	0.300493	0.299638	0.298894	0.298247	0.297684	0.297195	0.296769	0.296398
	1.59e-06	0.509332	0.526531	0.559249	0.606433	0.664643	0.729215	0.795929	0.862016	0.926142	0.91764	0.838504	0.763014	0.695843	0.637485	0.587965	0.545943	0.509234	0.47825	0.452075	0.429932	0.411165	0.395228	0.381665	0.370098	0.360213	0.351489	0.343984	0.337533	0.33198	0.327192	0.32306	0.319489	0.3164	0.313726	0.311408	0.309399	0.307656	0.306143	0.304829	0.303687	0.302695	0.301833	0.301083	0.300431	0.299864	0.29937	0.29894	0.298567
	1.6e-06	0.509852	0.527245	0.560244	0.607839	0.666613	0.731881	0.799369	0.866253	0.931155	0.924687	0.845159	0.769158	0.701517	0.642734	0.592848	0.55031	0.513317	0.482089	0.455706	0.433384	0.414466	0.398399	0.384725	0.373064	0.362915	0.354099	0.346533	0.34003	0.334432	0.329606	0.32544	0.32184	0.318726	0.31603	0.313694	0.311669	0.309912	0.308386	0.307062	0.305911	0.304911	0.304042	0.303286	0.302628	0.302056	0.301559	0.301126	0.300749
	1.61e-06	0.51037	0.527957	0.561234	0.609238	0.668572	0.734534	0.802796	0.870476	0.936157	0.931741	0.851826	0.775317	0.707192	0.647999	0.597747	0.554695	0.517416	0.485943	0.459351	0.436851	0.41778	0.401584	0.387799	0.375986	0.36561	0.356723	0.349097	0.342541	0.336898	0.332033	0.327834	0.324205	0.321066	0.318349	0.315994	0.313952	0.312181	0.310643	0.309308	0.308148	0.30714	0.306263	0.305501	0.304838	0.304262	0.30376	0.303324	0.302944
	1.62e-06	0.510887	0.528666	0.56222	0.61063	0.670522	0.737174	0.806209	0.874686	0.941146	0.938799	0.858504	0.781491	0.712881	0.653279	0.602662	0.559095	0.521531	0.489813	0.463011	0.440332	0.421109	0.404782	0.390887	0.378777	0.368319	0.359361	0.351674	0.345066	0.339378	0.334474	0.330241	0.326583	0.323419	0.32068	0.318306	0.316248	0.314463	0.312913	0.311567	0.310397	0.309381	0.308498	0.30773	0.307062	0.30648	0.305975	0.305535	0.305152
	1.63e-06	0.511402	0.529373	0.563201	0.612014	0.672461	0.739802	0.809609	0.878882	0.946122	0.945862	0.865193	0.787679	0.718586	0.658575	0.607591	0.563511	0.525661	0.493698	0.466686	0.443828	0.424452	0.407994	0.393913	0.381583	0.371042	0.362013	0.354264	0.347604	0.341871	0.336928	0.332661	0.328974	0.325785	0.323024	0.320631	0.318557	0.316757	0.315195	0.313838	0.31266	0.311635	0.310745	0.309971	0.309297	0.308711	0.308202	0.307758	0.307372
	1.64e-06	0.511915	0.530077	0.564179	0.613392	0.67439	0.742418	0.812995	0.883065	0.951087	0.952929	0.871894	0.793881	0.724306	0.663886	0.612536	0.567943	0.529807	0.497597	0.470375	0.447337	0.427808	0.41122	0.39683	0.384403	0.373778	0.364678	0.356868	0.350155	0.344376	0.339395	0.335094	0.331378	0.328164	0.32538	0.322969	0.320878	0.319064	0.31749	0.316122	0.314934	0.313902	0.313004	0.312224	0.311545	0.310955	0.310441	0.309994	0.309605
	1.65e-06	0.512426	0.530779	0.565152	0.614763	0.67631	0.745022	0.816368	0.887235	0.956038	0.960001	0.878604	0.800097	0.730039	0.669211	0.617495	0.572391	0.533967	0.501511	0.474078	0.45086	0.431177	0.414439	0.39976	0.387236	0.376528	0.367356	0.359485	0.352719	0.346895	0.341874	0.33754	0.333794	0.330554	0.327749	0.325319	0.323212	0.321383	0.319796	0.318418	0.317221	0.31618	0.315276	0.314489	0.313805	0.31321	0.312692	0.312242	0.31185
	1.66e-06	0.512935	0.531478	0.566121	0.616127	0.678219	0.747613	0.819728	0.891392	0.960978	0.967064	0.885325	0.806326	0.735787	0.674551	0.622469	0.576853	0.538143	0.505439	0.477794	0.454397	0.43456	0.417498	0.402705	0.390082	0.379291	0.370047	0.362115	0.355296	0.349426	0.344365	0.339997	0.336222	0.332957	0.33013	0.327681	0.325557	0.323714	0.322115	0.320726	0.319519	0.31847	0.317559	0.316766	0.316076	0.315477	0.314955	0.314501	0.314106
	1.67e-06	0.513442	0.532175	0.567086	0.617484	0.680119	0.750192	0.823074	0.895535	0.965905	0.974127	0.892055	0.812568	0.741549	0.679905	0.627457	0.581331	0.542332	0.509381	0.481525	0.457946	0.437955	0.42057	0.405662	0.392942	0.382067	0.372751	0.364757	0.357885	0.351969	0.346869	0.342467	0.338663	0.335372	0.332523	0.330054	0.327914	0.326057	0.324445	0.323045	0.321829	0.320772	0.319853	0.319054	0.318359	0.317755	0.317229	0.316772	0.316373
	1.68e-06	0.513948	0.532869	0.568046	0.618834	0.682009	0.752759	0.826407	0.899665	0.970819	0.981192	0.898795	0.818823	0.747325	0.685274	0.63229	0.585823	0.546536	0.513337	0.485269	0.461509	0.441297	0.423655	0.408633	0.395814	0.384855	0.375467	0.367411	0.360486	0.354524	0.349385	0.344948	0.341114	0.337798	0.334927	0.332439	0.330282	0.328411	0.326786	0.325376	0.32415	0.323085	0.322159	0.321354	0.320654	0.320045	0.319515	0.319053	0.318652
	1.69e-06	0.514451	0.53356	0.569003	0.620177	0.683889	0.755314	0.829727	0.903782	0.97572	0.988258	0.905544	0.82509	0.753113	0.690655	0.637129	0.590329	0.550754	0.517307	0.489025	0.465084	0.44453	0.426754	0.411616	0.398699	0.387655	0.378195	0.370077	0.363098	0.357091	0.351912	0.347441	0.343578	0.340236	0.337343	0.334836	0.332662	0.330776	0.329139	0.327717	0.326482	0.325409	0.324476	0.323665	0.322959	0.322345	0.321811	0.321346	0.320942
	1.7e-06	0.514953	0.534249	0.569955	0.621514	0.68576	0.757857	0.833033	0.907885	0.980609	0.995326	0.912302	0.831369	0.758915	0.696051	0.641982	0.59485	0.554985	0.521289	0.492795	0.468672	0.447776	0.429865	0.414612	0.401596	0.390468	0.380935	0.372755	0.365723	0.359669	0.35445	0.349945	0.346052	0.342685	0.339769	0.337243	0.335052	0.333152	0.331503	0.33007	0.328825	0.327744	0.326804	0.325986	0.325275	0.324656	0.324118	0.32365	0.323242
	1.71e-06	0.515453	0.534936	0.570903	0.622844	0.687621	0.760388	0.836326	0.911975	0.985485	1.00239	0.919068	0.83766	0.76473	0.701459	0.64685	0.599384	0.55923	0.525285	0.496578	0.472269	0.451035	0.432988	0.41762	0.404505	0.393292	0.383687	0.375444	0.368358	0.362258	0.357	0.35246	0.348537	0.345144	0.342206	0.339661	0.337454	0.335539	0.333877	0.332433	0.331179	0.330089	0.329142	0.328318	0.327601	0.326978	0.326436	0.325964	0.325553
	1.72e-06	0.515951	0.535619	0.571847	0.624168	0.689473	0.762907	0.839605	0.916051	0.990348	1.00946	0.925843	0.843963	0.770557	0.706881	0.651731	0.603932	0.563488	0.529294	0.500372	0.4757	0.454307	0.436125	0.42064	0.407426	0.396128	0.38645	0.378144	0.371005	0.364859	0.35956	0.354986	0.351034	0.347614	0.344654	0.342089	0.339866	0.337936	0.336261	0.334807	0.333543	0.332445	0.33149	0.33066	0.329938	0.32931	0.328764	0.328288	0.327874
	1.73e-06	0.516447	0.536301	0.572787	0.625485	0.691315	0.765413	0.842872	0.920114	0.995199	1.01653	0.932625	0.850277	0.776397	0.712315	0.656627	0.608493	0.567759	0.533315	0.504179	0.479143	0.457591	0.439273	0.423672	0.410359	0.398975	0.389224	0.380856	0.373663	0.36747	0.362131	0.357522	0.35354	0.350095	0.347113	0.344528	0.342288	0.340344	0.338656	0.337191	0.335917	0.334811	0.333849	0.333013	0.332285	0.331652	0.331102	0.330623	0.330206
	1.74e-06	0.51694	0.536979	0.573723	0.626796	0.693148	0.767909	0.846125	0.924163	1.00004	1.0236	0.939416	0.856602	0.782249	0.717762	0.661536	0.613068	0.572043	0.537348	0.507998	0.482599	0.460888	0.442433	0.426715	0.413302	0.401834	0.392009	0.383578	0.376331	0.370091	0.364712	0.360069	0.356057	0.352586	0.349581	0.346977	0.34472	0.342761	0.341061	0.339584	0.338301	0.337187	0.336218	0.335375	0.334642	0.334004	0.33345	0.332967	0.332547
	1.75e-06	0.517432	0.537655	0.574655	0.6281	0.694971	0.770392	0.849365	0.928199	1.00486	1.03067	0.946213	0.862938	0.788112	0.723221	0.666458	0.617655	0.57634	0.541394	0.511829	0.486067	0.464196	0.445604	0.42977	0.416257	0.404703	0.394805	0.386311	0.37901	0.372723	0.367304	0.362626	0.358584	0.355087	0.352059	0.349436	0.347162	0.345188	0.343475	0.341988	0.340695	0.339572	0.338596	0.337747	0.337008	0.336366	0.335807	0.335321	0.334898
	1.76e-06	0.517922	0.538329	0.575583	0.629398	0.696786	0.772864	0.852592	0.932221	1.00967	1.03774	0.953018	0.869284	0.793987	0.728692	0.671393	0.622255	0.580648	0.545452	0.515512	0.489548	0.467516	0.448787	0.432836	0.419223	0.407583	0.397612	0.389054	0.381698	0.375366	0.369906	0.365193	0.361121	0.357598	0.354548	0.351905	0.349613	0.347625	0.3459	0.344401	0.343099	0.341967	0.340984	0.340128	0.339384	0.338737	0.338174	0.337684	0.337258
	1.77e-06	0.518411	0.539	0.576507	0.630689	0.698591	0.775324	0.855805	0.93623	1.01447	1.04481	0.95983	0.875641	0.799874	0.734175	0.67634	0.626868	0.584969	0.549521	0.519193	0.49304	0.470848	0.451982	0.435913	0.4222	0.410474	0.400429	0.391808	0.384397	0.378018	0.372517	0.36777	0.363667	0.360118	0.357045	0.354383	0.352074	0.350072	0.348333	0.346823	0.345512	0.344372	0.343381	0.342519	0.34177	0.341118	0.34055	0.340057	0.339627
	1.78e-06	0.518897	0.539668	0.577427	0.631975	0.700387	0.777772	0.859006	0.940226	1.01926	1.05188	0.966648	0.882008	0.805771	0.73967	0.681301	0.631493	0.589302	0.553603	0.522885	0.496544	0.474191	0.455187	0.439001	0.425187	0.413375	0.403256	0.394571	0.387106	0.380679	0.375139	0.370356	0.366223	0.362648	0.359552	0.35687	0.354545	0.352527	0.350776	0.349255	0.347934	0.346785	0.345787	0.344919	0.344164	0.343507	0.342936	0.342438	0.342006
	1.79e-06	0.519381	0.540334	0.578343	0.633254	0.702174	0.780209	0.862193	0.944208	1.02403	1.05895	0.973473	0.888384	0.81168	0.745176	0.686273	0.63613	0.593647	0.557695	0.526589	0.50006	0.477545	0.458403	0.442099	0.428184	0.416286	0.406092	0.397345	0.389825	0.383351	0.377769	0.372952	0.368788	0.365187	0.362069	0.359367	0.357024	0.354992	0.353228	0.351696	0.350365	0.349208	0.348202	0.347328	0.346567	0.345905	0.34533	0.344829	0.344393
	1.8e-06	0.519863	0.540998	0.579256	0.634527	0.703952	0.782634	0.865368	0.948176	1.02879	1.06601	0.980304	0.89477	0.817599	0.750648	0.691258	0.640779	0.598003	0.561799	0.530305	0.503586	0.480909	0.46163	0.445207	0.431191	0.419206	0.408939	0.400127	0.392553	0.386031	0.380409	0.375556	0.371363	0.367735	0.364594	0.361873	0.359513	0.357466	0.355688	0.354145	0.352804	0.351639	0.350626	0.349745	0.348979	0.348313	0.347733	0.347228	0.346789
	1.81e-06	0.520343	0.541658	0.580164	0.635793	0.705721	0.785048	0.868529	0.952131	1.03354	1.07308	0.98714	0.901165	0.823529	0.756024	0.696255	0.64544	0.602371	0.565781	0.534033	0.507124	0.484285	0.464867	0.448326	0.434209	0.422137	0.411795	0.40292	0.39529	0.388721	0.383058	0.37817	0.373946	0.370292	0.367128	0.364387	0.36201	0.359948	0.358158	0.356603	0.355253	0.354079	0.353059	0.352171	0.3514	0.350728	0.350144	0.349636	0.349194
	1.82e-06	0.520821	0.542317	0.581069	0.637054	0.707481	0.78745	0.871678	0.956073	1.03827	1.08014	0.993983	0.907569	0.829469	0.761411	0.701263	0.650112	0.60675	0.569741	0.537771	0.510672	0.487671	0.468114	0.451455	0.437236	0.425077	0.414661	0.405721	0.398036	0.39142	0.385716	0.380793	0.376538	0.372857	0.369671	0.36691	0.364516	0.362439	0.360636	0.35907	0.357709	0.356527	0.3555	0.354606	0.353829	0.353152	0.352564	0.352052	0.351607
	1.83e-06	0.521297	0.542972	0.581969	0.638309	0.709233	0.789841	0.874813	0.960001	1.04299	1.0872	1.00083	0.913983	0.83542	0.76681	0.706283	0.654795	0.61114	0.573713	0.541521	0.514232	0.491067	0.471371	0.454593	0.440273	0.428027	0.417535	0.408531	0.400791	0.394128	0.388383	0.383424	0.379138	0.375431	0.372222	0.369441	0.36703	0.364938	0.363122	0.361545	0.360175	0.358984	0.357949	0.357049	0.356266	0.355585	0.354992	0.354477	0.354028
	1.84e-06	0.521771	0.543625	0.582866	0.639557	0.710975	0.792221	0.877936	0.963916	1.0477	1.09426	1.00768	0.920404	0.84138	0.77222	0.711314	0.65949	0.615541	0.577696	0.545281	0.517801	0.494474	0.474639	0.457741	0.443319	0.430985	0.420419	0.411351	0.403555	0.396844	0.391058	0.386064	0.381747	0.378014	0.374781	0.371981	0.369552	0.367445	0.365616	0.364028	0.362648	0.361449	0.360406	0.359499	0.358711	0.358024	0.357414	0.356883	0.356421
	1.85e-06	0.522243	0.544276	0.583759	0.6408	0.712709	0.79459	0.881046	0.967817	1.05239	1.10131	1.01454	0.926835	0.84735	0.777641	0.716357	0.664195	0.619952	0.58169	0.549052	0.521381	0.497891	0.477915	0.460898	0.446374	0.433953	0.423312	0.414179	0.406328	0.399569	0.393742	0.388712	0.384365	0.380605	0.377349	0.374528	0.372082	0.36996	0.368118	0.366504	0.365082	0.363847	0.362773	0.36184	0.361028	0.360321	0.359706	0.359172	0.358706
	1.86e-06	0.522713	0.544924	0.584649	0.642037	0.714435	0.796948	0.884143	0.971705	1.05707	1.10836	1.0214	0.933242	0.853329	0.783074	0.72141	0.668912	0.624374	0.585695	0.552834	0.524971	0.501317	0.481202	0.464065	0.449438	0.436929	0.426213	0.417015	0.409109	0.402302	0.396433	0.391368	0.38699	0.383203	0.379925	0.377084	0.374581	0.372396	0.370499	0.368852	0.367421	0.366177	0.365095	0.364155	0.363337	0.362626	0.362007	0.361468	0.360999
	1.87e-06	0.523181	0.545569	0.585534	0.643268	0.716152	0.799294	0.887227	0.97558	1.06174	1.11541	1.02827	0.939642	0.859318	0.788517	0.726474	0.673639	0.62876	0.589711	0.556625	0.528571	0.504753	0.484497	0.467241	0.452511	0.439915	0.429123	0.41986	0.411898	0.405043	0.399133	0.394032	0.389623	0.38581	0.382439	0.379514	0.376978	0.374778	0.372867	0.371208	0.369767	0.368514	0.367425	0.366478	0.365655	0.364938	0.364315	0.363772	0.3633
	1.88e-06	0.523647	0.546212	0.586416	0.644493	0.71786	0.80163	0.890298	0.979441	1.06639	1.12246	1.03514	0.946048	0.865315	0.79397	0.731549	0.678376	0.633047	0.593737	0.560427	0.532181	0.508198	0.487802	0.470425	0.455593	0.442908	0.432041	0.422714	0.414696	0.407792	0.401841	0.396704	0.392206	0.388281	0.384882	0.381937	0.379383	0.377167	0.375243	0.373572	0.372121	0.370859	0.369762	0.368809	0.367979	0.367258	0.36663	0.366084	0.365608
	1.89e-06	0.52411	0.546853	0.587295	0.645712	0.71956	0.803954	0.893357	0.983289	1.07103	1.1295	1.04201	0.952463	0.871322	0.799434	0.736634	0.683124	0.637344	0.597774	0.564239	0.5358	0.511653	0.491116	0.473619	0.458683	0.445911	0.434967	0.425575	0.417501	0.41055	0.404557	0.399277	0.394708	0.390755	0.387332	0.384366	0.381794	0.379563	0.377626	0.375943	0.374482	0.373211	0.372107	0.371147	0.370311	0.369585	0.368953	0.368402	0.367924
	1.9e-06	0.524572	0.54749	0.588169	0.646926	0.721252	0.806268	0.896403	0.987123	1.07566	1.13654	1.04889	0.958884	0.877337	0.804907	0.741729	0.687882	0.641652	0.60182	0.56806	0.539429	0.515116	0.494439	0.476821	0.461782	0.448921	0.437902	0.428444	0.420314	0.413307	0.407141	0.401818	0.397217	0.393237	0.38979	0.386803	0.384214	0.381967	0.380016	0.378322	0.37685	0.375571	0.374459	0.373492	0.372651	0.371919	0.371282	0.370728	0.370246
	1.91e-06	0.525032	0.548126	0.58904	0.648134	0.722935	0.808571	0.899437	0.990944	1.08028	1.14357	1.05577	0.965313	0.883361	0.810391	0.746835	0.692649	0.645971	0.605877	0.571892	0.543067	0.518589	0.49777	0.480031	0.464889	0.451939	0.440844	0.431321	0.423135	0.415935	0.409726	0.404366	0.399733	0.395725	0.392255	0.389248	0.38664	0.384377	0.382413	0.380707	0.379225	0.377937	0.376817	0.375844	0.374997	0.37426	0.373619	0.373061	0.372576
	1.92e-06	0.52549	0.548758	0.589907	0.649336	0.72461	0.810863	0.902458	0.994752	1.08488	1.1506	1.06266	0.971748	0.889394	0.815885	0.75195	0.697427	0.650299	0.609943	0.575732	0.546714	0.522071	0.50111	0.48325	0.468004	0.454965	0.443794	0.434206	0.42582	0.41857	0.412319	0.406922	0.402257	0.398222	0.394727	0.391699	0.389073	0.386795	0.384817	0.3831	0.381607	0.38031	0.379183	0.378202	0.37735	0.376608	0.375962	0.375401	0.374912
	1.93e-06	0.525946	0.549389	0.590771	0.650533	0.726277	0.813144	0.905467	0.998547	1.08947	1.15763	1.06952	0.97819	0.895434	0.821388	0.757075	0.702214	0.654638	0.614019	0.579582	0.55037	0.525561	0.504458	0.486477	0.471127	0.457999	0.446752	0.436989	0.428512	0.421213	0.414919	0.409485	0.404788	0.400725	0.397206	0.394157	0.391514	0.38922	0.387228	0.385499	0.383996	0.38269	0.381555	0.380568	0.379709	0.378962	0.378313	0.377747	0.377255
	1.94e-06	0.526399	0.550016	0.591631	0.651724	0.727936	0.815415	0.908463	1.00233	1.09404	1.16465	1.07636	0.984639	0.901483	0.826901	0.76221	0.70701	0.658986	0.618104	0.583441	0.554035	0.529059	0.507815	0.489712	0.474258	0.461041	0.449672	0.439746	0.431212	0.423863	0.417526	0.412054	0.407325	0.403234	0.399692	0.396622	0.39396	0.391651	0.389646	0.387905	0.386392	0.385077	0.383934	0.38294	0.382076	0.381324	0.380669	0.3801	0.379604
	1.95e-06	0.526851	0.550642	0.592487	0.65291	0.729587	0.817675	0.911446	1.0061	1.0986	1.17167	1.0832	0.991093	0.907539	0.832422	0.767354	0.711816	0.663344	0.622199	0.587309	0.557708	0.532566	0.511179	0.492955	0.477397	0.46409	0.452504	0.442511	0.433919	0.42652	0.420139	0.414631	0.40987	0.405751	0.402185	0.399094	0.396414	0.394089	0.39207	0.390317	0.388794	0.38747	0.386319	0.385319	0.384448	0.383691	0.383032	0.382459	0.38196
	1.96e-06	0.527301	0.551264	0.59334	0.654091	0.73123	0.819925	0.914418	1.00985	1.10315	1.17868	1.09005	0.997554	0.913603	0.837953	0.772508	0.716516	0.667711	0.626303	0.591186	0.56139	0.536082	0.514552	0.496205	0.480543	0.467061	0.455343	0.445283	0.436633	0.429183	0.42276	0.417214	0.412421	0.408274	0.404684	0.401572	0.398874	0.396533	0.394501	0.392736	0.391202	0.38987	0.388711	0.387703	0.386827	0.386065	0.385402	0.384824	0.384322
	1.97e-06	0.527748	0.551884	0.59419	0.655266	0.732865	0.822164	0.917377	1.01359	1.10769	1.18569	1.09689	1.00402	0.919675	0.843493	0.77767	0.721196	0.672088	0.630416	0.595071	0.565081	0.539605	0.517932	0.499463	0.483696	0.469986	0.45819	0.448062	0.439353	0.431854	0.425387	0.419804	0.414979	0.410804	0.407189	0.404057	0.40134	0.398983	0.396938	0.395161	0.393617	0.392275	0.391109	0.390094	0.389212	0.388445	0.387777	0.387196	0.38669
	1.98e-06	0.528194	0.552502	0.595036	0.656435	0.734492	0.824393	0.920324	1.01732	1.11221	1.19269	1.10374	1.01049	0.925754	0.849042	0.782841	0.725887	0.676474	0.634537	0.598965	0.568779	0.543136	0.52132	0.502729	0.486774	0.472918	0.461043	0.450848	0.442081	0.434531	0.428021	0.4224	0.417543	0.41334	0.409701	0.406547	0.403813	0.40144	0.39938	0.397592	0.396037	0.394687	0.393512	0.392491	0.391603	0.390831	0.390158	0.389573	0.389064
	1.99e-06	0.528638	0.553117	0.595878	0.657599	0.736111	0.826611	0.923258	1.02104	1.11672	1.19969	1.1106	1.01697	0.93184	0.854599	0.788022	0.730586	0.680869	0.638668	0.602868	0.572486	0.546675	0.524716	0.506002	0.489806	0.475858	0.463903	0.45364	0.444815	0.437215	0.430661	0.425003	0.420113	0.415882	0.412219	0.409044	0.406291	0.403903	0.401829	0.400029	0.398464	0.397104	0.395922	0.394894	0.394	0.393222	0.392546	0.391957	0.391444
	2e-06	0.529079	0.55373	0.596717	0.658758	0.737723	0.828819	0.926181	1.02474	1.12122	1.20668	1.11745	1.02345	0.93785	0.860165	0.793211	0.735295	0.685273	0.642807	0.606778	0.5762	0.550222	0.528119	0.509254	0.492844	0.478804	0.46677	0.456439	0.447555	0.439905	0.433307	0.427612	0.422689	0.41843	0.414742	0.411547	0.408776	0.406371	0.404284	0.402471	0.400896	0.399528	0.398338	0.397303	0.396403	0.39562	0.394939	0.394346	0.39383
	pH5.8, 150mM KCl
	alpha	0	0.2	0.4	0.6	0.8	1	1.2	1.4	1.6	1.8	2	2.2	2.4	2.6	2.8	3	3.2	3.4	3.6	3.8	4	4.2	4.4	4.6	4.8	5	5.2	5.4	5.6	5.8	6	6.2	6.4	6.6	6.8	7	7.2	7.4	7.6	7.8	8	8.2	8.4	8.6	8.8	9	9.2	9.4
	Minimum SSE	0.462106	0.448173	0.434104	0.421051	0.409659	0.400095	0.392345	0.37621	0.354495	0.334464	0.315016	0.29697	0.280042	0.265649	0.253464	0.243142	0.233864	0.225945	0.219201	0.21346	0.208576	0.203451	0.198824	0.194824	0.191405	0.188439	0.185895	0.183697	0.181789	0.180145	0.178726	0.177499	0.176424	0.175494	0.174688	0.173989	0.173384	0.172858	0.172402	0.172005	0.171661	0.171362	0.171101	0.170874	0.170674	0.170501	0.17035	0.170219
[truncated: 3 more columns]

## Sheet: figS5b
		pH5.8, 150mM KCl
	Normalized counts (HS-AFM data)	time (s)
	filament length (scaled to single rod	'90s'	'250s'	'400s'	'700s'	'750s'	'850s'	'1000s'	'1210s'	'1350s'	'1450s'	'1550s'	'1650s'	'1750s'	'1900s'	'2025s'	'2225s'	'2345s'	'2550s'
	1	1	1	1	1	1	1	1	1	1	0.627907	0.575	0.97561	0.710526	0.346939	0.888889	0.591837	0.725	0.369565
	2	0.25	0.277778	0.15	0.0769231	0.413793	0.318182	0.552632	0.702703	0.736842	1	1	1	1	1	1	1	1	1
	3	0	0	0.05	0.0384615	0	0.0227273	0.0789474	0.027027	0.0789474	0.162791	0.15	0.268293	0.236842	0.163265	0.333333	0.285714	0.475	0.326087
	4	0	0	0	0	0	0	0	0.027027	0.0526316	0.0232558	0.05	0.0243902	0.0526316	0.0612245	0.0277778	0.0408163	0.025	0.0434783
	5	0	0	0	0	0	0	0	0	0	0	0	0.0243902	0.0526316	0.0204082	0	0	0.05	0
	6	0	0	0	0	0	0	0	0	0	0	0	0	0	0	0	0	0	0.0217391
	7	0	0	0	0	0	0	0	0	0	0	0	0	0	0	0	0	0	0
	Normalized counts (Simulation_best fit)	time (s)
	filament length (scaled to single rod	'90s'	'250s'	'400s'	'700s'	'750s'	'850s'	'1000s'	'1210s'	'1350s'	'1450s'	'1550s'	'1650s'	'1750s'	'1900s'	'2025s'	'2225s'	'2345s'	'2550s'
	1	1	1	1	1	1	1	1	1	1	1	1	1	1	0.93051	0.840896	0.724962	0.666754	0.580209
	2	0.047989	0.0753504	0.109764	0.210614	0.232205	0.279838	0.362608	0.500517	0.605003	0.684604	0.767495	0.85297	0.940451	1	1	1	1	1
	3	0.000749252	0.00186627	0.00399712	0.0149933	0.0182845	0.0267355	0.0453813	0.0879484	0.130104	0.168128	0.213258	0.265766	0.325771	0.399995	0.445266	0.51762	0.560509	0.63231
	4	8.93427e-06	3.54465e-05	0.000112031	0.000827434	0.00111751	0.00198751	0.00443674	0.012145	0.022084	0.0326963	0.0470785	0.0660029	0.090227	0.12845	0.159582	0.216052	0.253186	0.320788
	5	8.59372e-08	5.44241e-07	2.54318e-06	3.71234e-05	5.55607e-05	0.000120347	0.000354015	0.00137291	0.00307529	0.00522502	0.00855453	0.013515	0.0206382	0.034146	0.0474248	0.0749156	0.0950555	0.135211
	6	6.9771e-10	7.06171e-09	4.88419e-08	1.41205e-06	2.34276e-06	6.18463e-06	2.39996e-05	0.000132075	0.000364867	0.000712031	0.00132674	0.00236424	0.00403677	0.00777254	0.0120808	0.0222971	0.0306495	0.0489686
	7	4.933e-12	7.98519e-11	8.1798e-10	4.68945e-08	8.62665e-08	2.77666e-07	1.42229e-06	1.11172e-05	3.79019e-05	8.49961e-05	0.000180337	0.000362659	0.000692721	0.00155344	0.00270379	0.00583589	0.00869463	0.0156116

## Sheet: figS5c
	pH7.5, 600mM KCl (SSE)	alpha
	kp (micrometer^2 second^-1)	0	0.2	0.4	0.6	0.8	1	1.2	1.4	1.6	1.8	2	2.2	2.4	2.6	2.8	3	3.2	3.4	3.6	3.8	4	4.2	4.4	4.6	4.8	5	5.2	5.4	5.6	5.8	6	6.2	6.4	6.6	6.8	7	7.2	7.4	7.6	7.8	8	8.2	8.4	8.6	8.8	9	9.2	9.4
	1e-08	0.690893	0.690859	0.690829	0.690803	0.690781	0.690761	0.690744	0.69073	0.690717	0.690706	0.690696	0.690687	0.69068	0.690674	0.690668	0.690663	0.690659	0.690655	0.690652	0.690649	0.690647	0.690645	0.690643	0.690641	0.69064	0.690639	0.690638	0.690637	0.690636	0.690635	0.690635	0.690634	0.690634	0.690633	0.690633	0.690633	0.690632	0.690632	0.690632	0.690632	0.690632	0.690632	0.690631	0.690631	0.690631	0.690631	0.690631	0.690631
	2e-08	0.659419	0.659295	0.659189	0.659097	0.659018	0.658949	0.658889	0.658838	0.658793	0.658754	0.65872	0.658691	0.658665	0.658643	0.658624	0.658607	0.658593	0.65858	0.658569	0.658559	0.658551	0.658544	0.658537	0.658532	0.658527	0.658523	0.658519	0.658516	0.658513	0.658511	0.658509	0.658507	0.658506	0.658504	0.658503	0.658502	0.658501	0.6585	0.6585	0.658499	0.658499	0.658498	0.658498	0.658497	0.658497	0.658497	0.658497	0.658496
	3e-08	0.630606	0.630352	0.630135	0.629949	0.62979	0.629652	0.629533	0.629431	0.629343	0.629266	0.6292	0.629143	0.629093	0.62905	0.629012	0.62898	0.628951	0.628927	0.628906	0.628887	0.628871	0.628857	0.628845	0.628834	0.628825	0.628817	0.62881	0.628804	0.628799	0.628794	0.62879	0.628787	0.628784	0.628781	0.628779	0.628777	0.628775	0.628773	0.628772	0.628771	0.62877	0.628769	0.628768	0.628768	0.628767	0.628767	0.628766	0.628766
	4e-08	0.60411	0.603693	0.60334	0.60304	0.602783	0.602564	0.602377	0.602216	0.602077	0.601958	0.601855	0.601766	0.60169	0.601623	0.601566	0.601516	0.601473	0.601436	0.601404	0.601375	0.601351	0.60133	0.601311	0.601295	0.601282	0.601269	0.601259	0.60125	0.601242	0.601235	0.601229	0.601224	0.601219	0.601215	0.601212	0.601209	0.601206	0.601204	0.601202	0.6012	0.601199	0.601198	0.601196	0.601195	0.601195	0.601194	0.601193	0.601193
	5e-08	0.579664	0.579057	0.578546	0.578115	0.577751	0.577443	0.57718	0.576957	0.576766	0.576603	0.576463	0.576342	0.576239	0.57615	0.576073	0.576007	0.575949	0.5759	0.575857	0.57582	0.575788	0.57576	0.575736	0.575715	0.575696	0.575681	0.575667	0.575655	0.575645	0.575635	0.575628	0.575621	0.575615	0.57561	0.575605	0.575601	0.575598	0.575595	0.575593	0.57559	0.575588	0.575587	0.575585	0.575584	0.575583	0.575582	0.575581	0.57558
	6e-08	0.557055	0.556232	0.555546	0.554974	0.554494	0.554092	0.553752	0.553466	0.553223	0.553017	0.552841	0.552691	0.552564	0.552454	0.55236	0.552279	0.55221	0.55215	0.552098	0.552054	0.552015	0.551982	0.551953	0.551928	0.551907	0.551888	0.551872	0.551858	0.551845	0.551835	0.551826	0.551818	0.551811	0.551805	0.551799	0.551795	0.551791	0.551787	0.551784	0.551782	0.551779	0.551777	0.551776	0.551774	0.551773	0.551772	0.551771	0.55177
	7e-08	0.536108	0.535048	0.534173	0.533449	0.532848	0.532349	0.531933	0.531585	0.531293	0.531048	0.530841	0.530666	0.530518	0.530392	0.530285	0.530193	0.530115	0.530047	0.52999	0.52994	0.529898	0.529861	0.529829	0.529802	0.529779	0.529758	0.52974	0.529725	0.529712	0.5297	0.52969	0.529682	0.529674	0.529668	0.529662	0.529657	0.529653	0.529649	0.529646	0.529643	0.529641	0.529639	0.529637	0.529635	0.529634	0.529633	0.529632	0.529631
	8e-08	0.516678	0.515362	0.514284	0.513401	0.512677	0.512081	0.51159	0.511185	0.510849	0.51057	0.510337	0.510143	0.50998	0.509842	0.509727	0.509629	0.509546	0.509476	0.509416	0.509365	0.509321	0.509283	0.509251	0.509224	0.5092	0.509179	0.509162	0.509146	0.509133	0.509122	0.509112	0.509103	0.509096	0.509089	0.509084	0.509079	0.509075	0.509071	0.509068	0.509065	0.509063	0.509061	0.509059	0.509057	0.509056	0.509055	0.509054	0.509053
	9e-08	0.498641	0.497051	0.495761	0.494714	0.493863	0.493173	0.492611	0.492153	0.491779	0.491473	0.491222	0.491015	0.490844	0.490703	0.490585	0.490487	0.490405	0.490336	0.490278	0.490229	0.490188	0.490152	0.490123	0.490097	0.490075	0.490057	0.490041	0.490027	0.490015	0.490005	0.489996	0.489989	0.489982	0.489976	0.489972	0.489967	0.489964	0.48996	0.489958	0.489955	0.489953	0.489951	0.48995	0.489949	0.489947	0.489946	0.489945	0.489945
	1e-07	0.48189	0.480013	0.478501	0.477285	0.476309	0.475526	0.474898	0.474395	0.47399	0.473666	0.473404	0.473193	0.473023	0.472885	0.472772	0.47268	0.472605	0.472543	0.472492	0.47245	0.472415	0.472386	0.472362	0.472341	0.472324	0.472309	0.472297	0.472286	0.472278	0.47227	0.472264	0.472258	0.472253	0.472249	0.472246	0.472243	0.47224	0.472238	0.472236	0.472234	0.472233	0.472231	0.47223	0.472229	0.472229	0.472228	0.472227	0.472227
	1.1e-07	0.466331	0.464156	0.462416	0.461029	0.459928	0.459056	0.458368	0.457827	0.457401	0.457067	0.456804	0.456599	0.456437	0.456311	0.456212	0.456134	0.456072	0.456024	0.455986	0.455956	0.455932	0.455912	0.455897	0.455885	0.455875	0.455867	0.455861	0.455856	0.455851	0.455848	0.455845	0.455843	0.455841	0.455839	0.455838	0.455837	0.455836	0.455835	0.455834	0.455834	0.455833	0.455833	0.455832	0.455832	0.455832	0.455832	0.455831	0.455831
	1.2e-07	0.451883	0.449401	0.447427	0.445868	0.444644	0.443689	0.442948	0.442377	0.441939	0.441605	0.441352	0.441162	0.44102	0.440915	0.440838	0.440782	0.440742	0.440714	0.440695	0.440682	0.440674	0.44067	0.440668	0.440667	0.440668	0.440669	0.440671	0.440674	0.440676	0.440678	0.44068	0.440683	0.440684	0.440686	0.440688	0.440689	0.440691	0.440692	0.440693	0.440694	0.440695	0.440696	0.440696	0.440697	0.440697	0.440698	0.440698	0.440699
	1.3e-07	0.43847	0.435675	0.433465	0.431734	0.43039	0.429358	0.428572	0.427981	0.427541	0.427219	0.426987	0.426823	0.426711	0.426637	0.426592	0.426567	0.426557	0.426556	0.426563	0.426574	0.426588	0.426603	0.426618	0.426634	0.426648	0.426662	0.426675	0.426687	0.426698	0.426708	0.426717	0.426725	0.426732	0.426737	0.426716	0.426697	0.426681	0.426667	0.426655	0.426644	0.426635	0.426627	0.42662	0.426614	0.426608	0.426604	0.4266	0.426596
	1.4e-07	0.426026	0.422915	0.420468	0.418567	0.417108	0.416005	0.415183	0.414582	0.414151	0.413853	0.413653	0.413528	0.413457	0.413385	0.41293	0.412554	0.412242	0.411981	0.411764	0.411581	0.411427	0.411296	0.411186	0.411092	0.411011	0.410943	0.410884	0.410834	0.41079	0.410753	0.410721	0.410693	0.410669	0.410649	0.410631	0.410615	0.410602	0.41059	0.41058	0.410571	0.410564	0.410557	0.410552	0.410547	0.410542	0.410539	0.410535	0.410532
	1.5e-07	0.414491	0.411063	0.40838	0.406312	0.404744	0.403578	0.402729	0.402129	0.40172	0.4013	0.400318	0.399532	0.398898	0.398385	0.397967	0.397625	0.397344	0.397111	0.396918	0.396758	0.396623	0.39651	0.396415	0.396334	0.396266	0.396208	0.396158	0.396116	0.39608	0.396049	0.396022	0.395999	0.395979	0.395962	0.395947	0.395935	0.395924	0.395914	0.395906	0.395899	0.395892	0.395887	0.395882	0.395878	0.395875	0.395872	0.395869	0.395867
	1.6e-07	0.403808	0.400066	0.397151	0.394921	0.39325	0.392029	0.391164	0.390102	0.388569	0.387366	0.386416	0.385661	0.38506	0.384577	0.384188	0.383873	0.383617	0.383407	0.383234	0.383091	0.382973	0.382874	0.382791	0.382722	0.382664	0.382614	0.382572	0.382537	0.382507	0.382481	0.382459	0.38244	0.382423	0.382409	0.382397	0.382387	0.382378	0.38237	0.382363	0.382358	0.382353	0.382348	0.382344	0.382341	0.382338	0.382336	0.382334	0.382332
	1.7e-07	0.393926	0.389877	0.386734	0.384348	0.382583	0.381316	0.379161	0.377189	0.375659	0.374467	0.373535	0.372801	0.372222	0.371761	0.371394	0.371099	0.370862	0.370669	0.370513	0.370385	0.370279	0.370193	0.37012	0.370061	0.37001	0.369968	0.369933	0.369903	0.369878	0.369856	0.369838	0.369822	0.369809	0.369798	0.369788	0.369779	0.369772	0.369766	0.36976	0.369756	0.369752	0.369748	0.369745	0.369743	0.36974	0.369738	0.369737	0.369735
	1.8e-07	0.384799	0.38045	0.377087	0.374553	0.372701	0.369801	0.367191	0.365188	0.363645	0.362451	0.361523	0.3608	0.360233	0.359788	0.359436	0.359156	0.358933	0.358754	0.35861	0.358494	0.358399	0.358322	0.358258	0.358206	0.358163	0.358127	0.358097	0.358072	0.358051	0.358033	0.358018	0.358005	0.357994	0.357985	0.357977	0.35797	0.357965	0.35796	0.357955	0.357952	0.357948	0.357946	0.357943	0.357941	0.357939	0.357938	0.357937	0.357935
	1.9e-07	0.376381	0.371744	0.368171	0.365498	0.36225	0.358721	0.356033	0.353981	0.352407	0.351198	0.350265	0.349543	0.348982	0.348544	0.348201	0.347932	0.347719	0.347551	0.347416	0.347309	0.347223	0.347153	0.347097	0.347051	0.347013	0.346982	0.346956	0.346935	0.346918	0.346903	0.346891	0.34688	0.346871	0.346864	0.346858	0.346852	0.346848	0.346844	0.346841	0.346838	0.346835	0.346833	0.346831	0.34683	0.346829	0.346827	0.346826	0.346825
	2e-07	0.368633	0.36372	0.359948	0.356895	0.352047	0.348377	0.345592	0.343472	0.341856	0.340619	0.339671	0.338941	0.338378	0.337942	0.337604	0.337341	0.337135	0.336973	0.336846	0.336746	0.336666	0.336602	0.336551	0.33651	0.336477	0.33645	0.336428	0.33641	0.336396	0.336383	0.336373	0.336365	0.336358	0.336352	0.336347	0.336343	0.33634	0.336337	0.336334	0.336332	0.33633	0.336329	0.336327	0.336326	0.336325	0.336324	0.336323	0.336323
	2.1e-07	0.361515	0.356344	0.352387	0.347599	0.342526	0.338693	0.335791	0.33359	0.331917	0.330642	0.329669	0.328924	0.328353	0.327915	0.327576	0.327315	0.327113	0.326955	0.326833	0.326737	0.326662	0.326603	0.326556	0.326519	0.32649	0.326466	0.326447	0.326432	0.326419	0.326409	0.326401	0.326395	0.326389	0.326384	0.326381	0.326378	0.326375	0.326373	0.326371	0.326369	0.326368	0.326367	0.326366	0.326365	0.326364	0.326364	0.326363	0.326363
	2.2e-07	0.354991	0.349582	0.345454	0.338947	0.333624	0.329607	0.326571	0.324274	0.322532	0.321209	0.320203	0.319437	0.318852	0.318405	0.318063	0.3178	0.317598	0.317443	0.317323	0.31723	0.317158	0.317102	0.317059	0.317025	0.316998	0.316977	0.31696	0.316947	0.316937	0.316929	0.316922	0.316917	0.316912	0.316909	0.316906	0.316904	0.316902	0.3169	0.316899	0.316898	0.316897	0.316896	0.316896	0.316895	0.316895	0.316894	0.316894	0.316894
	2.3e-07	0.349027	0.343401	0.338318	0.330886	0.325289	0.321068	0.317883	0.315475	0.313653	0.312273	0.311227	0.310432	0.309828	0.309369	0.309019	0.308752	0.308548	0.308392	0.308273	0.308182	0.308111	0.308058	0.308016	0.307984	0.30796	0.30794	0.307926	0.307914	0.307905	0.307898	0.307893	0.307889	0.307885	0.307883	0.307881	0.307879	0.307878	0.307877	0.307876	0.307875	0.307875	0.307874	0.307874	0.307874	0.307873	0.307873	0.307873	0.307873
	2.4e-07	0.343591	0.337773	0.331195	0.323371	0.317477	0.313035	0.309683	0.307153	0.305241	0.303795	0.302701	0.301873	0.301245	0.300768	0.300407	0.300133	0.299925	0.299767	0.299646	0.299555	0.299485	0.299433	0.299392	0.299362	0.299339	0.299321	0.299308	0.299297	0.29929	0.299284	0.299279	0.299276	0.299273	0.299271	0.29927	0.299269	0.299268	0.299268	0.299267	0.299267	0.299267	0.299266	0.299266	0.299266	0.299266	0.299266	0.299266	0.299266
	2.5e-07	0.338653	0.332669	0.324605	0.316364	0.310153	0.305471	0.301939	0.299274	0.297262	0.295742	0.294593	0.293725	0.293069	0.292572	0.292197	0.291913	0.291698	0.291536	0.291413	0.29132	0.29125	0.291198	0.291158	0.291128	0.291106	0.291089	0.291076	0.291067	0.29106	0.291055	0.291051	0.291049	0.291047	0.291045	0.291044	0.291044	0.291043	0.291043	0.291043	0.291043	0.291043	0.291043	0.291043	0.291043	0.291043	0.291043	0.291043	0.291044
	2.6e-07	0.334183	0.328064	0.318516	0.309834	0.303285	0.298346	0.29462	0.291808	0.289687	0.288085	0.286876	0.285963	0.285274	0.284754	0.284361	0.284065	0.283842	0.283673	0.283547	0.283452	0.28338	0.283327	0.283287	0.283257	0.283235	0.283219	0.283207	0.283198	0.283192	0.283187	0.283184	0.283182	0.283181	0.28318	0.283179	0.283179	0.283179	0.283179	0.283179	0.283179	0.283179	0.283179	0.28318	0.28318	0.28318	0.28318	0.28318	0.283181
	2.7e-07	0.330154	0.323931	0.312898	0.303753	0.296847	0.291634	0.2877	0.284731	0.282491	0.280801	0.279525	0.278563	0.277837	0.277289	0.276877	0.276566	0.276333	0.276157	0.276025	0.275927	0.275853	0.275798	0.275758	0.275727	0.275705	0.275689	0.275677	0.275669	0.275663	0.275659	0.275656	0.275654	0.275653	0.275652	0.275652	0.275652	0.275652	0.275653	0.275653	0.275653	0.275654	0.275654	0.275654	0.275655	0.275655	0.275655	0.275655	0.275656
	2.8e-07	0.32654	0.320247	0.307726	0.298096	0.290814	0.285312	0.281158	0.278021	0.275654	0.273867	0.272519	0.271503	0.270736	0.270159	0.269724	0.269397	0.269152	0.268968	0.26883	0.268727	0.26865	0.268593	0.268551	0.26852	0.268497	0.268481	0.268469	0.268461	0.268455	0.268451	0.268448	0.268447	0.268446	0.268445	0.268445	0.268445	0.268446	0.268446	0.268447	0.268447	0.268448	0.268448	0.268448	0.268449	0.268449	0.26845	0.26845	0.26845
	2.9e-07	0.323316	0.316328	0.302979	0.292843	0.285167	0.279361	0.274973	0.271658	0.269155	0.267266	0.265841	0.264766	0.263955	0.263345	0.262886	0.262541	0.262282	0.262087	0.261942	0.261834	0.261753	0.261694	0.26165	0.261617	0.261594	0.261577	0.261565	0.261556	0.26155	0.261547	0.261544	0.261543	0.261542	0.261542	0.261542	0.261542	0.261542	0.261543	0.261543	0.261544	0.261545	0.261545	0.261546	0.261546	0.261546	0.261547	0.261547	0.261547
	3e-07	0.320458	0.312643	0.298635	0.287974	0.279886	0.273761	0.269128	0.265625	0.262979	0.260981	0.259473	0.258335	0.257478	0.256832	0.256346	0.255981	0.255707	0.255501	0.255348	0.255233	0.255148	0.255086	0.255039	0.255005	0.254981	0.254963	0.25495	0.254941	0.254935	0.254931	0.254929	0.254927	0.254927	0.254926	0.254927	0.254927	0.254927	0.254928	0.254929	0.254929	0.25493	0.254931	0.254931	0.254932	0.254932	0.254932	0.254933	0.254933
	3.1e-07	0.317942	0.309363	0.294679	0.283472	0.274956	0.268498	0.263607	0.259907	0.25711	0.254996	0.253401	0.252197	0.251289	0.250605	0.25009	0.249703	0.249413	0.249195	0.249033	0.248912	0.248822	0.248755	0.248706	0.24867	0.248644	0.248625	0.248612	0.248603	0.248596	0.248592	0.24859	0.248588	0.248587	0.248587	0.248587	0.248588	0.248588	0.248589	0.248589	0.24859	0.248591	0.248591	0.248592	0.248592	0.248593	0.248593	0.248594	0.248594
	3.2e-07	0.315746	0.306471	0.291092	0.279323	0.270361	0.263556	0.258397	0.25449	0.251534	0.2493	0.247611	0.246337	0.245376	0.244651	0.244106	0.243696	0.243388	0.243158	0.242985	0.242857	0.242761	0.24269	0.242638	0.2426	0.242572	0.242552	0.242538	0.242528	0.242521	0.242517	0.242514	0.242512	0.242511	0.242511	0.242511	0.242512	0.242512	0.242513	0.242514	0.242514	0.242515	0.242516	0.242516	0.242517	0.242517	0.242518	0.242518	0.242519
	3.3e-07	0.313851	0.30395	0.287862	0.275512	0.266089	0.258923	0.253484	0.249361	0.24624	0.243878	0.242093	0.240745	0.239727	0.23896	0.238382	0.237947	0.237621	0.237376	0.237193	0.237057	0.236955	0.23688	0.236825	0.236784	0.236754	0.236733	0.236718	0.236707	0.2367	0.236695	0.236692	0.23669	0.236689	0.236688	0.236688	0.236689	0.236689	0.23669	0.236691	0.236691	0.236692	0.236693	0.236693	0.236694	0.236694	0.236695	0.236695	0.236696
	3.4e-07	0.312234	0.301786	0.284975	0.272027	0.262127	0.254587	0.248857	0.244509	0.241215	0.238721	0.236834	0.235408	0.234332	0.233519	0.232907	0.232447	0.232101	0.231841	0.231647	0.231502	0.231394	0.231314	0.231255	0.231212	0.23118	0.231157	0.231141	0.231129	0.231121	0.231116	0.231112	0.23111	0.231109	0.231108	0.231108	0.231109	0.231109	0.23111	0.231111	0.231111	0.231112	0.231113	0.231113	0.231114	0.231114	0.231115	0.231115	0.231116
	3.5e-07	0.310878	0.299964	0.282417	0.268856	0.258464	0.250536	0.244505	0.239924	0.236449	0.233817	0.231825	0.230318	0.22918	0.228321	0.227673	0.227185	0.226819	0.226543	0.226337	0.226183	0.226068	0.225983	0.22592	0.225874	0.22584	0.225816	0.225798	0.225785	0.225777	0.225771	0.225767	0.225765	0.225763	0.225763	0.225762	0.225763	0.225763	0.225764	0.225764	0.225765	0.225766	0.225766	0.225767	0.225767	0.225768	0.225768	0.225769	0.225769
	3.6e-07	0.309762	0.298472	0.280179	0.265989	0.25509	0.246762	0.240418	0.235595	0.231934	0.229158	0.227056	0.225465	0.224263	0.223354	0.222669	0.222153	0.221765	0.221473	0.221255	0.221091	0.220969	0.220879	0.220812	0.220762	0.220726	0.2207	0.220681	0.220667	0.220658	0.220652	0.220647	0.220645	0.220643	0.220642	0.220642	0.220642	0.220642	0.220643	0.220643	0.220644	0.220645	0.220645	0.220646	0.220647	0.220647	0.220648	0.220648	0.220648
	3.7e-07	0.308871	0.297296	0.278248	0.263415	0.251995	0.243254	0.236587	0.231514	0.22766	0.224735	0.222519	0.220841	0.219571	0.218612	0.217888	0.217343	0.216932	0.216623	0.216392	0.216218	0.216089	0.215993	0.215921	0.215869	0.21583	0.215802	0.215782	0.215767	0.215757	0.21575	0.215745	0.215742	0.21574	0.215739	0.215739	0.215739	0.215739	0.21574	0.21574	0.215741	0.215742	0.215742	0.215743	0.215743	0.215744	0.215744	0.215745	0.215745
	3.8e-07	0.308186	0.296426	0.276616	0.261126	0.249171	0.240005	0.233005	0.227672	0.223618	0.22054	0.218205	0.216436	0.215098	0.214086	0.213322	0.212746	0.212312	0.211985	0.21174	0.211557	0.21142	0.211318	0.211242	0.211186	0.211145	0.211115	0.211093	0.211078	0.211067	0.211059	0.211054	0.21105	0.211048	0.211047	0.211046	0.211046	0.211047	0.211047	0.211048	0.211048	0.211049	0.211049	0.21105	0.21105	0.211051	0.211051	0.211052	0.211052
	3.9e-07	0.307692	0.29585	0.275273	0.259113	0.246609	0.237005	0.229662	0.224062	0.219802	0.216564	0.214108	0.212245	0.210835	0.209769	0.208963	0.208355	0.207897	0.207553	0.207294	0.2071	0.206955	0.206847	0.206766	0.206707	0.206663	0.206631	0.206608	0.206591	0.20658	0.206571	0.206566	0.206562	0.20656	0.206558	0.206558	0.206557	0.206557	0.206558	0.206558	0.206559	0.206559	0.20656	0.206561	0.206561	0.206562	0.206562	0.206563	0.206563
	4e-07	0.307373	0.295557	0.27421	0.257368	0.244301	0.234248	0.226551	0.220677	0.216203	0.212802	0.210219	0.20826	0.206777	0.205654	0.204806	0.204165	0.203682	0.203319	0.203045	0.202841	0.202688	0.202573	0.202488	0.202425	0.202379	0.202345	0.20232	0.202302	0.20229	0.202281	0.202275	0.202271	0.202268	0.202266	0.202266	0.202265	0.202265	0.202266	0.202266	0.202267	0.202267	0.202268	0.202268	0.202269	0.20227	0.20227	0.20227	0.202271
	4.1e-07	0.307215	0.295537	0.273418	0.255884	0.242241	0.231727	0.223667	0.217509	0.212816	0.209245	0.206533	0.204475	0.202915	0.201735	0.200842	0.200168	0.199659	0.199277	0.198989	0.198773	0.198612	0.198491	0.198401	0.198335	0.198286	0.19825	0.198223	0.198205	0.198191	0.198181	0.198175	0.19817	0.198168	0.198166	0.198165	0.198165	0.198165	0.198165	0.198165	0.198166	0.198166	0.198167	0.198167	0.198168	0.198169	0.198169	0.198169	0.19817
	4.2e-07	0.307204	0.29578	0.27289	0.254653	0.240422	0.229434	0.221001	0.214552	0.209633	0.205889	0.203043	0.200883	0.199245	0.198005	0.197067	0.196358	0.195824	0.195421	0.195118	0.194891	0.194721	0.194594	0.194499	0.194429	0.194378	0.19434	0.194312	0.194292	0.194277	0.194267	0.19426	0.194256	0.194252	0.194251	0.19425	0.194249	0.194249	0.194249	0.19425	0.19425	0.194251	0.194251	0.194252	0.194252	0.194253	0.194253	0.194254	0.194254
	4.3e-07	0.307326	0.296275	0.272618	0.253668	0.238837	0.227365	0.218549	0.2118	0.20665	0.202727	0.199744	0.197478	0.19576	0.194459	0.193474	0.19273	0.192169	0.191746	0.191428	0.191189	0.191011	0.190877	0.190778	0.190704	0.190649	0.190609	0.19058	0.190559	0.190544	0.190533	0.190526	0.190521	0.190517	0.190515	0.190514	0.190514	0.190514	0.190514	0.190514	0.190515	0.190515	0.190516	0.190516	0.190517	0.190517	0.190518	0.190518	0.190519
	4.4e-07	0.30757	0.297015	0.272595	0.252924	0.237481	0.225513	0.216303	0.209248	0.20386	0.199753	0.196629	0.194256	0.192455	0.191091	0.190059	0.189279	0.18869	0.188246	0.187913	0.187662	0.187475	0.187335	0.18723	0.187153	0.187096	0.187054	0.187023	0.187001	0.186985	0.186974	0.186966	0.18696	0.186957	0.186955	0.186953	0.186953	0.186953	0.186953	0.186953	0.186954	0.186954	0.186955	0.186956	0.186956	0.186957	0.186957	0.186958	0.186958
	4.5e-07	0.307923	0.297989	0.272814	0.252415	0.236348	0.223872	0.21426	0.20689	0.201257	0.196962	0.193694	0.19121	0.189325	0.187896	0.186815	0.185998	0.185382	0.184917	0.184568	0.184305	0.184109	0.183962	0.183853	0.183772	0.183712	0.183668	0.183636	0.183612	0.183596	0.183584	0.183576	0.18357	0.183566	0.183564	0.183563	0.183562	0.183562	0.183562	0.183563	0.183563	0.183564	0.183564	0.183565	0.183566	0.183566	0.183567	0.183567	0.183568
	4.6e-07	0.308375	0.299188	0.273267	0.252134	0.235432	0.222438	0.212414	0.204721	0.198838	0.19435	0.190933	0.188335	0.186364	0.18487	0.183739	0.182884	0.182239	0.181753	0.181387	0.181113	0.180908	0.180754	0.18064	0.180555	0.180493	0.180447	0.180413	0.180389	0.180371	0.180359	0.180351	0.180345	0.180341	0.180339	0.1803	0.180239	0.180186	0.18014	0.180101	0.180067	0.180037	0.180011	0.179989	0.17997	0.179953	0.179938	0.179926	0.179915
	4.7e-07	0.308915	0.300605	0.273949	0.252076	0.234728	0.221205	0.210759	0.202736	0.196596	0.19191	0.188342	0.185628	0.183568	0.182007	0.180825	0.179932	0.179258	0.17875	0.178368	0.178081	0.177867	0.177707	0.177587	0.177499	0.177334	0.177038	0.176788	0.176576	0.176395	0.176241	0.17611	0.175997	0.1759	0.175817	0.175746	0.175684	0.175631	0.175585	0.175545	0.17551	0.175481	0.175455	0.175432	0.175413	0.175396	0.175381	0.175369	0.175358
	4.8e-07	0.309534	0.30223	0.274853	0.252236	0.234233	0.220169	0.209292	0.200931	0.194528	0.18964	0.185915	0.183083	0.180933	0.179303	0.178069	0.177137	0.176433	0.175903	0.175505	0.175206	0.174895	0.174288	0.173783	0.17336	0.173004	0.172705	0.172452	0.172237	0.172055	0.171899	0.171766	0.171653	0.171555	0.171471	0.171399	0.171337	0.171283	0.171237	0.171197	0.171162	0.171132	0.171106	0.171084	0.171064	0.171047	0.171032	0.171019	0.171008
	4.9e-07	0.310223	0.304054	0.275973	0.252609	0.23394	0.219325	0.208008	0.1993	0.192629	0.187533	0.18365	0.180697	0.178454	0.176754	0.175467	0.174495	0.173761	0.173209	0.172442	0.17154	0.170795	0.170178	0.169664	0.169235	0.168874	0.168571	0.168315	0.168098	0.167913	0.167756	0.167622	0.167507	0.167408	0.167323	0.167251	0.167188	0.167134	0.167087	0.167047	0.167012	0.166981	0.166955	0.166932	0.166913	0.166896	0.166881	0.166868	0.166857
	5e-07	0.310973	0.306071	0.277302	0.25319	0.233846	0.21867	0.206903	0.197841	0.190895	0.185587	0.181542	0.178464	0.176127	0.174356	0.173015	0.172002	0.171057	0.169686	0.168565	0.167645	0.166887	0.166259	0.165737	0.1653	0.164935	0.164627	0.164367	0.164147	0.163961	0.163801	0.163666	0.163549	0.16345	0.163364	0.163291	0.163227	0.163173	0.163126	0.163085	0.16305	0.163019	0.162993	0.16297	0.16295	0.162933	0.162918	0.162905	0.162893
	5.1e-07	0.311777	0.308271	0.278835	0.253974	0.233947	0.218199	0.205972	0.196549	0.189322	0.183798	0.179586	0.176382	0.173948	0.172104	0.170708	0.169144	0.167418	0.166017	0.164873	0.163935	0.163162	0.162523	0.161991	0.161548	0.161177	0.160864	0.160601	0.160378	0.160189	0.160028	0.15989	0.159772	0.159672	0.159585	0.159511	0.159447	0.159392	0.159344	0.159303	0.159267	0.159236	0.15921	0.159187	0.159166	0.159149	0.159134	0.159121	0.159109
	5.2e-07	0.312628	0.310647	0.280567	0.254956	0.234238	0.217908	0.205212	0.19542	0.187906	0.18216	0.177779	0.174445	0.171914	0.169995	0.167909	0.165723	0.163958	0.162525	0.161357	0.1604	0.159612	0.158961	0.15842	0.15797	0.157592	0.157275	0.157008	0.156781	0.156589	0.156426	0.156287	0.156168	0.156066	0.155978	0.155903	0.155838	0.155782	0.155734	0.155693	0.155657	0.155626	0.155599	0.155575	0.155555	0.155537	0.155522	0.155509	0.155497
	5.3e-07	0.313519	0.313191	0.282491	0.256134	0.234715	0.217793	0.20462	0.194451	0.186643	0.180672	0.176117	0.172652	0.17002	0.1675	0.164714	0.162475	0.160669	0.159204	0.158011	0.157034	0.15623	0.155567	0.155016	0.154557	0.154173	0.153851	0.15358	0.15335	0.153155	0.15299	0.152849	0.152728	0.152625	0.152536	0.15246	0.152394	0.152338	0.152289	0.152247	0.152211	0.152179	0.152152	0.152128	0.152108	0.15209	0.152075	0.152061	0.15205
	5.4e-07	0.314445	0.315896	0.284601	0.257501	0.235376	0.217852	0.204191	0.193638	0.185531	0.179329	0.174597	0.170997	0.168117	0.164543	0.161686	0.159393	0.157544	0.156046	0.154826	0.153829	0.153009	0.152332	0.151772	0.151304	0.150914	0.150586	0.15031	0.150077	0.14988	0.149712	0.149568	0.149446	0.149342	0.149252	0.149175	0.149108	0.149051	0.149002	0.148959	0.148922	0.14889	0.148863	0.148839	0.148818	0.1488	0.148785	0.148771	0.148759
	5.5e-07	0.315398	0.318753	0.286894	0.259054	0.236216	0.218081	0.203923	0.192977	0.184565	0.178127	0.173216	0.169479	0.165415	0.161748	0.158819	0.15647	0.154577	0.153044	0.151797	0.150778	0.149942	0.149252	0.14868	0.148205	0.147807	0.147474	0.147193	0.146957	0.146756	0.146585	0.14644	0.146316	0.14621	0.146119	0.146041	0.145973	0.145916	0.145866	0.145822	0.145785	0.145753	0.145725	0.145701	0.14568	0.145662	0.145646	0.145632	0.14562
	5.6e-07	0.316376	0.321757	0.289363	0.26079	0.237231	0.218476	0.203813	0.192467	0.183743	0.177065	0.17197	0.167608	0.162873	0.15911	0.156106	0.153699	0.151761	0.150192	0.148918	0.147877	0.147023	0.146319	0.145736	0.145252	0.144847	0.144508	0.144223	0.143982	0.143778	0.143605	0.143457	0.143332	0.143224	0.143132	0.143052	0.142984	0.142925	0.142875	0.142831	0.142793	0.142761	0.142732	0.142708	0.142687	0.142668	0.142652	0.142638	0.142626
	5.7e-07	0.317372	0.324898	0.292002	0.262703	0.23842	0.219034	0.203857	0.192103	0.183061	0.176138	0.170856	0.165345	0.160484	0.156622	0.153542	0.151075	0.14909	0.147486	0.146182	0.145119	0.144247	0.143528	0.142934	0.14244	0.142028	0.141683	0.141393	0.141148	0.140941	0.140765	0.140615	0.140487	0.140378	0.140284	0.140204	0.140135	0.140075	0.140024	0.13998	0.139941	0.139908	0.13988	0.139855	0.139833	0.139815	0.139798	0.139784	0.139772
	5.8e-07	0.318383	0.328172	0.294808	0.264791	0.239778	0.219753	0.204052	0.191882	0.182517	0.175344	0.169544	0.163234	0.158242	0.15428	0.151122	0.148594	0.146561	0.144918	0.143585	0.142498	0.141608	0.140875	0.140268	0.139765	0.139345	0.138994	0.138699	0.13845	0.138239	0.13806	0.137908	0.137778	0.137667	0.137572	0.13749	0.13742	0.13736	0.137308	0.137263	0.137224	0.13719	0.137161	0.137136	0.137114	0.137095	0.137079	0.137065	0.137052
	5.9e-07	0.319404	0.33157	0.297774	0.267049	0.241302	0.22063	0.204396	0.191803	0.182107	0.17468	0.16775	0.161268	0.156144	0.152078	0.148839	0.146248	0.144166	0.142485	0.141122	0.140011	0.139101	0.138353	0.137734	0.137221	0.136793	0.136435	0.136135	0.135881	0.135667	0.135485	0.135331	0.135199	0.135086	0.13499	0.134907	0.134836	0.134774	0.134722	0.134676	0.134637	0.134603	0.134573	0.134548	0.134525	0.134506	0.13449	0.134475	0.134463
	6e-07	0.320434	0.335086	0.300896	0.269475	0.24299	0.221661	0.204886	0.191862	0.18183	0.174144	0.166102	0.159444	0.154184	0.150012	0.14669	0.144035	0.141902	0.140182	0.138787	0.137651	0.136722	0.135958	0.135327	0.134804	0.134368	0.134003	0.133697	0.133439	0.133221	0.133037	0.132879	0.132745	0.132631	0.132533	0.132449	0.132377	0.132314	0.132261	0.132214	0.132174	0.13214	0.13211	0.132084	0.132062	0.132042	0.132025	0.132011	0.131998
	6.1e-07	0.321468	0.338713	0.304169	0.272063	0.244838	0.222845	0.205519	0.192056	0.181681	0.173277	0.164594	0.157757	0.152357	0.148076	0.144671	0.141949	0.139765	0.138004	0.136577	0.135416	0.134466	0.133686	0.133042	0.132509	0.132064	0.131693	0.131381	0.131119	0.130897	0.130709	0.130549	0.130413	0.130297	0.130197	0.130112	0.130038	0.129975	0.129921	0.129874	0.129833	0.129798	0.129768	0.129742	0.129719	0.129699	0.129682	0.129667	0.129654
	6.2e-07	0.322504	0.341635	0.307588	0.274812	0.246845	0.224179	0.206293	0.192383	0.18166	0.172142	0.163223	0.156202	0.150659	0.146268	0.142775	0.139986	0.137749	0.135946	0.134487	0.1333	0.13233	0.131533	0.130876	0.130332	0.129879	0.129501	0.129183	0.128916	0.12869	0.128499	0.128337	0.128198	0.12808	0.127979	0.127892	0.127817	0.127753	0.127698	0.12765	0.127609	0.127574	0.127543	0.127516	0.127493	0.127473	0.127456	0.12744	0.127427
	6.3e-07	0.32354	0.344086	0.311148	0.277717	0.249006	0.225659	0.207205	0.192841	0.181763	0.171145	0.161984	0.154775	0.149087	0.144582	0.141001	0.138143	0.135852	0.134007	0.132514	0.1313	0.130309	0.129495	0.128825	0.128269	0.127808	0.127422	0.127099	0.126827	0.126597	0.126403	0.126237	0.126097	0.125976	0.125874	0.125785	0.12571	0.125644	0.125588	0.12554	0.125498	0.125462	0.125431	0.125404	0.12538	0.12536	0.125342	0.125327	0.125314
	6.4e-07	0.324572	0.346547	0.314844	0.280775	0.251319	0.227285	0.208254	0.193428	0.181988	0.170281	0.160874	0.153473	0.147636	0.143015	0.139344	0.136415	0.134069	0.13218	0.130653	0.129412	0.128399	0.127569	0.126884	0.126318	0.125847	0.125454	0.125125	0.124848	0.124614	0.124416	0.124248	0.124105	0.123983	0.123878	0.123788	0.123712	0.123645	0.123588	0.123539	0.123497	0.12346	0.123428	0.123401	0.123377	0.123356	0.123338	0.123323	0.123309
	6.5e-07	0.325601	0.349015	0.318671	0.283982	0.253783	0.229053	0.209437	0.194141	0.181856	0.169548	0.159888	0.152292	0.146303	0.141564	0.1378	0.1348	0.132397	0.130464	0.128901	0.127633	0.126598	0.12575	0.125051	0.124473	0.123993	0.123593	0.123257	0.122975	0.122737	0.122536	0.122365	0.122219	0.122095	0.121989	0.121898	0.12182	0.121753	0.121695	0.121645	0.121602	0.121564	0.121532	0.121504	0.12148	0.121459	0.121441	0.121425	0.121411
	6.6e-07	0.326623	0.351485	0.322626	0.287337	0.256393	0.230962	0.210752	0.194978	0.18158	0.168942	0.159025	0.151229	0.145084	0.140224	0.136367	0.133293	0.130832	0.128854	0.127256	0.125959	0.124902	0.124036	0.123323	0.122733	0.122244	0.121835	0.121494	0.121206	0.120964	0.120759	0.120585	0.120437	0.120311	0.120203	0.12011	0.120031	0.119963	0.119904	0.119853	0.119809	0.119771	0.119739	0.11971	0.119686	0.119665	0.119646	0.11963	0.119616
	6.7e-07	0.327639	0.353954	0.326703	0.290834	0.259149	0.233009	0.212196	0.195936	0.181434	0.168459	0.15828	0.15028	0.143977	0.138994	0.135041	0.131891	0.129372	0.127348	0.125713	0.124388	0.123307	0.122423	0.121695	0.121094	0.120595	0.120179	0.11983	0.119538	0.119291	0.119083	0.118906	0.118755	0.118627	0.118517	0.118423	0.118342	0.118273	0.118213	0.118162	0.118117	0.118079	0.118045	0.118017	0.117992	0.11797	0.117951	0.117935	0.117921
	6.8e-07	0.328645	0.356419	0.330898	0.294471	0.262047	0.235192	0.213768	0.197015	0.181415	0.168097	0.15765	0.149443	0.142978	0.137869	0.133818	0.130593	0.128013	0.125942	0.12427	0.122915	0.121812	0.120908	0.120166	0.119552	0.119043	0.118619	0.118265	0.117967	0.117716	0.117504	0.117324	0.11717	0.11704	0.116928	0.116833	0.116751	0.11668	0.116619	0.116567	0.116522	0.116483	0.116449	0.11642	0.116394	0.116373	0.116354	0.116337	0.116323
	6.9e-07	0.329642	0.358876	0.335207	0.298245	0.265085	0.23751	0.215466	0.198212	0.18152	0.167852	0.157133	0.148714	0.142084	0.136848	0.132697	0.129393	0.126753	0.124634	0.122924	0.121539	0.120412	0.11949	0.118732	0.118106	0.117587	0.117155	0.116794	0.116491	0.116235	0.116019	0.115836	0.11568	0.115547	0.115434	0.115337	0.115253	0.115182	0.11512	0.115067	0.115021	0.114981	0.114947	0.114917	0.114891	0.114869	0.11485	0.114833	0.114819
	7e-07	0.330628	0.361323	0.339624	0.302153	0.268261	0.23996	0.217289	0.199525	0.181746	0.167722	0.156725	0.14809	0.141293	0.135926	0.131674	0.128291	0.125589	0.123421	0.121673	0.120257	0.119106	0.118164	0.117391	0.116753	0.116224	0.115783	0.115415	0.115106	0.114846	0.114626	0.114373	0.114102	0.113869	0.113668	0.113495	0.113346	0.113217	0.113106	0.113009	0.112926	0.112854	0.112791	0.112736	0.112689	0.112648	0.112612	0.112581	0.112554
	7.1e-07	0.331604	0.363756	0.344146	0.306192	0.271573	0.24254	0.219233	0.200441	0.182091	0.167704	0.156425	0.14757	0.140602	0.135103	0.130747	0.127283	0.124518	0.1223	0.120513	0.119067	0.11789	0.116929	0.11614	0.115489	0.11495	0.114448	0.113844	0.113331	0.112894	0.11252	0.1122	0.111926	0.11169	0.111487	0.111312	0.111161	0.111031	0.110918	0.11082	0.110736	0.110663	0.110599	0.110544	0.110496	0.110455	0.110419	0.110388	0.11036
	7.2e-07	0.332568	0.366174	0.348769	0.310358	0.275018	0.245249	0.221298	0.201373	0.182553	0.167796	0.156229	0.14715	0.140008	0.134374	0.129913	0.126367	0.123537	0.121269	0.119442	0.117964	0.116763	0.115782	0.114977	0.113988	0.113133	0.112411	0.111799	0.111279	0.110836	0.110457	0.110134	0.109856	0.109617	0.109412	0.109235	0.109082	0.10895	0.108836	0.108737	0.108652	0.108578	0.108514	0.108458	0.10841	0.108368	0.108331	0.108299	0.108272
	7.3e-07	0.33352	0.368574	0.353487	0.314649	0.278594	0.248084	0.223482	0.202428	0.183128	0.167996	0.156135	0.146829	0.13951	0.133738	0.12917	0.12554	0.122645	0.120326	0.118458	0.116949	0.115722	0.114337	0.113108	0.112077	0.111209	0.110477	0.109857	0.10933	0.108881	0.108498	0.108169	0.107888	0.107647	0.107439	0.107259	0.107105	0.106971	0.106856	0.106756	0.10667	0.106595	0.10653	0.106473	0.106425	0.106382	0.106345	0.106313	0.106285
	7.4e-07	0.334459	0.370955	0.358298	0.319061	0.282299	0.251045	0.225783	0.203603	0.183815	0.1683	0.156141	0.146603	0.139104	0.133192	0.128515	0.124801	0.121839	0.119468	0.117559	0.115857	0.114057	0.112561	0.111312	0.110266	0.109386	0.108643	0.108014	0.10748	0.107025	0.106637	0.106304	0.10602	0.105775	0.105564	0.105383	0.105226	0.105091	0.104975	0.104874	0.104786	0.10471	0.104644	0.104587	0.104538	0.104495	0.104458	0.104425	0.104397
	7.5e-07	0.335387	0.373314	0.363196	0.323592	0.286132	0.254129	0.2282	0.204895	0.184612	0.168707	0.156245	0.146471	0.138789	0.132735	0.127947	0.124147	0.121118	0.118693	0.116444	0.114232	0.112402	0.110883	0.109615	0.108552	0.107659	0.106906	0.106268	0.105726	0.105265	0.104872	0.104535	0.104246	0.103999	0.103785	0.103602	0.103443	0.103306	0.103188	0.103086	0.102997	0.102921	0.102854	0.102796	0.102746	0.102703	0.102665	0.102632	0.102604
	7.6e-07	0.336301	0.37565	0.368178	0.328239	0.290089	0.257334	0.230731	0.206303	0.185516	0.169216	0.156445	0.146431	0.138563	0.132364	0.127463	0.123575	0.120478	0.117686	0.114952	0.112702	0.110843	0.109299	0.108011	0.106933	0.106026	0.105262	0.104615	0.104066	0.103598	0.103199	0.102858	0.102565	0.102314	0.102098	0.101912	0.101752	0.101613	0.101494	0.10139	0.101301	0.101223	0.101155	0.101097	0.101046	0.101002	0.100964	0.100931	0.100902
	7.7e-07	0.337203	0.377961	0.373239	0.332999	0.29417	0.26066	0.233375	0.207825	0.186526	0.169823	0.156738	0.14648	0.138422	0.132077	0.127062	0.123085	0.119733	0.116335	0.113553	0.111266	0.109375	0.107806	0.106498	0.105403	0.104483	0.103708	0.103051	0.102494	0.10202	0.101616	0.10127	0.100974	0.100719	0.100501	0.100312	0.10015	0.100009	0.0998881	0.0997833	0.0996925	0.0996138	0.0995456	0.0994865	0.0994352	0.0993906	0.0993519	0.0993183	0.0992891
	7.8e-07	0.338092	0.380246	0.378376	0.337868	0.298371	0.264105	0.236131	0.209458	0.187639	0.170527	0.157123	0.146617	0.138367	0.131872	0.126741	0.122673	0.118534	0.115075	0.112245	0.109918	0.107997	0.106402	0.105073	0.103962	0.103028	0.102241	0.101575	0.10101	0.100529	0.100119	0.0997687	0.0994683	0.0992105	0.0989889	0.098798	0.0986334	0.0984913	0.0983685	0.0982623	0.0981703	0.0980907	0.0980216	0.0979618	0.0979098	0.0978647	0.0978255	0.0977915	0.0977619
	7.9e-07	0.338969	0.382505	0.383585	0.342845	0.302692	0.267666	0.238996	0.211202	0.188855	0.171326	0.157597	0.146839	0.138394	0.131747	0.126499	0.121752	0.117425	0.113904	0.111025	0.108658	0.106704	0.105084	0.103734	0.102605	0.101657	0.100858	0.100183	0.0996095	0.099122	0.0987063	0.0983509	0.0980465	0.0977853	0.0975606	0.0973672	0.0972005	0.0970565	0.0969321	0.0968245	0.0967314	0.0966507	0.0965808	0.0965202	0.0964675	0.0964218	0.0963822	0.0963477	0.0963178
	8e-07	0.339834	0.384736	0.388862	0.347926	0.307129	0.271343	0.24197	0.213054	0.19017	0.172219	0.15816	0.147146	0.138503	0.131702	0.126254	0.12081	0.116404	0.112819	0.109889	0.107482	0.105496	0.103849	0.102478	0.101331	0.100368	0.0995574	0.0988719	0.0982905	0.0977961	0.0973746	0.0970143	0.0967057	0.0964409	0.0962132	0.0960172	0.0958483	0.0957024	0.0955764	0.0954674	0.0953731	0.0952914	0.0952205	0.0951591	0.0951058	0.0950595	0.0950193	0.0949844	0.0949541
	8.1e-07	0.340686	0.386938	0.394204	0.353108	0.311682	0.275135	0.244711	0.215013	0.191584	0.173203	0.15881	0.147536	0.13869	0.131733	0.125501	0.119954	0.115467	0.111818	0.108836	0.106388	0.104368	0.102694	0.101301	0.100137	0.0991592	0.098336	0.0976404	0.0970506	0.0965491	0.0961215	0.0957562	0.0954433	0.0951749	0.0949442	0.0947455	0.0945743	0.0944265	0.0942989	0.0941884	0.0940929	0.0940101	0.0939383	0.0938761	0.0938221	0.0937752	0.0937345	0.0936992	0.0936684
	8.2e-07	0.341527	0.389111	0.399606	0.358389	0.316348	0.279039	0.247463	0.217078	0.193095	0.174278	0.159544	0.148006	0.138956	0.131839	0.124833	0.119182	0.114611	0.110897	0.107863	0.105373	0.103319	0.101618	0.100202	0.0990196	0.0980272	0.0971916	0.0964856	0.0958871	0.0953784	0.0949448	0.0945743	0.0942571	0.093985	0.0937511	0.0935498	0.0933763	0.0932265	0.0930971	0.0929852	0.0928884	0.0928045	0.0927318	0.0926688	0.0926141	0.0925666	0.0925254	0.0924896	0.0924584
	8.3e-07	0.342356	0.391254	0.405064	0.363766	0.321125	0.283054	0.250327	0.219245	0.194701	0.175441	0.160362	0.148555	0.139297	0.131404	0.124248	0.118491	0.113836	0.110055	0.106968	0.104435	0.102347	0.100618	0.0991793	0.0979778	0.0969701	0.0961218	0.0954053	0.094798	0.094282	0.0938422	0.0934665	0.0931448	0.0928689	0.0926318	0.0924277	0.0922519	0.0921001	0.091969	0.0918556	0.0917575	0.0916725	0.0915988	0.091535	0.0914795	0.0914314	0.0913897	0.0913534	0.0913219
	8.4e-07	0.343173	0.393367	0.410576	0.369237	0.326012	0.287179	0.253303	0.221516	0.196401	0.176691	0.161261	0.149182	0.139713	0.131037	0.123744	0.117878	0.113138	0.109289	0.106148	0.103571	0.101448	0.099691	0.0982295	0.097009	0.0959857	0.0951245	0.0943973	0.0937811	0.0932575	0.0928114	0.0924304	0.0921042	0.0918245	0.0915841	0.0913773	0.091199	0.0910452	0.0909123	0.0907974	0.090698	0.0906118	0.0905372	0.0904725	0.0904163	0.0903676	0.0903253	0.0902885	0.0902566
	8.5e-07	0.34398	0.395449	0.416138	0.374797	0.331006	0.291413	0.256389	0.223887	0.198194	0.178027	0.162241	0.149886	0.14004	0.130751	0.123318	0.117343	0.112516	0.108598	0.105401	0.102781	0.100622	0.0988359	0.0973509	0.0961112	0.095072	0.0941977	0.0934596	0.0928343	0.0923031	0.0918506	0.0914641	0.0911334	0.0908497	0.090606	0.0903963	0.0902156	0.0900597	0.089925	0.0898086	0.0897078	0.0896205	0.0895449	0.0894793	0.0894224	0.089373	0.0893302	0.0892929	0.0892605
	8.6e-07	0.344776	0.3975	0.421746	0.380446	0.336107	0.295754	0.259584	0.226357	0.200078	0.179448	0.1633	0.150664	0.140014	0.130544	0.122969	0.116882	0.111967	0.107979	0.104726	0.102061	0.0998663	0.0980505	0.0965416	0.0952823	0.094227	0.0933394	0.0925902	0.0919556	0.0914167	0.0909576	0.0905657	0.0902302	0.0899426	0.0896955	0.0894829	0.0892998	0.0891417	0.0890052	0.0888872	0.0887851	0.0886966	0.08862	0.0885535	0.0884958	0.0884458	0.0884024	0.0883646	0.0883318
	8.7e-07	0.345561	0.39952	0.427397	0.38618	0.341312	0.300201	0.262886	0.228926	0.202052	0.180952	0.164437	0.151516	0.140068	0.130414	0.122695	0.116495	0.11149	0.10743	0.104121	0.10141	0.0991785	0.0973329	0.0957997	0.0945205	0.0934489	0.0925477	0.0917872	0.0911432	0.0905964	0.0901307	0.0897332	0.089393	0.0891013	0.0888508	0.0886353	0.0884496	0.0882894	0.088151	0.0880314	0.0879279	0.0878382	0.0877605	0.0876932	0.0876348	0.087584	0.08754	0.0875018	0.0874685
	8.8e-07	0.346337	0.401509	0.433088	0.391996	0.346618	0.304753	0.266295	0.231592	0.204114	0.182537	0.16565	0.15244	0.1402	0.130359	0.122494	0.116178	0.111082	0.10695	0.103583	0.100826	0.0985571	0.0966813	0.0951234	0.093824	0.0927357	0.0918208	0.0910488	0.0903953	0.0898405	0.0893681	0.0889648	0.0886198	0.0883241	0.08807	0.0878515	0.0876632	0.0875008	0.0873606	0.0872393	0.0871344	0.0870436	0.0869649	0.0868966	0.0868374	0.086786	0.0867414	0.0867026	0.0866689
	8.9e-07	0.347103	0.403467	0.438815	0.397892	0.352026	0.309409	0.269808	0.234354	0.206265	0.184204	0.166938	0.153015	0.140408	0.130378	0.122364	0.115931	0.110742	0.106537	0.103111	0.100307	0.0980004	0.0960939	0.0945109	0.093191	0.0920858	0.0911569	0.0903734	0.0897102	0.0891472	0.088668	0.0882589	0.087909	0.0876091	0.0873515	0.08713	0.0869391	0.0867745	0.0866323	0.0865094	0.0864031	0.086311	0.0862312	0.086162	0.086102	0.0860499	0.0860047	0.0859654	0.0859313
	9e-07	0.347859	0.405393	0.444576	0.403865	0.357532	0.314167	0.273424	0.23721	0.208501	0.185949	0.1683	0.153544	0.140691	0.130468	0.122303	0.115751	0.110469	0.106189	0.102704	0.099852	0.0975067	0.095569	0.0939606	0.0926199	0.0914976	0.0905545	0.0897592	0.0890862	0.088515	0.0880287	0.0876138	0.087259	0.0869548	0.0866937	0.086469	0.0862755	0.0861086	0.0859645	0.0858399	0.0857321	0.0856388	0.0855579	0.0854878	0.085427	0.0853742	0.0853284	0.0852886	0.085254
	9.1e-07	0.348607	0.407289	0.450367	0.409913	0.363135	0.319026	0.277144	0.240161	0.210823	0.187773	0.169736	0.154149	0.141046	0.130628	0.122309	0.115637	0.11026	0.105904	0.102359	0.0994587	0.0970744	0.095105	0.0934709	0.0921091	0.0909694	0.090012	0.0892047	0.0885217	0.0879421	0.0874489	0.087028	0.0866681	0.0863597	0.0860948	0.0858671	0.0856709	0.0855017	0.0853556	0.0852293	0.0851201	0.0850255	0.0849435	0.0848724	0.0848108	0.0847573	0.0847109	0.0846705	0.0846355
	9.2e-07	0.349346	0.409153	0.456184	0.416033	0.368834	0.323984	0.280964	0.243204	0.21323	0.189675	0.171243	0.15483	0.141473	0.130856	0.122382	0.115588	0.110114	0.105682	0.102075	0.0991258	0.0967019	0.0947005	0.0930403	0.0916571	0.0904998	0.0895277	0.0887083	0.0880152	0.0874272	0.0869268	0.0864999	0.0861349	0.0858221	0.0855535	0.0853226	0.0851237	0.0849522	0.0848041	0.0846761	0.0845654	0.0844695	0.0843864	0.0843144	0.0842519	0.0841977	0.0841506	0.0841097	0.0840742
	9.3e-07	0.350077	0.410987	0.462026	0.422223	0.374626	0.329042	0.284885	0.246338	0.215719	0.191652	0.172779	0.155584	0.141969	0.131151	0.12252	0.115602	0.11003	0.10552	0.101851	0.0988518	0.0963879	0.094354	0.0926673	0.0912623	0.0900872	0.0891004	0.0882687	0.0875653	0.0869687	0.086461	0.0860281	0.0856579	0.0853407	0.0850684	0.0848342	0.0846326	0.0844587	0.0843086	0.0841788	0.0840666	0.0839694	0.0838852	0.0838122	0.0837489	0.0836939	0.0836462	0.0836048	0.0835688
	9.4e-07	0.3508	0.41279	0.467889	0.42848	0.38051	0.334197	0.288905	0.249563	0.218291	0.193705	0.173941	0.156411	0.142534	0.131512	0.122721	0.115677	0.110005	0.105416	0.101685	0.0986354	0.0961308	0.094064	0.0923504	0.0909235	0.0897303	0.0887285	0.0878844	0.0871706	0.0865652	0.0860503	0.0856111	0.0852356	0.084914	0.0846379	0.0844005	0.0841961	0.0840198	0.0838676	0.0837361	0.0836223	0.0835238	0.0834385	0.0833645	0.0833003	0.0832446	0.0831963	0.0831543	0.0831178
	9.5e-07	0.351516	0.414564	0.47377	0.434801	0.386484	0.339448	0.293024	0.252878	0.220944	0.195832	0.175178	0.157308	0.143166	0.131937	0.122983	0.115812	0.11004	0.105371	0.101576	0.0984751	0.0959293	0.0938291	0.0920884	0.0906392	0.0894276	0.0884107	0.087554	0.0868297	0.0862155	0.0856932	0.0852477	0.0848669	0.0845408	0.0842608	0.0840201	0.0838129	0.0836342	0.0834799	0.0833466	0.0832313	0.0831314	0.0830449	0.08297	0.0829049	0.0828485	0.0827995	0.0827569	0.0827199
	9.6e-07	0.352225	0.416307	0.479667	0.441185	0.392547	0.344795	0.297239	0.256281	0.223678	0.198033	0.176489	0.158274	0.143864	0.132424	0.123306	0.116006	0.110131	0.105382	0.101522	0.0983696	0.0957822	0.0936481	0.0918799	0.0904082	0.089178	0.0881458	0.0872763	0.0865414	0.0859182	0.0853883	0.0849365	0.0845504	0.0842197	0.0839358	0.0836918	0.0834817	0.0833005	0.0831442	0.083009	0.0828921	0.082791	0.0827033	0.0826273	0.0825614	0.0825042	0.0824545	0.0824114	0.0823739
	9.7e-07	0.352927	0.418021	0.485577	0.447628	0.398696	0.350236	0.301551	0.259773	0.226491	0.200306	0.177873	0.159309	0.144626	0.132973	0.123689	0.116257	0.110279	0.105448	0.101523	0.0983177	0.095688	0.0935198	0.0917237	0.0902291	0.0889802	0.0879324	0.08705	0.0863043	0.0856721	0.0851346	0.0846764	0.0842848	0.0839494	0.0836617	0.0834143	0.0832013	0.0830176	0.0828591	0.0827222	0.0826037	0.0825011	0.0824123	0.0823353	0.0822685	0.0822105	0.0821602	0.0821165	0.0820785
	9.8e-07	0.353622	0.419707	0.491497	0.454129	0.404931	0.35577	0.305958	0.263351	0.229382	0.20265	0.17933	0.16041	0.145451	0.133583	0.124129	0.116564	0.110482	0.105567	0.101576	0.0983182	0.0956457	0.0934428	0.0916185	0.0901008	0.0888329	0.0877694	0.0868739	0.0861173	0.085476	0.0849308	0.0844661	0.084069	0.0837289	0.0834372	0.0831864	0.0829704	0.0827843	0.0826236	0.0824848	0.0823647	0.0822608	0.0821708	0.0820927	0.082025	0.0819663	0.0819153	0.081871	0.0818325
	9.9e-07	0.354311	0.421363	0.497424	0.460684	0.411249	0.361396	0.31046	0.267016	0.232352	0.205065	0.180856	0.161578	0.146338	0.134251	0.124626	0.116927	0.110739	0.10574	0.101681	0.0983698	0.095654	0.0934161	0.0915632	0.0900222	0.088735	0.0876556	0.0867469	0.0859793	0.0853287	0.0847758	0.0843045	0.0839018	0.083557	0.0832612	0.0830069	0.0827881	0.0825994	0.0824365	0.0822958	0.0821741	0.0820688	0.0819775	0.0818984	0.0818298	0.0817703	0.0817186	0.0816737	0.0816347
	1e-06	0.354995	0.422992	0.503357	0.467292	0.417649	0.367113	0.315055	0.270766	0.235398	0.207357	0.182453	0.16281	0.147286	0.134977	0.125179	0.117344	0.111048	0.105964	0.101837	0.0984715	0.0957119	0.0934385	0.0915567	0.0899921	0.0886854	0.0875899	0.0866679	0.0858891	0.0852292	0.0846683	0.0841904	0.0837821	0.0834325	0.0831326	0.0828749	0.082653	0.0824618	0.0822967	0.0821541	0.0820308	0.081924	0.0818315	0.0817514	0.0816819	0.0816215	0.0815692	0.0815237	0.0814842
	1.01e-06	0.355673	0.424592	0.509292	0.47395	0.424129	0.37292	0.319743	0.2746	0.238521	0.209495	0.184118	0.164105	0.148293	0.13576	0.125786	0.117813	0.111409	0.106238	0.102043	0.0986221	0.0958182	0.0935089	0.0915979	0.0900093	0.0886831	0.0875712	0.0866357	0.0858456	0.0851763	0.0846075	0.0841228	0.0837088	0.0833544	0.0830504	0.0827891	0.0825642	0.0823704	0.0822031	0.0820586	0.0819336	0.0818254	0.0817317	0.0816505	0.08158	0.0815189	0.0814658	0.0814197	0.0813797
	1.02e-06	0.356345	0.426166	0.515228	0.480657	0.430687	0.378816	0.324522	0.278519	0.24172	0.211706	0.18585	0.165463	0.14936	0.136599	0.126447	0.118334	0.11182	0.106562	0.102297	0.0988206	0.0959719	0.0936263	0.0916857	0.090073	0.0887268	0.0875986	0.0866493	0.0858479	0.085169	0.0845921	0.0841007	0.0836809	0.0833216	0.0830134	0.0827486	0.0825207	0.0823242	0.0821547	0.0820082	0.0818816	0.0817719	0.081677	0.0815947	0.0815233	0.0814613	0.0814076	0.0813609	0.08131
	1.03e-06	0.357013	0.427713	0.521162	0.487408	0.437323	0.3848	0.329393	0.28252	0.244993	0.21399	0.187649	0.166883	0.150484	0.137493	0.127161	0.118906	0.11228	0.106934	0.102599	0.099066	0.0961719	0.0937896	0.0918192	0.090182	0.0888157	0.0876709	0.0867078	0.0858949	0.0852063	0.0846213	0.084123	0.0836975	0.0833332	0.0829817	0.0826398	0.082345	0.0820904	0.0818703	0.0816799	0.081515	0.0813721	0.0812483	0.0811408	0.0810475	0.0809665	0.0808962	0.0808351	0.080782
	1.04e-06	0.357676	0.429234	0.526559	0.494204	0.444034	0.39087	0.334353	0.286604	0.248341	0.216347	0.189513	0.168363	0.151664	0.13844	0.127925	0.119528	0.112789	0.107353	0.102947	0.0993573	0.0964174	0.093998	0.0919973	0.0903354	0.0889488	0.0877872	0.0868102	0.0859856	0.0852872	0.0845751	0.0839407	0.0833971	0.0829303	0.0825289	0.0821831	0.0818849	0.0816274	0.0814048	0.0812122	0.0810454	0.080901	0.0807757	0.080667	0.0805727	0.0804908	0.0804197	0.0803579	0.0803042
	1.05e-06	0.358335	0.430729	0.52982	0.50104	0.450818	0.397026	0.339403	0.29077	0.251761	0.218774	0.191442	0.169902	0.152901	0.13944	0.128741	0.120198	0.113345	0.107819	0.103341	0.0996935	0.0967073	0.0942503	0.0922192	0.0905323	0.0891252	0.0879465	0.0868608	0.0858264	0.0849463	0.0841956	0.0835537	0.0830036	0.0825314	0.0821253	0.0817755	0.0814739	0.0812134	0.0809883	0.0807935	0.0806249	0.0804788	0.0803521	0.0802422	0.0801468	0.080064	0.0799921	0.0799296	0.0798753
	1.06e-06	0.358989	0.432199	0.533036	0.507915	0.457675	0.403266	0.344542	0.295017	0.255255	0.221271	0.193435	0.171501	0.154192	0.140492	0.129606	0.120917	0.113948	0.108331	0.10378	0.100074	0.0970407	0.0945458	0.0924838	0.0907717	0.0892566	0.0877966	0.0865621	0.085515	0.0846242	0.0838644	0.0832149	0.0826583	0.0821805	0.0817697	0.0814158	0.0811107	0.0808473	0.0806196	0.0804226	0.080252	0.0801043	0.0799761	0.079865	0.0797686	0.0796848	0.0796121	0.0795489	0.079494
	1.07e-06	0.359639	0.433645	0.536208	0.514827	0.464602	0.40959	0.349768	0.299344	0.258821	0.223838	0.19549	0.173157	0.155537	0.141595	0.130519	0.121682	0.114596	0.108887	0.104262	0.100497	0.0974167	0.0948835	0.0927904	0.0907943	0.0890393	0.0875609	0.086311	0.0852509	0.0843493	0.0835803	0.082923	0.0823598	0.0818764	0.0814608	0.0811028	0.0807942	0.0805277	0.0802974	0.0800982	0.0799257	0.0797762	0.0796466	0.0795342	0.0794367	0.079352	0.0792785	0.0792146	0.079159
	1.08e-06	0.360286	0.435066	0.539335	0.521774	0.471598	0.415997	0.355082	0.303752	0.262459	0.226473	0.197608	0.17487	0.156935	0.142748	0.131481	0.122493	0.115289	0.109486	0.104787	0.100963	0.0978345	0.0952626	0.0927646	0.0906464	0.0888688	0.0873716	0.0861061	0.0850329	0.0841203	0.083342	0.0826768	0.082107	0.0816179	0.0811974	0.0808353	0.0805231	0.0802535	0.0800206	0.079819	0.0796446	0.0794934	0.0793624	0.0792487	0.0791501	0.0790644	0.0789901	0.0789254	0.0788693
	1.09e-06	0.360929	0.436464	0.542418	0.528753	0.478661	0.422486	0.360482	0.308238	0.266167	0.229176	0.199786	0.176639	0.158386	0.14395	0.132489	0.12335	0.116027	0.110129	0.105355	0.10147	0.0982933	0.0952585	0.0926903	0.0905443	0.0887439	0.0872277	0.0859463	0.0848599	0.0839361	0.0831485	0.0824753	0.0818987	0.0814038	0.0809784	0.0806121	0.0802962	0.0800236	0.079788	0.0795841	0.0794077	0.0792548	0.0791223	0.0790073	0.0789075	0.0788209	0.0787457	0.0786804	0.0786236
	1.1e-06	0.361569	0.437839	0.545456	0.535763	0.485791	0.429055	0.365967	0.312803	0.269875	0.231946	0.202026	0.178464	0.159888	0.145201	0.133544	0.124251	0.116807	0.110813	0.105963	0.102018	0.0983922	0.0952634	0.092661	0.0904869	0.0886634	0.0871279	0.0858306	0.0847307	0.0837957	0.0829985	0.0823172	0.0817338	0.0812331	0.0808027	0.0804321	0.0801126	0.0798368	0.0795985	0.0793923	0.0792138	0.0790592	0.0789252	0.0788089	0.078708	0.0786204	0.0785443	0.0784783	0.0784208
	1.11e-06	0.362205	0.439191	0.54845	0.542801	0.492984	0.435704	0.371538	0.317446	0.273391	0.234782	0.204325	0.180344	0.161441	0.1465	0.134644	0.125196	0.117629	0.111539	0.106612	0.102315	0.0984838	0.0953126	0.0926756	0.0904732	0.0886262	0.0870714	0.0857577	0.0846444	0.0836979	0.0828911	0.0822016	0.0816113	0.0811047	0.0806692	0.0802943	0.0799711	0.0796921	0.079451	0.0792425	0.079062	0.0789056	0.07877	0.0786524	0.0785504	0.0784618	0.0783849	0.078318	0.07826
	1.12e-06	0.362839	0.440522	0.551401	0.549865	0.50024	0.442431	0.377192	0.322167	0.27698	0.237683	0.206683	0.182277	0.163044	0.147845	0.135789	0.126184	0.118493	0.112306	0.107219	0.102503	0.0986192	0.0954052	0.0927333	0.0905021	0.0886314	0.0870569	0.0857268	0.0845997	0.0836417	0.0828251	0.0821275	0.08153	0.0810175	0.0805769	0.0801976	0.0798707	0.0795885	0.0793446	0.0791337	0.0789511	0.0787929	0.0786558	0.0785369	0.0784337	0.0783441	0.0782663	0.0781987	0.07814
	1.13e-06	0.363469	0.441831	0.554308	0.556954	0.507557	0.449141	0.382931	0.326965	0.280642	0.24065	0.209099	0.184263	0.164696	0.149237	0.136978	0.127214	0.119398	0.113112	0.107517	0.102734	0.0987974	0.0955401	0.0928328	0.0905727	0.088678	0.0870835	0.0857369	0.0845958	0.0836261	0.0827997	0.0820937	0.0814892	0.0809706	0.0805248	0.0801411	0.0798104	0.0795249	0.0792782	0.0790649	0.0788802	0.0787202	0.0785816	0.0784613	0.0783569	0.0782663	0.0781876	0.0781193	0.0780599
	1.14e-06	0.364097	0.443119	0.557172	0.564065	0.514934	0.455915	0.388752	0.331839	0.284376	0.243681	0.211573	0.186302	0.166396	0.150674	0.13821	0.128285	0.120343	0.113778	0.107857	0.103008	0.0990175	0.0957165	0.0929734	0.0906838	0.0887649	0.0871503	0.0857869	0.0846318	0.0836502	0.0828138	0.0820994	0.0814877	0.080963	0.080512	0.0801239	0.0797893	0.0795005	0.079251	0.0790352	0.0788484	0.0786866	0.0785464	0.0784247	0.0783192	0.0782275	0.0781479	0.0780788	0.0780187
	1.15e-06	0.364723	0.444387	0.559994	0.571196	0.522369	0.462772	0.394655	0.336789	0.288182	0.246775	0.214104	0.188393	0.168145	0.152156	0.139485	0.129397	0.121328	0.114245	0.10824	0.103324	0.0992785	0.0959332	0.093154	0.0908347	0.0888912	0.0872563	0.0858759	0.0847066	0.0837131	0.0828666	0.0821436	0.0815247	0.0809938	0.0805376	0.0801449	0.0798064	0.0795143	0.0792619	0.0790437	0.0788547	0.0786911	0.0785492	0.0784262	0.0783194	0.0782268	0.0781463	0.0780764	0.0780156
	1.16e-06	0.365346	0.445636	0.562773	0.578346	0.52986	0.469708	0.40064	0.341815	0.292059	0.249932	0.216692	0.190535	0.16994	0.153683	0.140801	0.130549	0.122234	0.114755	0.108665	0.10368	0.0995796	0.0961895	0.0933737	0.0910244	0.0890561	0.0874006	0.0860031	0.0848194	0.0838139	0.0829572	0.0822256	0.0815993	0.0810621	0.0806006	0.0802033	0.0798609	0.0795654	0.0793102	0.0790894	0.0788983	0.0787328	0.0785893	0.0784649	0.0783569	0.0782632	0.0781818	0.0781111	0.0780497
	1.17e-06	0.365967	0.446864	0.56551	0.585512	0.537407	0.476724	0.406706	0.346915	0.296007	0.253152	0.219335	0.192728	0.171783	0.155253	0.142159	0.131741	0.122893	0.115306	0.10913	0.104076	0.0999198	0.0964845	0.0936317	0.091252	0.0892587	0.0875824	0.0861675	0.0849694	0.0839516	0.0830846	0.0823443	0.0817106	0.0811671	0.0807002	0.0802983	0.079952	0.0796531	0.0793949	0.0791716	0.0789783	0.0788109	0.0786658	0.0785399	0.0784308	0.078336	0.0782536	0.0781821	0.07812
	1.18e-06	0.366585	0.448074	0.568206	0.592694	0.545006	0.483818	0.412852	0.35209	0.300024	0.256434	0.222034	0.194971	0.173671	0.156865	0.143557	0.132971	0.123593	0.115897	0.109634	0.104511	0.100298	0.0968173	0.0939271	0.0915168	0.0894981	0.0878008	0.0863685	0.0851556	0.0841255	0.0832482	0.082499	0.0818578	0.081308	0.0808356	0.080429	0.0800787	0.0797764	0.0795152	0.0792893	0.0790939	0.0789245	0.0787778	0.0786505	0.0785401	0.0784442	0.078361	0.0782887	0.0782258
	1.19e-06	0.367202	0.449266	0.57086	0.599888	0.552658	0.490989	0.419079	0.357339	0.304111	0.259777	0.224787	0.197263	0.175605	0.15852	0.144995	0.133981	0.124335	0.116528	0.110178	0.104984	0.100714	0.0971871	0.0942592	0.0918179	0.0897736	0.0880551	0.086605	0.0853774	0.0843348	0.083447	0.0826889	0.0820402	0.0814839	0.081006	0.0805947	0.0802403	0.0799345	0.0796703	0.0794419	0.0792442	0.079073	0.0789245	0.0787958	0.0786842	0.0785872	0.078503	0.0784299	0.0783663
	1.2e-06	0.367817	0.45044	0.573474	0.607094	0.560361	0.498237	0.425384	0.362661	0.308267	0.263181	0.227594	0.199604	0.177583	0.160217	0.146473	0.134903	0.125116	0.117199	0.110759	0.105494	0.101167	0.0975931	0.0946271	0.0921545	0.0900844	0.0883444	0.0868765	0.0856339	0.0845787	0.0836802	0.0829132	0.0822568	0.081694	0.0812105	0.0807945	0.080436	0.0801267	0.0798595	0.0796285	0.0794286	0.0792554	0.0791053	0.0789751	0.0788622	0.0787641	0.078679	0.078605	0.0785408
	1.21e-06	0.368429	0.451596	0.576047	0.614308	0.568112	0.50556	0.42967	0.368057	0.312491	0.266645	0.230455	0.201993	0.179606	0.161955	0.147989	0.135866	0.125937	0.117907	0.111378	0.106041	0.101656	0.0980346	0.0950301	0.0925259	0.0904297	0.088668	0.087182	0.0859243	0.0848565	0.0839473	0.0831711	0.0825071	0.0819377	0.0814486	0.0810278	0.0806652	0.0803523	0.0800821	0.0798484	0.0796462	0.079471	0.0793192	0.0791876	0.0790734	0.0789742	0.0788881	0.0788134	0.0787484
	1.22e-06	0.369041	0.452736	0.578581	0.621531	0.575911	0.511646	0.433114	0.373525	0.316782	0.270169	0.23337	0.204431	0.181672	0.163734	0.149393	0.136869	0.126797	0.118653	0.112033	0.106624	0.10218	0.0985109	0.0954675	0.0929313	0.0908087	0.0890252	0.087521	0.086248	0.0851674	0.0842473	0.083462	0.0827902	0.0822142	0.0817194	0.0812937	0.080927	0.0806105	0.0803372	0.0801009	0.0798964	0.0797192	0.0795657	0.0794326	0.0793171	0.0792168	0.0791298	0.0790541	0.0789884
	1.23e-06	0.36965	0.453859	0.581076	0.62876	0.583756	0.516157	0.436603	0.378947	0.320212	0.273753	0.236336	0.206915	0.183782	0.165552	0.150619	0.137912	0.127695	0.119436	0.112724	0.107241	0.102738	0.0990212	0.0959385	0.09337	0.0912208	0.0894152	0.0878926	0.0866043	0.0855106	0.0845797	0.0837851	0.0831054	0.0825227	0.0820222	0.0815917	0.0812207	0.0809007	0.0806242	0.0803852	0.0801784	0.0799993	0.079844	0.0797094	0.0795926	0.0794912	0.0794032	0.0793267	0.0792602
	1.24e-06	0.370258	0.454966	0.583532	0.635993	0.591646	0.520715	0.440137	0.383053	0.323261	0.277395	0.239355	0.209446	0.185934	0.167411	0.151887	0.138993	0.128629	0.120255	0.113451	0.107893	0.10333	0.0995648	0.0964424	0.0938414	0.0916653	0.0898375	0.0882963	0.0869924	0.0858857	0.0849437	0.0841398	0.0834522	0.0828627	0.0823564	0.0819209	0.0815457	0.081222	0.0809425	0.0807008	0.0804916	0.0803105	0.0801535	0.0800173	0.0798992	0.0797967	0.0797077	0.0796303	0.0795631
	1.25e-06	0.370864	0.456057	0.58595	0.643229	0.599579	0.52532	0.443713	0.386131	0.326353	0.280084	0.242426	0.212024	0.188129	0.169308	0.153194	0.140113	0.129601	0.121109	0.114212	0.108579	0.103956	0.100141	0.0969786	0.0943447	0.0921416	0.0902912	0.0887313	0.0874117	0.0862918	0.0853387	0.0845254	0.0838297	0.0832334	0.0827214	0.0822809	0.0819014	0.081574	0.0812913	0.0810468	0.0808353	0.0806521	0.0804934	0.0803557	0.0802363	0.0801326	0.0800426	0.0799644	0.0798965
	1.26e-06	0.371469	0.457133	0.588331	0.650465	0.607554	0.529971	0.447333	0.388994	0.329487	0.282616	0.245547	0.214647	0.190365	0.171147	0.154541	0.141269	0.130608	0.121998	0.115006	0.109298	0.104613	0.100749	0.0975465	0.0948794	0.0926489	0.0907758	0.089197	0.0878615	0.0867284	0.085764	0.0849412	0.0842375	0.0836343	0.0831164	0.0826708	0.082287	0.081956	0.08167	0.0814228	0.0812089	0.0810237	0.0808632	0.080724	0.0806032	0.0804984	0.0804074	0.0803283	0.0802596
	1.27e-06	0.372072	0.458195	0.590674	0.657702	0.615569	0.534667	0.450994	0.391896	0.332664	0.285184	0.24872	0.217316	0.192642	0.172777	0.155926	0.142463	0.131651	0.122921	0.115834	0.110049	0.105303	0.101389	0.0981454	0.0954448	0.0931867	0.0912907	0.0896928	0.0883413	0.0871947	0.0862191	0.0853867	0.0846748	0.0840647	0.0835408	0.0830902	0.0827021	0.0823672	0.0820781	0.0818281	0.0816118	0.0814245	0.0812622	0.0811215	0.0809993	0.0808933	0.0808013	0.0807214	0.0806519
	1.28e-06	0.372674	0.459242	0.592981	0.664936	0.623623	0.539408	0.454696	0.394837	0.335882	0.28779	0.251401	0.220029	0.19496	0.174448	0.15735	0.143693	0.132728	0.123878	0.116694	0.110832	0.106024	0.102059	0.0987746	0.0960403	0.0937543	0.0918352	0.090218	0.0888505	0.0876903	0.0867032	0.0858612	0.0851411	0.084524	0.0839941	0.0835384	0.0831459	0.0828073	0.0825149	0.0822621	0.0820434	0.081854	0.0816899	0.0815476	0.0814241	0.0813169	0.0812239	0.081143	0.0810728
	1.29e-06	0.373275	0.460275	0.595252	0.672167	0.631715	0.544192	0.458439	0.397816	0.339141	0.290432	0.253596	0.222788	0.197318	0.17616	0.158812	0.144959	0.13384	0.124867	0.117586	0.111647	0.106776	0.10276	0.0994337	0.0966653	0.0943512	0.0924087	0.0907722	0.0893884	0.0882146	0.0872159	0.0863641	0.0856357	0.0850116	0.0844757	0.0840148	0.0836179	0.0832755	0.0829798	0.0827242	0.0825031	0.0823115	0.0821456	0.0820017	0.0818769	0.0817685	0.0816744	0.0815927	0.0815217
	1.3e-06	0.373874	0.461295	0.597487	0.679393	0.639843	0.549019	0.462222	0.400654	0.34244	0.29311	0.255823	0.22559	0.199717	0.177911	0.16031	0.14626	0.134985	0.125889	0.11851	0.112492	0.107557	0.10349	0.100122	0.0973193	0.0949767	0.0930108	0.0913546	0.0899544	0.0887669	0.0877566	0.086895	0.0861582	0.085527	0.084985	0.0845189	0.0841175	0.0837713	0.0834723	0.0832139	0.0829903	0.0827966	0.0826288	0.0824834	0.0823571	0.0822476	0.0821525	0.0820698	0.0819981
	1.31e-06	0.374472	0.462301	0.599688	0.686613	0.648006	0.553889	0.466043	0.403493	0.345779	0.295824	0.258083	0.228436	0.202155	0.179701	0.161845	0.147595	0.136163	0.126942	0.119465	0.113367	0.108368	0.10425	0.100839	0.0980016	0.0956305	0.0936408	0.0919649	0.0905482	0.0893467	0.0883247	0.0874532	0.086708	0.0860696	0.0855215	0.0850502	0.0846442	0.0842941	0.0839918	0.0837305	0.0835044	0.0833087	0.083139	0.082992	0.0828643	0.0827536	0.0826574	0.0825739	0.0825013
	1.32e-06	0.375069	0.463295	0.601854	0.693825	0.656202	0.5588	0.469903	0.406371	0.349158	0.298572	0.260374	0.231166	0.204341	0.18153	0.163416	0.148964	0.137373	0.128027	0.120449	0.114272	0.109209	0.105038	0.101584	0.0987118	0.0963118	0.0942982	0.0926024	0.091169	0.0899535	0.0889198	0.0880382	0.0872845	0.0866389	0.0860846	0.085608	0.0851975	0.0848435	0.0845269	0.0842425	0.0839962	0.083783	0.0835981	0.0834378	0.0832987	0.083178	0.0830731	0.082982	0.0829029
	1.33e-06	0.375665	0.464276	0.603986	0.701028	0.66443	0.563752	0.473801	0.409287	0.352576	0.301354	0.262697	0.233151	0.206542	0.183397	0.165022	0.150367	0.138616	0.129143	0.121464	0.115205	0.110077	0.105853	0.102357	0.0994493	0.0970202	0.0949825	0.0932666	0.0918164	0.0905868	0.0895411	0.0886495	0.0878873	0.0872066	0.0866051	0.0860874	0.0856414	0.0852565	0.0849241	0.0846366	0.0843878	0.0841723	0.0839855	0.0838235	0.083683	0.083561	0.083455	0.083363	0.083283
	1.34e-06	0.37626	0.465245	0.606085	0.70822	0.672689	0.568745	0.477736	0.41224	0.356033	0.30417	0.265051	0.235166	0.208784	0.185301	0.166664	0.151802	0.139889	0.130288	0.122508	0.116168	0.110974	0.106697	0.103157	0.100214	0.0977552	0.0956932	0.093957	0.0924899	0.0912461	0.0901528	0.0891878	0.0883622	0.0876544	0.0870464	0.0865233	0.0860725	0.0856835	0.0853476	0.0850571	0.0848057	0.0845879	0.0843992	0.0842355	0.0840935	0.0839702	0.0838631	0.0837701	0.0836893
	1.35e-06	0.376853	0.466202	0.608152	0.7154	0.679008	0.573777	0.481708	0.41523	0.359528	0.30702	0.267434	0.237209	0.211067	0.187243	0.16834	0.15327	0.141194	0.131464	0.12358	0.117158	0.111898	0.107567	0.103984	0.101004	0.0985163	0.0964298	0.0946732	0.0931389	0.0917964	0.0906536	0.0896782	0.0888436	0.0881282	0.0875137	0.086985	0.0865294	0.0861363	0.0857968	0.0855033	0.0852492	0.0850292	0.0848385	0.0846731	0.0845296	0.0844051	0.0842969	0.0842029	0.0841213
	1.36e-06	0.377446	0.467148	0.610186	0.722568	0.683412	0.578848	0.485716	0.418256	0.36306	0.309903	0.269848	0.23928	0.21339	0.189221	0.170049	0.15477	0.142529	0.132668	0.124681	0.118176	0.112849	0.108464	0.104836	0.101821	0.0993029	0.0971822	0.095292	0.0936928	0.0923355	0.0911801	0.0901941	0.0893506	0.0886274	0.0880063	0.087472	0.0870116	0.0866144	0.0862713	0.0859747	0.085718	0.0854956	0.0853029	0.0851358	0.0849908	0.084865	0.0847557	0.0846607	0.0845782
	1.37e-06	0.378037	0.468083	0.612188	0.729721	0.687845	0.583957	0.489759	0.421318	0.36663	0.312819	0.272291	0.241378	0.215677	0.191235	0.171792	0.156301	0.143894	0.133902	0.12581	0.119221	0.113826	0.109387	0.105715	0.102663	0.100068	0.0978005	0.0958891	0.0942721	0.0928998	0.0917318	0.090735	0.0898824	0.0891515	0.0885238	0.0879838	0.0875185	0.0871171	0.0867704	0.0864707	0.0862113	0.0859866	0.0857919	0.0856231	0.0854766	0.0853494	0.085239	0.085143	0.0850597
	1.38e-06	0.378627	0.469007	0.61416	0.736858	0.692308	0.589105	0.493837	0.424415	0.370229	0.315766	0.274764	0.243503	0.217243	0.193285	0.173569	0.157864	0.145288	0.135163	0.126966	0.120292	0.11483	0.110335	0.106618	0.103468	0.100737	0.098444	0.0965112	0.0948762	0.0934888	0.0923081	0.0913005	0.0904387	0.0897	0.0890656	0.0885198	0.0880496	0.087644	0.0872937	0.0869908	0.0867287	0.0865017	0.0863049	0.0861343	0.0859863	0.0858578	0.0857462	0.0856493	0.0855651
	1.39e-06	0.379216	0.46992	0.616101	0.743979	0.6968	0.59429	0.49795	0.427546	0.37273	0.318746	0.277265	0.245459	0.218837	0.19537	0.175378	0.159457	0.146711	0.136452	0.128149	0.12139	0.115859	0.111309	0.107497	0.104193	0.101431	0.0991122	0.0971577	0.0955047	0.094102	0.0929084	0.0918899	0.0910188	0.0902722	0.0896311	0.0890796	0.0886044	0.0881945	0.0878405	0.0875344	0.0872696	0.0870402	0.0868414	0.0866691	0.0865195	0.0863897	0.086277	0.086179	0.0860939
	1.4e-06	0.379804	0.470823	0.618012	0.751081	0.70132	0.599512	0.502096	0.430711	0.375262	0.321757	0.279794	0.247354	0.220458	0.19749	0.177219	0.16108	0.148163	0.137769	0.129358	0.122513	0.116913	0.1123	0.108285	0.104944	0.10215	0.0998046	0.0978283	0.0961569	0.0947389	0.0935323	0.0925028	0.0916224	0.0908678	0.0902199	0.0896625	0.0891823	0.0887681	0.0884104	0.0881012	0.0878336	0.0876018	0.087401	0.0872268	0.0870757	0.0869445	0.0868306	0.0867317	0.0866457
	1.41e-06	0.380391	0.471716	0.619894	0.758165	0.705866	0.60477	0.506276	0.433909	0.377826	0.324799	0.282351	0.249278	0.222105	0.199645	0.179092	0.162732	0.149643	0.139113	0.130593	0.123662	0.117992	0.11316	0.109098	0.105718	0.102892	0.100521	0.0985223	0.0968325	0.095399	0.0941793	0.0931387	0.0922489	0.0914862	0.0908314	0.0902681	0.0897829	0.0893644	0.089003	0.0886905	0.0884201	0.0881859	0.087983	0.087807	0.0876543	0.0875218	0.0874067	0.0873068	0.0872199
	1.42e-06	0.380977	0.4726	0.621747	0.765229	0.710439	0.610063	0.510489	0.43714	0.380421	0.327872	0.284935	0.251229	0.223778	0.201833	0.180996	0.164415	0.151151	0.140483	0.131854	0.124836	0.119007	0.114045	0.109935	0.106516	0.103658	0.10126	0.0992394	0.097531	0.0960818	0.0948489	0.0937971	0.0928977	0.092127	0.0914652	0.090896	0.0904058	0.0899828	0.0896176	0.0893019	0.0890287	0.0887921	0.0885871	0.0884093	0.088255	0.0881211	0.0880049	0.0879039	0.0878161
	1.43e-06	0.381562	0.473474	0.623571	0.772271	0.715038	0.615392	0.514734	0.440403	0.383046	0.330975	0.287547	0.253207	0.225477	0.203729	0.182931	0.166126	0.152686	0.141879	0.13314	0.126034	0.119974	0.114953	0.110796	0.107337	0.104447	0.102022	0.099979	0.0982518	0.0967868	0.0955406	0.0944775	0.0935686	0.0927896	0.0921209	0.0915457	0.0910503	0.090623	0.0902539	0.0899349	0.0896589	0.0894198	0.0892127	0.0890331	0.0888772	0.088742	0.0886245	0.0885225	0.0884338
	1.44e-06	0.382145	0.474339	0.625368	0.779291	0.719661	0.620755	0.519011	0.443698	0.3857	0.334108	0.290185	0.255212	0.227202	0.20524	0.184897	0.167865	0.154249	0.143302	0.134451	0.127134	0.120965	0.115885	0.111679	0.108181	0.105259	0.102806	0.100741	0.0989945	0.0975137	0.096254	0.0951795	0.0942609	0.0934737	0.0927979	0.0922168	0.0917161	0.0912844	0.0909115	0.0905892	0.0903103	0.0900688	0.0898595	0.089678	0.0895206	0.0893839	0.0892653	0.0891622	0.0890726
	1.45e-06	0.382728	0.475195	0.627137	0.786288	0.724309	0.626153	0.52332	0.447024	0.388384	0.337271	0.29285	0.257244	0.228951	0.206776	0.186893	0.169633	0.155837	0.144749	0.135787	0.128222	0.12198	0.11684	0.112586	0.109048	0.106092	0.103612	0.101524	0.0997588	0.0982619	0.0969886	0.0959027	0.0949743	0.0941789	0.093496	0.0929087	0.0924028	0.0919666	0.0915898	0.0912642	0.0909824	0.0907384	0.090527	0.0903436	0.0901846	0.0900465	0.0899266	0.0898225	0.089732
	1.46e-06	0.383309	0.476042	0.62888	0.79326	0.72898	0.631585	0.52766	0.45038	0.391096	0.340463	0.295541	0.259301	0.230725	0.208335	0.188918	0.171428	0.157452	0.146222	0.137047	0.129334	0.123018	0.117818	0.113514	0.109936	0.106947	0.10444	0.102329	0.100544	0.099031	0.0977441	0.0966466	0.0957084	0.0949045	0.0942145	0.0936211	0.09311	0.0926692	0.0922886	0.0919595	0.0916749	0.0914284	0.0912148	0.0910295	0.0908688	0.0907294	0.0906083	0.0905031	0.0904117
	1.47e-06	0.38389	0.476881	0.630596	0.800208	0.733674	0.637049	0.53203	0.453767	0.393837	0.343684	0.298258	0.261384	0.232522	0.209917	0.190974	0.173251	0.159093	0.147719	0.138275	0.130469	0.124078	0.118817	0.114465	0.110846	0.107823	0.105288	0.103154	0.10135	0.0998207	0.09852	0.0974109	0.0964627	0.0956504	0.0949531	0.0943536	0.0938372	0.0933918	0.0930072	0.0926748	0.0923872	0.0921382	0.0919224	0.0917353	0.091573	0.0914321	0.0913097	0.0912035	0.0911111
	1.48e-06	0.384469	0.477712	0.632286	0.807129	0.73839	0.641674	0.536431	0.457184	0.396605	0.346934	0.301	0.263492	0.234344	0.211522	0.193058	0.175102	0.160759	0.14923	0.139527	0.131628	0.125161	0.119839	0.115437	0.111777	0.108721	0.106158	0.104	0.102176	0.10063	0.0993159	0.098195	0.0972369	0.0964161	0.0957115	0.0951057	0.094584	0.094134	0.0937455	0.0934097	0.0931191	0.0928675	0.0926495	0.0924605	0.0922965	0.0921542	0.0920306	0.0919233	0.09183
	1.49e-06	0.385047	0.478534	0.633952	0.814023	0.743128	0.64566	0.540861	0.46063	0.3994	0.350212	0.303672	0.265625	0.236189	0.213149	0.194937	0.176978	0.162451	0.150624	0.140803	0.132809	0.126266	0.120882	0.116429	0.112728	0.109638	0.107047	0.104865	0.103022	0.10146	0.100131	0.0989987	0.0980305	0.0972011	0.0964893	0.0958771	0.09535	0.0948954	0.0945029	0.0941637	0.0938702	0.093616	0.0933958	0.0932048	0.0930392	0.0928954	0.0927706	0.0926621	0.0925679
	1.5e-06	0.385624	0.479349	0.635592	0.820889	0.747887	0.649675	0.545321	0.464105	0.402223	0.353518	0.306221	0.267783	0.238056	0.214798	0.196418	0.178882	0.164167	0.152042	0.142101	0.134012	0.127393	0.121947	0.117443	0.1137	0.110576	0.107956	0.105751	0.103888	0.102309	0.100966	0.0998216	0.0988432	0.0980052	0.0972859	0.0966675	0.0961349	0.0956757	0.0952792	0.0949364	0.0946399	0.0943832	0.0941607	0.0939679	0.0938005	0.0936553	0.0935292	0.0934197	0.0933245
	1.51e-06	0.3862	0.480157	0.637208	0.827727	0.752666	0.653719	0.54981	0.467608	0.405071	0.356852	0.308796	0.269965	0.239946	0.216468	0.19792	0.180811	0.165908	0.153483	0.143422	0.135237	0.12854	0.123032	0.118477	0.114692	0.111533	0.108885	0.106656	0.104773	0.103177	0.10182	0.100663	0.0996747	0.0988279	0.0981012	0.0974764	0.0969384	0.0964744	0.0960739	0.0957276	0.0954281	0.0951688	0.0949441	0.0947492	0.0945802	0.0944335	0.0943061	0.0941955	0.0940993
	1.52e-06	0.386775	0.480956	0.6388	0.834535	0.757465	0.657791	0.554328	0.47114	0.407946	0.360214	0.311397	0.27217	0.241859	0.21816	0.199443	0.182766	0.167537	0.154948	0.144766	0.136484	0.129709	0.124137	0.119531	0.115704	0.11251	0.109832	0.107579	0.105676	0.104063	0.102692	0.101523	0.100524	0.0996689	0.0989347	0.0983035	0.09776	0.0972913	0.0968866	0.0965369	0.0962343	0.0959724	0.0957454	0.0955486	0.0953779	0.0952297	0.095101	0.0949893	0.0948922
	1.53e-06	0.387349	0.481749	0.640368	0.841313	0.762284	0.66189	0.558874	0.474699	0.410846	0.363603	0.314024	0.274399	0.243793	0.219872	0.200985	0.184747	0.169178	0.156435	0.146131	0.137751	0.130898	0.125262	0.120604	0.116734	0.113505	0.110799	0.108521	0.106598	0.104968	0.103583	0.102401	0.101392	0.100528	0.0997862	0.0991485	0.0985994	0.0981259	0.0977172	0.0973639	0.0970583	0.0967937	0.0965644	0.0963656	0.0961931	0.0960435	0.0959135	0.0958007	0.0957026
	1.54e-06	0.387921	0.482535	0.641914	0.84806	0.767121	0.666016	0.563447	0.478286	0.413772	0.367006	0.316676	0.276651	0.245749	0.221605	0.202548	0.186753	0.170843	0.157945	0.147518	0.13904	0.132107	0.126407	0.121697	0.117784	0.11452	0.111784	0.109482	0.107538	0.105891	0.104491	0.103297	0.102278	0.101405	0.100655	0.100011	0.0994563	0.098978	0.0985651	0.0982083	0.0978996	0.0976323	0.0974007	0.0971999	0.0970257	0.0968746	0.0967433	0.0966293	0.0965303
	1.55e-06	0.388492	0.483314	0.643437	0.854775	0.771977	0.670168	0.568049	0.481899	0.416722	0.36947	0.319354	0.278925	0.247725	0.223358	0.20413	0.188778	0.172532	0.159478	0.148926	0.140349	0.133336	0.127571	0.122808	0.118852	0.115552	0.112787	0.11046	0.108496	0.106831	0.105417	0.104211	0.103181	0.102298	0.101541	0.100891	0.10033	0.0998472	0.0994301	0.0990697	0.0987579	0.0984879	0.098254	0.0980512	0.0978753	0.0977226	0.0975901	0.0974749	0.0973749
	1.56e-06	0.389062	0.484086	0.644938	0.861457	0.77685	0.674347	0.572677	0.48554	0.419696	0.371957	0.322056	0.281222	0.249723	0.225131	0.205731	0.190143	0.174245	0.161032	0.150355	0.141678	0.134584	0.128755	0.123938	0.119939	0.116603	0.113807	0.111456	0.109471	0.107789	0.106359	0.105141	0.1041	0.103209	0.102444	0.101787	0.101221	0.100733	0.100312	0.0999479	0.0996329	0.0993603	0.099124	0.0989192	0.0987416	0.0985874	0.0984535	0.0983372	0.0982361
	1.57e-06	0.389631	0.484851	0.646417	0.868106	0.781741	0.678499	0.577333	0.489206	0.422695	0.374467	0.324783	0.283542	0.251742	0.226923	0.207351	0.191487	0.17598	0.162608	0.151805	0.143026	0.135852	0.129956	0.125086	0.121043	0.117671	0.114846	0.112469	0.110463	0.108764	0.107319	0.106089	0.105037	0.104137	0.103364	0.1027	0.102129	0.101636	0.10121	0.100842	0.100524	0.100249	0.10001	0.0998036	0.0996241	0.0994684	0.0993332	0.0992158	0.0991137
	1.58e-06	0.390199	0.485611	0.647875	0.874722	0.785193	0.682616	0.582015	0.492899	0.425717	0.377	0.327534	0.285883	0.25378	0.228735	0.208989	0.192848	0.177737	0.164205	0.153275	0.144395	0.137138	0.131177	0.126252	0.122165	0.118756	0.115901	0.113499	0.111472	0.109755	0.108296	0.107052	0.10599	0.105081	0.1043	0.10363	0.103052	0.102554	0.102125	0.101753	0.101432	0.101154	0.100913	0.100704	0.100523	0.100366	0.100229	0.10011	0.100007
	1.59e-06	0.390765	0.486364	0.649313	0.881303	0.788589	0.686753	0.586723	0.496617	0.428763	0.379554	0.330309	0.288246	0.255839	0.230566	0.210646	0.194228	0.179517	0.165824	0.154765	0.145782	0.138443	0.132415	0.127436	0.123304	0.119859	0.116973	0.114546	0.112498	0.110763	0.109288	0.108032	0.106959	0.106041	0.105252	0.104575	0.103992	0.103489	0.103055	0.10268	0.102355	0.102074	0.101831	0.10162	0.101437	0.101278	0.10114	0.101021	0.100917
	1.6e-06	0.39133	0.487111	0.650729	0.887849	0.792004	0.69091	0.591457	0.50036	0.431832	0.382131	0.333108	0.29063	0.257917	0.232415	0.212301	0.195625	0.181319	0.167463	0.156275	0.147188	0.139767	0.133671	0.128638	0.124461	0.120978	0.118062	0.115609	0.11354	0.111786	0.110297	0.109028	0.107944	0.107016	0.10622	0.105536	0.104947	0.104439	0.104001	0.103622	0.103294	0.103011	0.102765	0.102552	0.102367	0.102207	0.102067	0.101946	0.101841
	1.61e-06	0.391894	0.487852	0.652127	0.892875	0.795438	0.695085	0.596217	0.504128	0.434923	0.384729	0.33593	0.293035	0.260015	0.234283	0.213856	0.19704	0.183143	0.169122	0.157804	0.148613	0.141108	0.134944	0.129856	0.125634	0.122114	0.119167	0.116689	0.114597	0.112826	0.111322	0.11004	0.108945	0.108007	0.107203	0.106512	0.105917	0.105404	0.104962	0.104579	0.104248	0.103962	0.103714	0.103499	0.103312	0.10315	0.10301	0.102887	0.102781
	1.62e-06	0.392456	0.488587	0.653504	0.895945	0.79889	0.699278	0.601001	0.507921	0.438036	0.387348	0.338775	0.29546	0.262132	0.236169	0.215429	0.198472	0.184858	0.170801	0.159352	0.150056	0.142467	0.136235	0.131091	0.126823	0.123266	0.120288	0.117784	0.115671	0.113881	0.112361	0.111067	0.109961	0.109014	0.108202	0.107504	0.106903	0.106385	0.105938	0.105552	0.105218	0.104928	0.104678	0.104461	0.104272	0.104109	0.103967	0.103843	0.103736
	1.63e-06	0.393017	0.489317	0.654862	0.898973	0.802359	0.70349	0.605811	0.511738	0.441172	0.389988	0.341644	0.297907	0.264268	0.238072	0.217019	0.199921	0.186195	0.172501	0.160919	0.151518	0.143843	0.137542	0.132342	0.128029	0.124434	0.121424	0.118894	0.116759	0.114952	0.113416	0.112108	0.110991	0.110035	0.109215	0.10851	0.107903	0.10738	0.106929	0.106539	0.106202	0.105909	0.105656	0.105437	0.105247	0.105082	0.104938	0.104814	0.104706
	1.64e-06	0.393577	0.490041	0.656202	0.901961	0.805845	0.707719	0.610646	0.51558	0.444329	0.392648	0.344534	0.300373	0.266423	0.239994	0.218626	0.201386	0.187549	0.17422	0.162504	0.152997	0.145236	0.138867	0.13361	0.129251	0.125618	0.122576	0.12002	0.117863	0.116037	0.114486	0.113165	0.112037	0.111071	0.110243	0.109531	0.108918	0.10839	0.107934	0.107541	0.1072	0.106905	0.106649	0.106428	0.106236	0.106069	0.105924	0.105799	0.105689
	1.65e-06	0.394136	0.49076	0.657523	0.904863	0.809348	0.711965	0.615505	0.519444	0.447508	0.395285	0.347448	0.302859	0.268596	0.241932	0.22025	0.202867	0.188918	0.175958	0.164108	0.154493	0.146647	0.140207	0.134894	0.130488	0.126817	0.123744	0.121161	0.118982	0.117138	0.115571	0.114237	0.113097	0.112122	0.111285	0.110566	0.109948	0.109414	0.108954	0.108556	0.108212	0.107915	0.107657	0.107433	0.107239	0.107071	0.106925	0.106798	0.106687
	1.66e-06	0.394693	0.491474	0.658826	0.907476	0.812866	0.716228	0.620388	0.523333	0.450708	0.397792	0.350383	0.305366	0.270787	0.243888	0.22189	0.204365	0.190303	0.177715	0.16573	0.156007	0.148074	0.141564	0.136194	0.131741	0.128031	0.124926	0.122317	0.120116	0.118252	0.11667	0.115322	0.114172	0.113187	0.112342	0.111616	0.110991	0.110453	0.109988	0.109586	0.109239	0.108938	0.108678	0.108452	0.108256	0.108086	0.107939	0.107811	0.107699
	1.67e-06	0.395248	0.492182	0.660111	0.910105	0.816399	0.720508	0.625295	0.527244	0.453929	0.40032	0.35334	0.307891	0.272995	0.24575	0.223547	0.205878	0.191703	0.179492	0.167369	0.157538	0.149517	0.142936	0.137509	0.133009	0.12926	0.126123	0.123487	0.121263	0.119381	0.117783	0.116422	0.11526	0.114265	0.113412	0.112679	0.112048	0.111505	0.111035	0.11063	0.110279	0.109976	0.109713	0.109485	0.109287	0.109115	0.108966	0.108837	0.108725
	1.68e-06	0.395802	0.492885	0.661379	0.912749	0.819947	0.724803	0.629287	0.531179	0.45717	0.402869	0.356319	0.310436	0.275222	0.247609	0.225219	0.207406	0.193118	0.181286	0.169027	0.159085	0.150976	0.144325	0.138839	0.134291	0.130504	0.127334	0.124671	0.122425	0.120525	0.11891	0.117536	0.116362	0.115358	0.114496	0.113756	0.113119	0.11257	0.112096	0.111687	0.111333	0.111026	0.110761	0.110531	0.110331	0.110158	0.110008	0.109877	0.109763
	1.69e-06	0.396355	0.493584	0.66263	0.915408	0.823509	0.729114	0.632942	0.535136	0.460432	0.405439	0.35932	0.313	0.277466	0.249484	0.226908	0.20895	0.194548	0.182917	0.170701	0.160649	0.152452	0.145728	0.140184	0.135589	0.131762	0.12856	0.12587	0.123601	0.121681	0.120051	0.118663	0.117478	0.116464	0.115594	0.114846	0.114203	0.113649	0.113171	0.112757	0.1124	0.112091	0.111823	0.11159	0.111389	0.111214	0.111062	0.11093	0.110816
	1.7e-06	0.396906	0.494278	0.663865	0.918081	0.827084	0.73344	0.636618	0.539115	0.463714	0.408028	0.362341	0.315583	0.279727	0.251375	0.228612	0.210509	0.195993	0.184271	0.172393	0.16223	0.153943	0.147147	0.141544	0.136901	0.133034	0.1298	0.127082	0.124791	0.122852	0.121206	0.119804	0.118607	0.117583	0.116705	0.11595	0.115301	0.114741	0.114258	0.113841	0.11348	0.113168	0.112897	0.112663	0.112459	0.112283	0.112129	0.111996	0.111881
	1.71e-06	0.397456	0.494967	0.665083	0.920766	0.830673	0.737781	0.640314	0.543117	0.467015	0.410637	0.365384	0.318184	0.282005	0.253283	0.230331	0.212082	0.197452	0.185639	0.174102	0.163826	0.155449	0.148581	0.142919	0.138227	0.134321	0.131053	0.128309	0.125994	0.124036	0.122373	0.120958	0.119749	0.118715	0.117828	0.117066	0.116411	0.115846	0.115358	0.114937	0.114573	0.114258	0.113984	0.113748	0.113542	0.113364	0.113209	0.113075	0.112958
	1.72e-06	0.398005	0.495651	0.666285	0.923465	0.834275	0.742136	0.64403	0.54714	0.470336	0.413266	0.368447	0.320804	0.2843	0.255207	0.232065	0.21367	0.198925	0.187021	0.175827	0.165439	0.156971	0.15003	0.144308	0.139568	0.135621	0.13232	0.129548	0.127211	0.125233	0.123554	0.122124	0.120904	0.11986	0.118965	0.118196	0.117534	0.116963	0.116464	0.116018	0.115632	0.115298	0.115008	0.114757	0.114539	0.11435	0.114186	0.114044	0.11392
	1.73e-06	0.398551	0.496331	0.667472	0.925629	0.837888	0.746506	0.647766	0.551185	0.473677	0.415913	0.370899	0.323442	0.286612	0.257146	0.233814	0.215272	0.200411	0.188416	0.177569	0.167067	0.158508	0.151493	0.145711	0.140922	0.136935	0.133601	0.130801	0.12844	0.126443	0.124747	0.123304	0.122072	0.121018	0.1201	0.119287	0.118587	0.117983	0.117462	0.117011	0.116622	0.116284	0.115992	0.115739	0.115519	0.115328	0.115163	0.115019	0.114894
	1.74e-06	0.399097	0.497006	0.668643	0.92701	0.841514	0.750889	0.651521	0.555252	0.477036	0.41858	0.373163	0.326098	0.28894	0.2591	0.235577	0.216888	0.201912	0.189824	0.179327	0.16871	0.16006	0.15297	0.147129	0.14229	0.138262	0.134894	0.132066	0.129682	0.127665	0.125953	0.124496	0.123204	0.12209	0.121135	0.120314	0.119607	0.118997	0.118471	0.118017	0.117624	0.117283	0.116988	0.116733	0.116511	0.116318	0.116151	0.116006	0.11588
	1.75e-06	0.39964	0.497677	0.6698	0.928414	0.845151	0.755286	0.655295	0.559339	0.480414	0.421266	0.375445	0.328771	0.291224	0.26107	0.237355	0.218517	0.203425	0.191246	0.181101	0.170369	0.161626	0.154462	0.148559	0.143671	0.139602	0.136201	0.133345	0.130937	0.1289	0.12712	0.125583	0.12427	0.123146	0.122181	0.121352	0.120639	0.120024	0.119493	0.119034	0.118637	0.118294	0.117996	0.117738	0.117514	0.11732	0.117151	0.117004	0.116877
	1.76e-06	0.400183	0.498344	0.670941	0.929839	0.848799	0.759696	0.659087	0.563448	0.483811	0.423969	0.377745	0.331463	0.293463	0.263054	0.239147	0.220161	0.204952	0.19268	0.182715	0.172043	0.163206	0.155967	0.150004	0.145065	0.140956	0.13752	0.134636	0.132191	0.130047	0.128225	0.126673	0.125348	0.124213	0.123239	0.122403	0.121683	0.121062	0.120526	0.120063	0.119662	0.119315	0.119015	0.118754	0.118528	0.118332	0.118162	0.118014	0.117886
	1.77e-06	0.400723	0.499006	0.672068	0.931285	0.852458	0.76412	0.662898	0.567577	0.487226	0.426691	0.380062	0.334171	0.295717	0.265053	0.240953	0.221817	0.206492	0.194127	0.184088	0.173731	0.164801	0.157487	0.151462	0.146473	0.142322	0.138852	0.135904	0.133346	0.131181	0.129342	0.127775	0.126437	0.125291	0.124309	0.123464	0.122738	0.122111	0.12157	0.121103	0.120698	0.120348	0.120045	0.119782	0.119554	0.119356	0.119185	0.119035	0.118906
	1.78e-06	0.401262	0.499665	0.673181	0.932751	0.856127	0.768555	0.666727	0.571727	0.49066	0.429431	0.382396	0.336897	0.297986	0.267067	0.242772	0.223487	0.208044	0.195587	0.185473	0.175435	0.16641	0.159019	0.152932	0.147893	0.143701	0.140155	0.137095	0.134513	0.132327	0.13047	0.128888	0.127538	0.126381	0.12539	0.124537	0.123804	0.123171	0.122625	0.122154	0.121746	0.121392	0.121086	0.120821	0.120591	0.120391	0.120218	0.120067	0.119936
	1.79e-06	0.4018	0.500319	0.67428	0.934237	0.859806	0.773003	0.670573	0.575897	0.494111	0.432189	0.384746	0.33964	0.300272	0.269095	0.244605	0.225169	0.209609	0.197059	0.18687	0.177152	0.168033	0.160565	0.154416	0.149326	0.145065	0.141388	0.138298	0.135691	0.133484	0.13161	0.130013	0.12865	0.127482	0.126481	0.125621	0.124881	0.124242	0.123691	0.123215	0.122804	0.122447	0.122138	0.121871	0.121638	0.121437	0.121262	0.12111	0.120978
	1.8e-06	0.402336	0.500969	0.675366	0.935742	0.863494	0.777464	0.674436	0.580087	0.49758	0.434963	0.387114	0.3424	0.302572	0.271137	0.246452	0.226865	0.211187	0.198542	0.188279	0.178884	0.169669	0.162125	0.155913	0.150772	0.146346	0.142633	0.139512	0.13688	0.134652	0.13276	0.131149	0.129772	0.128594	0.127584	0.126716	0.125968	0.125324	0.124768	0.124288	0.123872	0.123513	0.123201	0.122931	0.122696	0.122493	0.122317	0.122163	0.12203
	1.81e-06	0.40287	0.501616	0.676438	0.937264	0.867192	0.781935	0.678316	0.584297	0.501066	0.437755	0.389497	0.345176	0.304888	0.273193	0.248311	0.228573	0.212776	0.200038	0.1897	0.18063	0.171319	0.163697	0.157422	0.152119	0.147638	0.143889	0.140738	0.138081	0.135832	0.133922	0.132295	0.130906	0.129717	0.128697	0.127821	0.127067	0.126417	0.125856	0.125371	0.124951	0.124588	0.124274	0.124001	0.123765	0.12356	0.123382	0.123227	0.123092
	1.82e-06	0.403402	0.502259	0.677498	0.938804	0.870898	0.786419	0.682213	0.588526	0.50457	0.440564	0.391897	0.347969	0.307219	0.275263	0.250183	0.230293	0.214378	0.201546	0.191132	0.182391	0.172983	0.165282	0.1589	0.153466	0.148942	0.145156	0.141975	0.139293	0.137022	0.135094	0.133452	0.13205	0.13085	0.129821	0.128937	0.128176	0.127519	0.126953	0.126464	0.126041	0.125675	0.125357	0.125082	0.124844	0.124636	0.124457	0.124301	0.124165
	1.83e-06	0.403933	0.502898	0.678544	0.940362	0.874613	0.790914	0.686127	0.592775	0.508091	0.44339	0.394312	0.350778	0.309564	0.277347	0.252068	0.232026	0.215991	0.203065	0.192575	0.184014	0.174659	0.16688	0.160313	0.154826	0.150257	0.146434	0.143223	0.140515	0.138223	0.136277	0.13462	0.133205	0.131994	0.130955	0.130063	0.129294	0.128632	0.128061	0.127567	0.12714	0.126771	0.12645	0.126173	0.125932	0.125723	0.125542	0.125384	0.125247
	1.84e-06	0.404463	0.503533	0.679578	0.941935	0.878335	0.795419	0.690056	0.597044	0.511629	0.446232	0.396743	0.353604	0.311924	0.279443	0.253966	0.23377	0.217616	0.204595	0.19403	0.185408	0.176348	0.168425	0.161738	0.156197	0.151583	0.147724	0.144482	0.141748	0.139435	0.13747	0.135798	0.13437	0.133147	0.132099	0.131198	0.130423	0.129755	0.129179	0.128681	0.12825	0.127877	0.127554	0.127274	0.127031	0.12682	0.126637	0.126478	0.12634
	1.85e-06	0.40499	0.504164	0.6806	0.943524	0.882066	0.799182	0.694001	0.601331	0.515183	0.449091	0.399189	0.356445	0.314299	0.281553	0.255876	0.235526	0.219252	0.206136	0.195495	0.186812	0.178051	0.169928	0.163174	0.157579	0.15292	0.149024	0.145751	0.142992	0.140657	0.138674	0.136986	0.135544	0.134311	0.133253	0.132344	0.131562	0.130888	0.130306	0.129803	0.129369	0.128992	0.128666	0.128384	0.128139	0.127926	0.127741	0.127581	0.127442
	1.86e-06	0.405516	0.504792	0.68161	0.945128	0.885804	0.802453	0.697962	0.605637	0.518754	0.451965	0.401651	0.359302	0.316688	0.283676	0.257798	0.237294	0.2209	0.207689	0.196972	0.188227	0.179721	0.171443	0.164622	0.158972	0.154268	0.150335	0.147031	0.144246	0.141889	0.139887	0.138184	0.136729	0.135484	0.134417	0.1335	0.13271	0.13203	0.131443	0.130936	0.130497	0.130118	0.129789	0.129504	0.129256	0.129042	0.128855	0.128694	0.128553
	1.87e-06	0.40604	0.505417	0.682608	0.946747	0.888915	0.805736	0.701938	0.609962	0.522342	0.454856	0.404127	0.362081	0.31909	0.285812	0.259733	0.239074	0.222559	0.209252	0.198459	0.189652	0.18133	0.172969	0.166081	0.160376	0.155627	0.151656	0.148321	0.14551	0.143131	0.141111	0.139391	0.137923	0.136667	0.13559	0.134665	0.133868	0.133182	0.13259	0.132078	0.131635	0.131252	0.13092	0.130633	0.130383	0.130167	0.129979	0.129815	0.129674
	1.88e-06	0.406563	0.506038	0.683594	0.948379	0.891409	0.80903	0.705929	0.614305	0.525945	0.457762	0.406618	0.364859	0.321507	0.287961	0.261679	0.240865	0.224228	0.210826	0.199956	0.191088	0.182951	0.174507	0.167551	0.161791	0.156997	0.152988	0.149621	0.146783	0.144382	0.142344	0.140609	0.139127	0.13786	0.136773	0.135839	0.135036	0.134343	0.133745	0.133229	0.132783	0.132396	0.132061	0.131771	0.131519	0.131301	0.131111	0.130946	0.130803
	1.89e-06	0.407083	0.506655	0.684569	0.950026	0.893916	0.812336	0.709935	0.618667	0.529565	0.460684	0.409123	0.367653	0.323938	0.290122	0.263637	0.242666	0.225909	0.212411	0.201464	0.192442	0.184584	0.176056	0.169033	0.163216	0.158376	0.154329	0.150932	0.148067	0.145644	0.143587	0.141835	0.140341	0.139062	0.137965	0.137023	0.136212	0.135513	0.13491	0.134389	0.133939	0.133549	0.133211	0.132918	0.132664	0.132444	0.132253	0.132086	0.131942
	1.9e-06	0.407602	0.50727	0.685533	0.951006	0.896434	0.815653	0.713955	0.623047	0.533201	0.46362	0.411643	0.370462	0.326382	0.292296	0.265606	0.244479	0.2276	0.214005	0.202982	0.193781	0.186096	0.177617	0.170525	0.164652	0.159766	0.155681	0.152251	0.14936	0.146915	0.144839	0.143072	0.141563	0.140273	0.139166	0.138215	0.137397	0.136692	0.136084	0.135559	0.135104	0.134711	0.13437	0.134075	0.133818	0.133596	0.133403	0.133235	0.13309
	1.91e-06	0.408119	0.50788	0.686487	0.951547	0.898964	0.81898	0.71799	0.627445	0.536852	0.466572	0.414177	0.373286	0.328839	0.294481	0.267587	0.246303	0.229301	0.21561	0.20451	0.19513	0.187391	0.179189	0.172027	0.166099	0.161166	0.157043	0.153581	0.150663	0.148195	0.1461	0.144317	0.142795	0.141493	0.140376	0.139417	0.138592	0.13788	0.137267	0.136737	0.136278	0.135881	0.135537	0.135239	0.134981	0.134757	0.134562	0.134393	0.134246
	1.92e-06	0.408635	0.508488	0.687429	0.952111	0.901505	0.822317	0.722039	0.631141	0.540519	0.469539	0.416725	0.376125	0.33131	0.296679	0.269579	0.248138	0.231013	0.217225	0.205971	0.196488	0.188696	0.180771	0.173541	0.167555	0.162576	0.158414	0.15492	0.151975	0.149484	0.14737	0.145571	0.144035	0.142721	0.141595	0.140627	0.139795	0.139077	0.138458	0.137923	0.137461	0.13706	0.136713	0.136413	0.136152	0.135926	0.135729	0.135559	0.135411
	1.93e-06	0.409149	0.509092	0.688361	0.952698	0.904056	0.825664	0.726101	0.634492	0.544201	0.472521	0.419286	0.378874	0.333794	0.298889	0.271582	0.249983	0.232735	0.21885	0.207404	0.197855	0.19001	0.182364	0.175064	0.169022	0.163995	0.159794	0.156268	0.153296	0.150783	0.14865	0.146834	0.145285	0.143959	0.142823	0.141846	0.141006	0.140282	0.139658	0.139118	0.138652	0.138248	0.137898	0.137595	0.137332	0.137104	0.136905	0.136733	0.136584
	1.94e-06	0.40966	0.509694	0.689283	0.953307	0.906617	0.829021	0.730177	0.637859	0.547898	0.475517	0.421862	0.381024	0.336291	0.301111	0.273597	0.251838	0.234467	0.220485	0.208846	0.199232	0.191333	0.183968	0.176598	0.170498	0.165424	0.161184	0.157626	0.154627	0.15209	0.149938	0.148106	0.146543	0.145205	0.144059	0.143074	0.142226	0.141496	0.140866	0.140322	0.139851	0.139444	0.139091	0.138785	0.13852	0.138289	0.13809	0.137916	0.137765
	1.95e-06	0.41017	0.510292	0.690195	0.953937	0.909188	0.832386	0.734266	0.641242	0.551611	0.478528	0.42445	0.383186	0.338801	0.303344	0.275622	0.253704	0.236209	0.222129	0.210297	0.200617	0.192665	0.185583	0.178141	0.171984	0.166863	0.162583	0.158992	0.155966	0.153406	0.151235	0.149386	0.147809	0.14646	0.145303	0.14431	0.143455	0.142718	0.142082	0.141533	0.141059	0.140648	0.140292	0.139983	0.139716	0.139483	0.139282	0.139107	0.138955
	1.96e-06	0.410679	0.510887	0.691096	0.954588	0.911768	0.835761	0.738369	0.64464	0.555338	0.481553	0.427052	0.385361	0.341323	0.305589	0.277658	0.25558	0.237961	0.223685	0.211758	0.202012	0.194005	0.187207	0.179695	0.17348	0.168311	0.163992	0.160367	0.157314	0.154731	0.15254	0.150675	0.149084	0.147723	0.146556	0.145554	0.144691	0.143948	0.143307	0.142753	0.142274	0.14186	0.141501	0.14119	0.14092	0.140685	0.140482	0.140306	0.140152
	1.97e-06	0.411185	0.511479	0.691989	0.955259	0.914357	0.839145	0.742484	0.648053	0.559018	0.484592	0.429666	0.387549	0.343858	0.307845	0.279704	0.257466	0.239722	0.225236	0.213227	0.203415	0.195354	0.1887	0.181259	0.174985	0.169768	0.165409	0.161752	0.15867	0.156064	0.153854	0.151972	0.150367	0.148994	0.147817	0.146806	0.145936	0.145186	0.14454	0.143981	0.143498	0.14308	0.142718	0.142404	0.142132	0.141895	0.14169	0.141512	0.141357
	1.98e-06	0.41169	0.512067	0.692871	0.955949	0.916955	0.842537	0.746612	0.651481	0.562655	0.487645	0.432294	0.38975	0.346406	0.310112	0.281761	0.259362	0.241492	0.226796	0.214705	0.204826	0.196711	0.190013	0.182832	0.176499	0.171234	0.166835	0.163144	0.160035	0.157406	0.155176	0.153278	0.151658	0.150273	0.149085	0.148066	0.147188	0.146432	0.14578	0.145216	0.144729	0.144308	0.143942	0.143626	0.143351	0.143113	0.142906	0.142726	0.14257
	1.99e-06	0.412192	0.512653	0.693745	0.956658	0.919562	0.845937	0.750753	0.654924	0.566307	0.490712	0.434934	0.391962	0.348966	0.312391	0.283828	0.261267	0.243273	0.228364	0.216191	0.206246	0.198077	0.191334	0.184414	0.178023	0.172709	0.16827	0.164546	0.161408	0.158756	0.156506	0.154591	0.152957	0.15156	0.150362	0.149333	0.148448	0.147686	0.147028	0.14646	0.145968	0.145543	0.145175	0.144855	0.144578	0.144338	0.144129	0.143948	0.143791
	2e-06	0.412693	0.513236	0.694609	0.957386	0.922176	0.849345	0.754905	0.658381	0.569975	0.493792	0.437587	0.394187	0.351538	0.31468	0.285905	0.263182	0.245039	0.229942	0.217686	0.207674	0.199451	0.192663	0.186006	0.179555	0.174192	0.169713	0.165955	0.16279	0.160114	0.157844	0.155912	0.154264	0.152855	0.151646	0.150609	0.149716	0.148947	0.148284	0.14771	0.147215	0.146786	0.146414	0.146092	0.145813	0.145571	0.14536	0.145178	0.145019
	pH7.5, 600mM KCl
	alpha	0	0.2	0.4	0.6	0.8	1	1.2	1.4	1.6	1.8	2	2.2	2.4	2.6	2.8	3	3.2	3.4	3.6	3.8	4	4.2	4.4	4.6	4.8	5	5.2	5.4	5.6	5.8	6	6.2	6.4	6.6	6.8	7	7.2	7.4	7.6	7.8	8	8.2	8.4	8.6	8.8	9	9.2	9.4
	Minimum SSE	0.307204	0.295537	0.272595	0.252076	0.233846	0.217793	0.203813	0.191803	0.181415	0.167704	0.156135	0.146431	0.138367	0.130359	0.122303	0.115588	0.110005	0.105371	0.101522	0.0983177	0.0956457	0.0934161	0.0915567	0.0899921	0.0886262	0.0870569	0.0857268	0.0845958	0.0836261	0.0827997	0.0820937	0.0814877	0.080963	0.080512	0.0801239	0.0797893	0.0795005	0.079251	0.0790352	0.0788484	0.0786866	0.0785464	0.0784247	0.0783192	0.0782268	0.0781463	0.0780764	0.0780156
[truncated: 3 more columns]

## Sheet: figS5d
		pH7.5, 600mM KCl
	Normalized counts (HS-AFM data)	time (s)
	filament length (scaled to single rod	'50s'	'70s'	'100s'	'150s'	'190s'	'230s'	'270s'	'300s'	'330s'	'360s'	'390s'	'440s'	'500s'	'790s'
	1	1	1	1	1	1	1	1	1	1	0.782609	0.4625	0.366667	0.330097	0.582524
	2	0.0348837	0	0.215385	0.1625	0.272727	0.522388	0.3125	0.640625	0.835821	1	1	1	1	1
	3	0	0	0.0153846	0	0	0.0149254	0.0104167	0.03125	0.0895522	0.217391	0.2375	0.344444	0.359223	0.533981
	4	0	0	0	0	0	0	0	0	0	0.0144928	0.0625	0.0777778	0.106796	0.213592
	5	0	0	0	0	0	0	0	0	0	0	0	0.0222222	0.0291262	0.0485437
	6	0	0	0	0	0	0	0	0	0	0	0	0	0.00970874	0.00970874
	7	0	0	0	0	0	0	0	0	0	0	0	0	0	0
	Normalized counts (Simulation_best fit)	time (s)
	filament length (scaled to single rod	'50s'	'70s'	'100s'	'150s'	'190s'	'230s'	'270s'	'300s'	'330s'	'360s'	'390s'	'440s'	'500s'	'790s'
	1	1	1	1	1	1	1	1	1	1	1	0.956826	0.774896	0.61246	0.196976
	2	0.101649	0.121888	0.158862	0.241288	0.328638	0.436146	0.563147	0.670143	0.786336	0.911285	1	1	1	1
	3	0.00350224	0.00504099	0.00857677	0.0198407	0.0368805	0.0650332	0.108334	0.152971	0.209413	0.278611	0.34577	0.412135	0.488523	0.761441
	4	9.37659e-05	0.000162071	0.000360188	0.00127028	0.00322468	0.00755815	0.0162402	0.027188	0.0433548	0.0660505	0.0923712	0.130119	0.180296	0.405059
	5	2.04247e-06	4.24056e-06	1.23149e-05	6.62538e-05	0.0002298	0.000716205	0.00198534	0.00394027	0.00731629	0.0127547	0.0200787	0.0333393	0.0537729	0.170512
	6	3.77052e-08	9.40494e-08	3.56996e-07	2.93124e-06	1.38964e-05	5.76098e-05	0.000206081	0.000484935	0.00104848	0.00209135	0.00370499	0.00724611	0.0135869	0.0605009
	7	6.0707e-10	1.81946e-09	9.029e-09	1.13184e-07	7.33625e-07	4.04674e-06	1.86858e-05	5.21428e-05	0.000131294	0.000299671	0.000597471	0.00137631	0.00299962	0.018765
