# Supplementary material for: The hierarchical assembly of septins revealed by high-speed AFM
Source: Nat Commun. 2020 Oct 8;11:5062. doi: 10.1038/s41467-020-18778-x (PMC7545167; doi:10.1038/s41467-020-18778-x)
Supplement: Supplementary file 10 — Source Data [file 41467_2020_18778_MOESM10_ESM.zip › Septin source data/Figure SI/Fig. S7/Fig. S7b.xlsx]

## Sheet: Tabelle1
Liposome diameter (nm)
20.7383
22.7579
11.6592
17.266
13.6974
11.8955
20.6808
25.5086
22.4414
9.72619
17.8768
12.4987
16.2461
22.4678
21.9942
25.987
25.3209
10.5117
24.1476
12.8281
12.9669
16.8583
17.3921
17.743
18.0428
25.1872
13.2996
15.1443
18.2617
10.7916
10.6622
10.7182
20.9102
15.7237
15.8998
13.0735
19.7871
23.8496
22.6792
15.7868
26.9408
20.1551
9.84789
20.9671
16.6328
21.6757
19.5953
10.5311
10.4168
14.732
24.5396
17.7315
23.2247
14.7993
9.82782
13.5661
22.7579
12.1435
19.4835
28.1035
31.3399
16.2214
12.3221
33.6516
10.2242
11.7614
23.4293
13.5219
25.7645
13.0125
10.6059
10.2049
15.327
13.0584
32.4797
22.7319
12.9359
19.917
10.0083
32.4306
34.7271
23.2162
14.569
10.2442
28.9396
14.4319
14.0554
10.8833
29.6519
16.8228
12.111
10.1071
14.2521
13.8417
14.9862
10.6622
15.3141
12.0286
13.4041
22.3171
20.5749
22.1653
10.1461
9.70587
11.7273
18.2725
20.8339
15.6478
28.7883
19.6359
9.84789
19.0815
11.1721
16.0119
31.6805
17.4265
23.7913
18.2509
13.255
18.2072
16.2461
16.0366
18.977
23.6907
11.3659
30.7573
10.6059
12.9821
16.4526
34.7557
17.3807
10.3018
10.2634
15.6986
21.6663
16.7875
9.51967
17.9986
29.342
9.80771
15.327
10.0679
24.7975
15.5842
9.82782
14.732
10.4363
32.5287
11.5395
17.0342
18.7874
17.4721
21.8763
9.58236
11.7273
23.1305
13.1493
17.0342
12.8127
18.7134
12.8589
13.7118
11.4179
9.96874
17.81
17.2546
9.74647
12.1272
12.6249
28.9328
9.76736
17.6079
21.4452
18.1964
21.6021
11.7441
27.2563
20.9671
15.8749
22.958
10.8287
13.4926
11.2607
14.8126
11.1006
25.9718
10.1461
15.5203
15.0786
17.9543
19.6459
9.6855
24.8376
10.1461
12.0614
11.0107
24.7654
15.2879
15.8998
11.9292
10.7549
16.6565
32.1166
30.3214
21.6757
9.80771
16.9405
12.0946
21.556
11.2957
31.7931
11.2607
22.653
12.9359
24.0074
21.4452
12.4025
9.72619
11.5736
21.8763
20.6036
17.2546
20.8149
26.4194
9.86856
22.0573
9.66509
23.1475
10.2634
9.6855
14.8526
20.7671
12.2412
31.8869
15.6856
16.3921
10.3598
14.5418
12.0778
12.1272
10.2634
11.5223
10.4363
18.5853
19.1644
15.9996
23.3443
23.833
15.1047
15.5584
9.92841
18.7025
10.902
13.2247
10.1266
12.5936
18.9978
29.43
21.6203
15.2098
16.1356
18.7025
14.9197
16.6447
20.7671
20.1156
13.7697
10.6059
11.6592
13.1192
20.8244
18.9559
13.8559
17.9876
24.6124
17.6531
16.6806
10.1071
10.9201
21.9397
18.446
41.9296
18.5105
30.725
11.4358
18.3053
13.8417
23.4124
23.941
14.1961
20.594
12.1272
13.3593
25.0286
11.7782
20.5361
28.1459
11.0465
10.2242
32.0918
27.4451
11.5046
11.4875
15.2879
11.8456
19.3193
18.7874
10.7733
15.0917
9.64398
19.3193
10.9928
15.5968
18.6069
10.4168
13.3297
13.0584
22.7055
16.9525
16.4041
28.8572
16.7636
9.96874
21.976
9.76736
16.8583
28.2164
15.3656
22.0393
29.3826
27.6831
9.78755
11.6592
17.3921
23.8496
10.1661
11.9623
11.6935
17.9656
13.2097
21.2869
18.9874
28.5177
33.3612
16.9874
21.949
9.49891
10.5499
14.1822
18.2072
12.2412
17.2889
11.9292
11.9952
10.2049
11.4358
19.2162
9.49891
18.4242
16.4286
30.6993
19.4629
10.9742
15.7363
16.9874
13.7405
11.3833
26.1093
14.9994
13.8702
17.8657
13.4188
16.2461
16.609
28.3708
18.4674
22.9061
10.6436
15.5203
11.6592
22.3439
10.6251
10.0875
10.8105
31.4223
19.7265
11.6592
15.9498
21.3709
11.0286
17.7204
10.4741
16.8583
14.1822
11.3131
17.8878
15.3656
9.58236
16.8228
15.4817
15.9869
13.8702
14.9862
10.6622
17.7653
12.6567
28.4688
9.54039
22.3171
19.1644
22.1831
12.5936
19.1956
18.4349
23.615
20.8149
19.0918
18.0759
9.6855
12.4665
12.5617
10.2826
9.78755
21.9307
10.4168
17.3807
17.2774
23.2844
16.16
13.5951
12.3221
9.94827
12.4823
11.4179
21.4081
22.0211
19.7971
13.4188
9.62349
21.3989
10.6622
18.5105
32.5592
13.4629
15.3141
10.5872
22.1653
15.4433
27.088
12.8435
11.2782
14.933
10.1071
21.1934
18.1855
28.6359
26.8003
16.6447
15.4173
11.0828
11.9457
17.011
20.6712
14.3074
10.1071
16.7401
9.96874
26.4329
21.8358
28.7212
23.8488
12.1425
8.01432
19.8327
22.4397
19.7381
19.9458
21.8072
15.9653
15.0549
19.4511
24.4079
16.4739
13.0164
13.8173
20.8342
7.77633
10.9748
7.7927
7.71218
8.91431
19.3091
20.8882
20.2934
21.8929
10.1096
16.3212
14.2623
31.4855
11.1669
13.9613
23.335
9.74451
8.67312
10.791
12.018
18.1276
8.12247
7.85619
9.39237
18.8044
8.0294
11.3665
13.5063
11.009
7.87239
10.6394
34.231
15.1792
13.3297
20.9777
19.9707
10.4857
14.5484
16.0822
26.6449
19.9081
17.1576
8.12247
7.88855
8.64369
20.5321
11.2669
14.7872
22.4005
24.3669
7.90388
19.9269
27.4943
7.71218
20.8763
8.62968
11.1892
20.3858
32.1685
19.8956
7.77633
23.3028
21.7094
23.2168
12.5475
22.6449
13.1503
18.5702
8.84401
16.0513
8.07607
18.4419
23.2223
22.7879
22.6612
12.1425
9.52436
21.7039
27.6122
11.2669
8.74479
7.56458
12.2141
15.1047
25.0498
15.5932
13.0833
7.58141
14.93
12.8326
16.4053
12.2552
16.9228
10.9294
9.47138
14.7872
8.33456
9.28529
12.7644
15.0468
16.098
9.84659
10.9748
16.504
8.78766
8.37953
10.4143
16.9081
16.375
7.6141
24.7739
21.6577
18.2307
13.5895
11.1218
13.8807
21.8929
18.5637
8.71561
17.9337
7.77633
21.132
19.7758
9.98534
7.69564
13.5895
16.655
22.8097
20.7202
23.6858
15.7844
11.2669
23.5323
10.8146
13.6718
8.48378
17.1208
18.4419
21.2968
10.7798
15.569
14.3669
16.819
13.074
12.6763
9.66773
9.06733
7.53167
10.7449
8.71561
11.0655
9.0399
18.7311
15.1544
21.138
24.5813
8.25933
9.75757
15.6413
38.0643
7.51474
16.1675
16.6848
20.9361
18.5435
12.9492
9.41878
11.3446
27.7475
8.29012
21.9327
16.1829
9.2585
29.443
17.0552
13.093
7.72786
8.70171
18.162
14.6344
9.47138
17.8218
11.6488
17.8917
8.01432
11.3553
9.77062
7.69564
19.5471
9.09469
9.65454
9.2585
8.2292
15.3996
25.0396
14.7786
18.162
17.4462
8.06028
11.9973
14.0059
22.1595
10.9748
13.3297
31.4657
9.69339
19.3674
14.7618
17.1791
9.43229
20.0893
20.3551
26.3999
8.37953
9.75757
16.4131
8.24467
17.4177
18.2513
15.1708
18.5366
18.1206
15.5289
29.3494
23.9689
15.2039
20.912
8.29012
21.5767
17.5249
11.8719
17.1576
9.28529
7.53167
21.2087
9.37879
24.693
14.8629
18.1413
8.34984
11.4541
8.91431
12.0598
9.01167
16.0123
11.9766
10.5099
37.7081
18.0032
10.0229
8.01432
25.8935
21.203
8.73021
18.624
10.8028
21.338
10.4021
8.32003
9.58967
8.10677
18.7844
12.9201
10.0477
25.4506
13.9256
18.0932
16.2602
11.966
23.5799
16.1675
13.4785
20.738
24.6067
20.8403
15.8713
21.3437
17.2154
8.37953
20.1143
20.1267
19.4573
29.7972
21.191
16.5795
8.40988
28.1056
21.4256
13.1314
8.06028
23.6541
18.3536
7.64666
9.49824
11.0546
26.4047
20.93
16.352
9.14985
9.74451
19.2705
8.25933
9.58967
11.088
9.87243
9.52436
19.8453
8.24467
20.1267
16.7298
11.8821
19.5471
8.77315
8.29012
10.895
10.2323
24.6726
15.0633
19.5663
16.8561
14.2623
11.0205
9.49824
8.71561
19.1923
8.91431
24.8593
9.8343
20.7441
25.9946
15.1624
25.2385
7.74432
19.1857
31.6121
28.3268
26.3146
33.8823
9.57638
21.8472
18.6977
8.94214
17.2807
19.9646
11.077
21.5013
8.95637
8.32003
10.6747
22.1989
14.0862
8.74479
11.2895
21.9499
7.82451
10.8375
11.9351
27.6392
14.1214
18.0449
20.7803
34.1249
8.8864
30.6978
10.4741
8.87206
9.27156
17.2881
7.71218
9.88469
7.63081
24.0106
7.85619
14.5484
14.6
21.2264
21.2498
12.0392
14.617
15.8869
16.3212
19.4766
9.21782
10.545
15.2858
8.73021
27.4352
19.2962
10.2938
13.772
7.7927
12.1115
19.8892
7.77633
21.8929
24.7283
35.794
17.9894
27.0176
10.3419
12.4071
19.2572
8.74479
10.4021
9.14985
16.8708
9.98534
9.74451
12.587
7.7927
22.5397
10.791
8.68706
12.8326
24.8142
13.112
9.5504
10.9405
11.8084
19.9834
14.4452
25.189
17.3459
8.80142
26.1527
17.5677
8.21448
27.6845
7.49862
13.4041
13.5712
13.074
11.9559
11.1332
8.97058
8.06028
9.92263
